# Supplementary material for: Synthesis and crystal structures of 2-bromo-1,3-di­methyl­imidazolium iodides
Source: Acta Crystallogr E Crystallogr Commun. 2018 Mar 9;74(Pt 4):497–501. doi: 10.1107/S2056989018003390 (PMC5946976; doi:10.1107/S2056989018003390)
Supplement: Supplementary file 1 [file e-74-00497-sup1.cif]

##############################################################################
#                                                                            #
# This CIF contains the data in a paper accepted for publication in          #
# Acta Crystallographica Section E. It conforms to the requirements of       #
# Notes for Authors for Acta Crystallographica Section E, and has been       #
# peer reviewed under the auspices of the IUCr Commission on Journals.       #
#                                                                            #
# Full details of the Crystallographic Information File format               #
# are given in the paper "The Crystallographic Information File (CIF):       #
# a New Standard Archive File for Crystallography" by S. R. Hall, F. H.      #
# Allen and I. D. Brown [Acta Cryst. (1991), A47, 655-685].                  #
#                                                                            #
# The current version of the core CIF dictionary is obtainable from          #
# ftp://ftp.iucr.org/pub/cif_core.dic.                                       #
#                                                                            #
# Software is freely available for graphical display of the structure(s)     #
# in this CIF. For information consult the CIF software page                 #
# http://www.iucr.org/resources/cif/software.                                #
#                                                                            #
# This file may be used for bona fide research purposes within the           #
# scientific community so long as proper attribution is given to the journal # 
# article from which it was obtained.                                        #
#                                                                            #
##############################################################################
data_1
_database_code_depnum_ccdc_archive 'CCDC 1826100'
_audit_creation_method     'SHELXL-2017/1'
_chemical_name_systematic
;
2-Bromo-1,3-dimethylimidazolium iodide chloroform 0.33-solvate
;
_chemical_name_common     ?
_chemical_formula_moiety     '3(C5 H8 Br N2 +), 3(I -), C H Cl3'
_chemical_formula_sum     'C16 H25 Br3 Cl3 I3 N6'
_chemical_formula_iupac     '3C5 H8 Br N2 +, 3I -, C H Cl3'
_chemical_formula_weight     1028.20
_chemical_melting_point     ?
_shelx_space_group_comment
;
The symmetry employed for this shelxl refinement is uniquely defined
by the following loop, which should always be used as a source of
symmetry information in preference to the above space-group names.
They are only intended as comments.
;
_space_group_crystal_system     monoclinic
_space_group_name_H-M_alt     'C m'
_space_group_name_Hall     'C -2y'
loop_
    _space_group_symop_operation_xyz
    'x, y, z'
    'x, -y, z'
    'x+1/2, y+1/2, z'
    'x+1/2, -y+1/2, z'
_cell_length_a     13.9135(14)
_cell_length_b     21.9492(10)
_cell_length_c     6.4529(6)
_cell_angle_alpha     90
_cell_angle_beta     128.314(16)
_cell_angle_gamma     90
_cell_volume     1546.2(3)
_cell_formula_units_Z     2
_cell_measurement_reflns_used     3263
_cell_measurement_theta_min     3.343
_cell_measurement_theta_max     28.37
_cell_measurement_temperature     173(2)
_exptl_crystal_description     'prismatic'
_exptl_crystal_colour     colourless
_exptl_crystal_size_max     0.260
_exptl_crystal_size_mid     0.140
_exptl_crystal_size_min     0.060
_exptl_crystal_density_diffrn     2.208
_exptl_crystal_density_meas     ?
_exptl_crystal_density_method     'not measured'
_exptl_crystal_F_000     956
_exptl_absorpt_coefficient_mu     7.184
_exptl_absorpt_correction_type     multi-scan
_exptl_absorpt_process_details
;
(CrysAlis PRO; Oxford Diffraction, 2014)
;
_shelx_estimated_absorpt_T_min     0.257
_shelx_estimated_absorpt_T_max     0.672
_exptl_absorpt_correction_T_min     0.42704
_exptl_absorpt_correction_T_max     1
_diffrn_ambient_temperature     173(2)
_diffrn_radiation_type     MoK\a
_diffrn_radiation_wavelength     0.71073
_diffrn_measurement_device_type     'Gemini-R Ultra'
_diffrn_measurement_method     '\w scans'
_diffrn_detector_area_resol_mean     ?
_diffrn_reflns_number     4904
_diffrn_reflns_av_R_equivalents     0.0264
_diffrn_reflns_theta_min     3.350
_diffrn_reflns_theta_max     25.343
_diffrn_reflns_theta_full     25.242
_diffrn_measured_fraction_theta_max     0.998
_diffrn_measured_fraction_theta_full     0.998
_diffrn_reflns_limit_h_min     -16
_diffrn_reflns_limit_h_max     13
_diffrn_reflns_limit_k_min     -22
_diffrn_reflns_limit_k_max     26
_diffrn_reflns_limit_l_min     -7
_diffrn_reflns_limit_l_max     7
_diffrn_standards_number     0
_diffrn_standards_interval_count     0
_diffrn_standards_interval_time     ?
_diffrn_standards_decay_%     0.0(2)
_refine_special_details     ?
_reflns_number_total     2522
_reflns_number_gt     2426
_reflns_threshold_expression     'I > 2\s(I)'
_refine_ls_structure_factor_coef     Fsqd
_refine_ls_matrix_type     full
_refine_ls_R_factor_all     0.0224
_refine_ls_R_factor_gt     0.0183
_refine_ls_wR_factor_gt     0.0341
_refine_ls_wR_factor_ref     0.0349
_refine_ls_goodness_of_fit_ref     0.953
_refine_ls_restrained_S_all     0.953
_refine_ls_number_reflns     2522
_refine_ls_number_parameters     151
_refine_ls_number_restraints     2
_refine_ls_hydrogen_treatment     constr
_refine_ls_weighting_scheme     calc
_refine_ls_weighting_details
                      'w=1/[\s^2^(Fo^2^)+(0.0049P)^2^] where P=(Fo^2^+2Fc^2^)/3'
_atom_sites_solution_hydrogens     geom
_atom_sites_solution_primary     ?
_atom_sites_solution_secondary     ?
_refine_ls_shift/su_max     0.000
_refine_ls_shift/su_mean     0.000
_refine_diff_density_max     0.407
_refine_diff_density_min     -0.435
_refine_ls_extinction_method     none
_refine_ls_extinction_coef     .
_refine_ls_abs_structure_details
;
Flack <i>x</i> determined using 961 quotients
[(<i>I</i>^+^)-(<i>I</i>^-^)]/[(<i>I</i>^+^)+(<i>I</i>^-^)]
(Parsons <i>et al.</i>, 2013)
;
_refine_ls_abs_structure_Flack     0.038(8)
loop_
    _atom_type_symbol
    _atom_type_description
    _atom_type_scat_dispersion_real
    _atom_type_scat_dispersion_imag
    _atom_type_scat_source
    'C' 'C' 0.0033 0.0016
                         'International Tables Vol C Tables 4.2.6.8 and 6.1.1.4'
    'H' 'H' 0.0000 0.0000
                         'International Tables Vol C Tables 4.2.6.8 and 6.1.1.4'
    'N' 'N' 0.0061 0.0033
                         'International Tables Vol C Tables 4.2.6.8 and 6.1.1.4'
    'Br' 'Br' -0.2901 2.4595
                         'International Tables Vol C Tables 4.2.6.8 and 6.1.1.4'
    'I' 'I' -0.4742 1.8119
                         'International Tables Vol C Tables 4.2.6.8 and 6.1.1.4'
    'Cl' 'Cl' 0.1484 0.1585
                         'International Tables Vol C Tables 4.2.6.8 and 6.1.1.4'
_computing_data_collection
;
CrysAlis PRO (Oxford Diffraction, 2014)
;
_computing_cell_refinement
;
CrysAlis PRO (Oxford Diffraction, 2014)
;
_computing_data_reduction
;
CrysAlis PRO (Oxford Diffraction, 2014)
;
_computing_structure_solution
;
SIR2002 (Burla <i>et al.</i>,  2003)
;
_computing_structure_refinement
;
SHELXL2017 (Sheldrick, 2015)
;
_computing_molecular_graphics
;
ORTEP-3 for Windows (Farrugia, 2012)
;
_computing_publication_material
;
Mercury (Macrae <i>et al.</i>,  2008)
;
loop_
    _atom_site_type_symbol
    _atom_site_label
    _atom_site_fract_x
    _atom_site_fract_y
    _atom_site_fract_z
    _atom_site_U_iso_or_equiv
    _atom_site_adp_type
    _atom_site_calc_flag
    _atom_site_occupancy
    _atom_site_disorder_assembly
    _atom_site_disorder_group
    Br Br1 0.12194(6) 0.39565(3) -0.07927(14) 0.03269(15) Uani d 1 . .
    C C2 0.0731(6) 0.2987(3) 0.3714(13) 0.0354(15) Uani d 1 . .
    H H2 0.100922 0.279634 0.532098 0.042 Uiso calc 1 . .
    C C3 -0.0414(6) 0.2992(3) 0.1483(14) 0.0353(16) Uani d 1 . .
    H H3 -0.110268 0.280970 0.121251 0.042 Uiso calc 1 . .
    C C1 0.0731(5) 0.3488(2) 0.0790(11) 0.0246(14) Uani d 1 . .
    N N1 0.1435(4) 0.3305(2) 0.3284(9) 0.0284(11) Uani d 1 . .
    C C4 0.2778(6) 0.3372(3) 0.5169(14) 0.0405(17) Uani d 1 . .
    H H4A 0.313345 0.325857 0.430407 0.061 Uiso calc 1 . .
    H H4B 0.310751 0.310582 0.669397 0.061 Uiso calc 1 . .
    H H4C 0.298588 0.379637 0.576266 0.061 Uiso calc 1 . .
    N N2 -0.0420(4) 0.3308(2) -0.0364(10) 0.0283(12) Uani d 1 . .
    C C5 -0.1452(5) 0.3358(3) -0.3220(12) 0.0353(15) Uani d 1 . .
    H H5A -0.144701 0.376365 -0.385102 0.053 Uiso calc 1 . .
    H H5B -0.222661 0.329753 -0.351574 0.053 Uiso calc 1 . .
    H H5C -0.136654 0.304732 -0.418510 0.053 Uiso calc 1 . .
    I I1 0.62590(4) 0.29885(2) 0.94514(6) 0.02823(10) Uani d 1 . .
    I I2 0.21304(5) 0.500000 0.65285(9) 0.02890(13) Uani d 1 . .
    Br Br2 0.40367(7) 0.500000 0.46275(15) 0.0313(2) Uani d 1 . .
    C C8 0.4948(7) 0.6124(3) 0.2888(14) 0.0462(18) Uani d 1 . .
    H H8A 0.405961 0.618288 0.177487 0.069 Uiso calc 1 . .
    H H8B 0.529339 0.639748 0.230124 0.069 Uiso calc 1 . .
    H H8C 0.531481 0.621371 0.472955 0.069 Uiso calc 1 . .
    N N3 0.5211(4) 0.5494(2) 0.2675(9) 0.0315(12) Uani d 1 . .
    C C6 0.4874(7) 0.500000 0.3242(15) 0.0269(19) Uani d 1 . .
    C C7 0.5758(6) 0.5305(3) 0.1602(12) 0.0399(16) Uani d 1 . .
    H H7 0.607822 0.556086 0.097268 0.048 Uiso calc 1 . .
    C C9 0.8764(8) 0.500000 0.0794(19) 0.038(2) Uani d 1 . .
    H H9 0.962304 0.500000 0.247965 0.045 Uiso calc 1 . .
    Cl Cl1 0.8016(2) 0.43407(7) 0.0686(5) 0.0569(5) Uani d 1 . .
    Cl Cl2 0.8806(3) 0.500000 -0.1852(6) 0.0636(8) Uani d 1 . .
loop_
    _atom_site_aniso_label
    _atom_site_aniso_U_11
    _atom_site_aniso_U_22
    _atom_site_aniso_U_33
    _atom_site_aniso_U_12
    _atom_site_aniso_U_13
    _atom_site_aniso_U_23
    Br1 0.0383(3) 0.0293(3) 0.0368(3) -0.0004(3) 0.0265(3) 0.0013(3)
    C2 0.052(4) 0.032(3) 0.033(4) 0.001(3) 0.031(4) -0.001(3)
    C3 0.046(4) 0.031(4) 0.050(4) 0.002(3) 0.040(4) 0.003(3)
    C1 0.029(3) 0.019(3) 0.023(3) 0.003(3) 0.015(3) -0.003(3)
    N1 0.032(3) 0.025(3) 0.026(3) 0.003(2) 0.017(2) -0.003(2)
    C4 0.043(4) 0.032(3) 0.038(4) 0.006(3) 0.021(4) 0.002(3)
    N2 0.028(3) 0.024(3) 0.035(3) 0.002(2) 0.021(2) -0.001(2)
    C5 0.022(3) 0.033(3) 0.031(4) 0.003(3) 0.007(3) 0.005(3)
    I1 0.03254(19) 0.02663(18) 0.0289(2) -0.00359(18) 0.02071(17) 0.00012(18)
    I2 0.0286(3) 0.0344(3) 0.0280(3) 0.000 0.0196(3) 0.000
    Br2 0.0373(5) 0.0385(5) 0.0292(5) 0.000 0.0262(4) 0.000
    C8 0.059(5) 0.044(4) 0.052(5) -0.021(3) 0.043(4) -0.015(3)
    N3 0.028(3) 0.045(3) 0.023(3) -0.011(2) 0.016(2) -0.005(2)
    C6 0.021(4) 0.044(5) 0.018(4) 0.000 0.013(4) 0.000
    C7 0.031(3) 0.064(4) 0.031(4) -0.008(3) 0.022(3) -0.004(3)
    C9 0.034(5) 0.031(5) 0.053(6) 0.000 0.030(5) 0.000
    Cl1 0.0748(12) 0.0285(7) 0.1059(15) 0.0015(10) 0.0751(12) 0.0040(11)
    Cl2 0.102(2) 0.0363(14) 0.097(2) 0.000 0.084(2) 0.000
_geom_special_details
;
 All esds (except the esd in the dihedral angle between two l.s. planes)
 are estimated using the full covariance matrix.  The cell esds are taken
 into account individually in the estimation of esds in distances, angles
 and torsion angles; correlations between esds in cell parameters are only
 used when they are defined by crystal symmetry.  An approximate (isotropic)
 treatment of cell esds is used for estimating esds involving l.s. planes.
;
loop_
    _geom_bond_atom_site_label_1
    _geom_bond_atom_site_label_2
    _geom_bond_site_symmetry_2
    _geom_bond_distance
    _geom_bond_publ_flag
    Br1 C1 . 1.850(6) ?
    C2 C3 . 1.329(9) ?
    C2 N1 . 1.364(8) ?
    C2 H2 . 0.9500 ?
    C3 N2 . 1.374(8) ?
    C3 H3 . 0.9500 ?
    C1 N1 . 1.325(7) ?
    C1 N2 . 1.340(7) ?
    N1 C4 . 1.475(8) ?
    C4 H4A . 0.9800 ?
    C4 H4B . 0.9800 ?
    C4 H4C . 0.9800 ?
    N2 C5 . 1.480(8) ?
    C5 H5A . 0.9800 ?
    C5 H5B . 0.9800 ?
    C5 H5C . 0.9800 ?
    Br2 C6 . 1.857(8) ?
    C8 N3 . 1.457(8) ?
    C8 H8A . 0.9800 ?
    C8 H8B . 0.9800 ?
    C8 H8C . 0.9800 ?
    N3 C6 . 1.321(6) ?
    N3 C7 . 1.372(7) ?
    C7 C7 2_565 1.340(13) ?
    C7 H7 . 0.9500 ?
    C9 Cl2 . 1.744(9) ?
    C9 Cl1 2_565 1.759(5) ?
    C9 Cl1 . 1.759(5) ?
    C9 H9 . 1.0000 ?
loop_
    _geom_angle_atom_site_label_1
    _geom_angle_atom_site_label_2
    _geom_angle_atom_site_label_3
    _geom_angle_site_symmetry_1
    _geom_angle_site_symmetry_3
    _geom_angle
    _geom_angle_publ_flag
    C3 C2 N1 . . 107.7(6) ?
    C3 C2 H2 . . 126.1 ?
    N1 C2 H2 . . 126.1 ?
    C2 C3 N2 . . 107.6(6) ?
    C2 C3 H3 . . 126.2 ?
    N2 C3 H3 . . 126.2 ?
    N1 C1 N2 . . 108.3(5) ?
    N1 C1 Br1 . . 126.2(4) ?
    N2 C1 Br1 . . 125.3(4) ?
    C1 N1 C2 . . 108.6(5) ?
    C1 N1 C4 . . 125.2(5) ?
    C2 N1 C4 . . 125.8(5) ?
    N1 C4 H4A . . 109.5 ?
    N1 C4 H4B . . 109.5 ?
    H4A C4 H4B . . 109.5 ?
    N1 C4 H4C . . 109.5 ?
    H4A C4 H4C . . 109.5 ?
    H4B C4 H4C . . 109.5 ?
    C1 N2 C3 . . 107.7(5) ?
    C1 N2 C5 . . 125.0(5) ?
    C3 N2 C5 . . 126.6(5) ?
    N2 C5 H5A . . 109.5 ?
    N2 C5 H5B . . 109.5 ?
    H5A C5 H5B . . 109.5 ?
    N2 C5 H5C . . 109.5 ?
    H5A C5 H5C . . 109.5 ?
    H5B C5 H5C . . 109.5 ?
    N3 C8 H8A . . 109.5 ?
    N3 C8 H8B . . 109.5 ?
    H8A C8 H8B . . 109.5 ?
    N3 C8 H8C . . 109.5 ?
    H8A C8 H8C . . 109.5 ?
    H8B C8 H8C . . 109.5 ?
    C6 N3 C7 . . 107.1(5) ?
    C6 N3 C8 . . 126.8(5) ?
    C7 N3 C8 . . 125.8(5) ?
    N3 C6 N3 2_565 . 110.5(7) ?
    N3 C6 Br2 2_565 . 124.8(4) ?
    N3 C6 Br2 . . 124.8(4) ?
    C7 C7 N3 2_565 . 107.6(4) ?
    C7 C7 H7 2_565 . 126.2 ?
    N3 C7 H7 . . 126.2 ?
    Cl2 C9 Cl1 . 2_565 109.8(4) ?
    Cl2 C9 Cl1 . . 109.8(4) ?
    Cl1 C9 Cl1 2_565 . 110.8(5) ?
    Cl2 C9 H9 . . 108.8 ?
    Cl1 C9 H9 2_565 . 108.8 ?
    Cl1 C9 H9 . . 108.8 ?
loop_
    _geom_torsion_atom_site_label_1
    _geom_torsion_atom_site_label_2
    _geom_torsion_atom_site_label_3
    _geom_torsion_atom_site_label_4
    _geom_torsion_site_symmetry_1
    _geom_torsion_site_symmetry_2
    _geom_torsion_site_symmetry_3
    _geom_torsion_site_symmetry_4
    _geom_torsion
    _geom_torsion_publ_flag
    N1 C2 C3 N2 . . . . 0.8(7) ?
    N2 C1 N1 C2 . . . . 1.8(6) ?
    Br1 C1 N1 C2 . . . . 178.1(4) ?
    N2 C1 N1 C4 . . . . 175.1(5) ?
    Br1 C1 N1 C4 . . . . -8.6(8) ?
    C3 C2 N1 C1 . . . . -1.6(7) ?
    C3 C2 N1 C4 . . . . -174.9(6) ?
    N1 C1 N2 C3 . . . . -1.3(6) ?
    Br1 C1 N2 C3 . . . . -177.6(4) ?
    N1 C1 N2 C5 . . . . -172.2(5) ?
    Br1 C1 N2 C5 . . . . 11.5(8) ?
    C2 C3 N2 C1 . . . . 0.3(7) ?
    C2 C3 N2 C5 . . . . 171.0(5) ?
    C7 N3 C6 N3 . . . 2_565 2.1(8) ?
    C8 N3 C6 N3 . . . 2_565 176.4(4) ?
    C7 N3 C6 Br2 . . . . -177.6(5) ?
    C8 N3 C6 Br2 . . . . -3.3(10) ?
    C6 N3 C7 C7 . . . 2_565 -1.3(5) ?
    C8 N3 C7 C7 . . . 2_565 -175.7(5) ?
loop_
    _geom_hbond_atom_site_label_D
    _geom_hbond_atom_site_label_H
    _geom_hbond_atom_site_label_A
    _geom_hbond_site_symmetry_A
    _geom_hbond_distance_DH
    _geom_hbond_distance_HA
    _geom_hbond_distance_DA
    _geom_hbond_angle_DHA
    _geom_hbond_publ_flag
    C7 H7 Cl1 2_565 0.95 2.82 3.623(7) 142 y
    C8 H8C I1 2_565 0.98 3.02 3.935(6) 156 y
    C9 H9 I2 1_655 1.00 2.77 3.760(8) 169 y
    C2 H2 I1 4_455 0.95 3.01 3.932(6) 165 y
_shelx_hkl_file
;
   0 -12  -1 63095.3 1478.11   3
   0 -12  -4 3113.29 197.949   3
   0 -12  -4 3046.77 184.624   3
   0 -10   0 265257. 5318.32   3
   0 -10  -1 79938.8 1686.97   3
   0 -10  -2 71905.7 1421.41   3
   0 -10  -3 53148.9 1954.53   2
   0 -10  -3 50516.2 1165.40   3
   0 -10  -3 51712.8 1251.84   3
   0 -10  -4 59520.4 1591.00   3
   0 -10  -4 60232.4 1534.97   1
   0 -10  -5 5677.86 442.827   3
   0  -8   0 202.502 71.9154   3
   0  -8  -1 90556.9 1796.00   3
   0  -8  -2 15550.1 423.536   3
   0  -8  -3 6152.49 376.160   3
   0  -8  -3 6356.82 365.637   1
   0  -8  -3 6096.57 583.913   2
   0  -8  -4 4056.07 369.585   1
   0  -8  -4 3539.65 342.753   3
   0  -8  -5 16942.5 907.291   3
   0  -6  -1 55839.5 1109.50   3
   0  -6  -2 6347.09 313.310   1
   0  -6  -3 7383.97 476.655   1
   0  -6  -4-38.9122 48.5475   1
   0  -6  -4 4098.25 408.432   3
   0  -6  -5 3004.51 402.540   3
   0  -6  -5 3515.36 447.495   1
   0  -4  -2 12652.2 541.049   1
   0  -4  -3 6519.41 481.010   1
   0  -4  -3 6302.09 467.361   3
   0  -4  -4 4185.88 456.490   3
   0  -4  -4 3708.31 497.573   2
   0  -4  -5 5304.57 579.472   3
   0  -4  -5 4795.33 562.374   1
   0  -4  -6 6425.41 704.421   3
   0  -2   2 52757.8 1523.90   2
   0  -2  -2 51777.6 1442.47   1
   0  -2   3 18069.6 931.105   2
   0  -2  -3 18690.3 890.220   3
   0  -2  -3 18406.3 888.627   1
   0  -2  -4 4202.22 477.413   1
   0  -2  -4 3891.43 462.080   3
   0  -2  -4 3600.51 492.183   2
   0  -2  -5 27062.1 1432.40   3
   0  -2  -5 26711.2 1433.09   1
   0  -2  -6 1718.67 389.886   3
   0   0   1 144455. 2974.42   2
   0   0   2 106287. 2554.04   2
   0   0  -2 102308. 2500.58   1
   0   0  -3 82395.1 2384.19   3
   0   0  -3 81282.3 2443.49   2
   0   0   3 89472.8 2457.74   2
   0   0  -4 68955.2 2411.62   2
   0   0  -4 69790.1 2342.17   3
   0   0   4 67777.1 2338.55   2
   0   0  -4 72394.8 2376.67   1
   0   0   5 13475.6 1022.67   2
   0   0  -5 12155.7 971.758   3
   0   0  -6 11353.5 1038.03   3
   0   2   1 70360.6 1657.35   2
   0   2  -2 51928.1 1571.96   3
   0   2   2 55834.4 1604.15   2
   0   2  -3 17931.3 953.677   3
   0   2   3 17955.2 934.341   2
   0   2  -3 17914.0 923.374   2
   0   2  -4 3632.00 482.382   3
   0   2   4 2508.46 408.477   2
   0   2  -4 4030.22 502.537   1
   0   2  -4 3644.98 478.690   2
   0   2   5 27116.0 1502.58   2
   0   2  -5 26057.9 1511.68   3
   0   2   6 2677.14 511.742   2
   0   2  -6 1601.56 418.035   3
   0   4   0 27635.6 658.131   3
   0   4  -1 36112.7 1076.51   3
   0   4   1 40047.7 1067.90   2
   0   4  -2 12597.9 636.883   2
   0   4  -2 13357.8 707.155   3
   0   4   2 14970.1 733.183   2
   0   4  -3 6700.44 533.982   2
   0   4  -3 6594.39 580.817   3
   0   4   3 5238.16 504.197   2
   0   4  -3 6496.58 576.885   1
   0   4   4 3351.76 469.177   2
   0   4  -4 4050.64 536.095   3
   0   4  -4 3900.51 482.798   2
   0   4  -4 4037.37 517.137   1
   0   4  -5 5190.95 684.090   3
   0   4   5 5291.99 645.926   2
   0   4   6 6389.75 790.221   2
   0   4  -6 5512.33 764.154   3
   0   6   0 111330. 2268.30   3
   0   6   1 64283.3 1593.82   2
   0   6  -1 59111.3 1577.97   3
   0   6  -2 6408.23 498.871   3
   0   6   2 6514.06 482.618   2
   0   6  -3 7742.10 586.379   2
   0   6   3 5867.44 553.972   2
   0   6  -3 7469.60 633.868   3
   0   6  -4 4533.85 519.600   2
   0   6  -4 3726.64 506.506   1
   0   6   4 3282.50 466.373   2
   0   6  -4 4361.25 563.987   3
   0   6  -5 2495.68 502.957   3
   0   6   5 2904.39 506.444   2
   0   6   6 6055.21 771.024   2
   0   6  -6 5662.05 805.047   3
   0   8   0 263.167 97.6199   1
   0   8   0 155.030 73.3313   3
   0   8  -1 91492.7 2212.75   3
   0   8  -1 87120.9 2303.71   1
   0   8   1 91397.6 2229.36   2
   0   8   1 92394.8 1785.62   3
   0   8   2 14728.6 765.382   2
   0   8  -2 14289.8 782.965   3
   0   8  -3 6513.05 551.122   2
   0   8   3 5255.71 534.192   2
   0   8  -3 6624.23 621.359   1
   0   8  -3 5695.64 564.262   3
   0   8   4 2558.95 425.011   2
   0   8  -4 3364.80 514.762   3
   0   8  -4 3409.98 454.619   2
   0   8   5 17239.2 1216.34   2
   0   8  -5 17898.0 1342.35   3
   0   8  -6 1626.99 489.950   3
   0  10   0 263782. 5179.39   3
   0  10   0 260467. 5373.35   1
   0  10   1 74390.6 1585.19   1
   0  10  -1 78760.4 2023.76   3
   0  10   1 77063.4 1585.17   3
   0  10   1 77850.6 2053.83   2
   0  10  -1 75643.7 2138.39   1
   0  10  -2 77301.6 2354.62   1
   0  10  -2 78349.5 2262.71   3
   0  10   2 72688.3 2153.12   2
   0  10  -3 52472.1 1989.51   1
   0  10   3 53086.8 1916.98   2
   0  10  -3 53337.6 1808.77   2
   0  10  -3 49719.2 1932.70   3
   0  10  -4 60331.8 2377.24   3
   0  10   4 57155.0 2225.49   2
   0  10   5 6580.46 760.302   2
   0  10  -5 5275.86 742.938   3
   0  12   0 2315.74 227.464   3
   0  12   0 1967.25 261.091   1
   0  12   1 65760.9 1925.68   2
   0  12   1 64807.8 1492.66   1
   0  12   1 65783.2 1436.37   3
   0  12  -1 60995.1 1801.12   3
   0  12  -1 59547.4 1951.88   1
   0  12  -2 21400.7 1068.89   3
   0  12  -2 23151.1 1179.61   1
   0  12   2 23227.7 1079.43   2
   0  12   3 15755.7 999.823   2
   0  12  -3 16391.8 1047.91   3
   0  12  -3 17147.4 1087.46   1
   0  12  -4 3258.14 528.890   3
   0  12   4 2957.38 479.591   2
   0  12  -5 15438.6 1282.69   3
   0  12   5 16769.3 1252.47   2
   0  14   0 19680.1 764.228   3
   0  14   0 19177.2 922.330   1
   0  14   1 7743.72 352.079   3
   0  14  -1 5331.49 537.253   1
   0  14  -1 4854.94 432.958   3
   0  14   1 7722.68 390.379   1
   0  14  -2 13114.1 840.497   3
   0  14  -2 14428.9 960.060   1
   0  14   2 12813.4 831.906   2
   0  14  -3 7910.43 744.118   3
   0  14   3 6781.80 677.622   2
   0  14   4 288.698 227.314   2
   0  14  -4 417.636 227.151   3
   0  14   5 3008.81 553.956   2
   0  14  -5 3786.30 670.291   3
   0  16   0 20884.0 1031.64   1
   0  16   0 20182.6 822.071   3
   0  16  -1 4081.48 489.804   1
   0  16   1 4664.31 296.689   3
   0  16  -1 4135.64 418.590   3
   0  16   1 5122.21 336.147   1
   0  16  -2 2788.94 405.578   3
   0  16   2 3266.11 447.639   2
   0  16  -2 3452.91 493.342   1
   0  16   3 1700.76 363.485   2
   0  16  -3 2493.81 428.511   3
   0  16   4 677.896 311.821   2
   0  16  -4 953.976 357.642   3
   0  18   0 17317.2 790.317   3
   0  18   0 17102.9 992.545   1
   0  18  -1 11168.6 716.911   3
   0  18   1 11213.6 512.473   3
   0  18  -1 11774.3 889.040   1
   0  18   1 11959.8 552.219   1
   0  18  -2 2013.30 388.533   1
   0  18   2 1990.88 375.367   2
   0  18  -2 2135.20 370.409   3
   0  18  -3 595.968 250.025   3
   0  18   3 351.724 232.367   2
   0  18  -4 979.772 351.203   3
   0  18   4 448.210 265.872   2
   0  20   0 77780.4 2138.67   3
   0  20   0 79609.7 2571.45   1
   0  20  -1 20044.6 1248.92   1
   0  20  -1 19824.5 1020.51   3
   0  20   1 19718.7 742.751   3
   0  20   1 19614.7 1153.66   2
   0  20   1 20208.2 760.142   1
   0  20  -2 16708.4 1059.54   3
   0  20   2 18870.4 1211.88   2
   0  20   3 15360.4 1179.80   2
   0  20  -3 13995.7 1089.63   3
   0  20   4 18134.6 1396.72   2
   0  20  -4 17829.9 1363.08   3
   0  22   0 5407.89 604.512   1
   0  22   0 5454.01 457.704   3
   0  22   1 25776.1 887.665   3
   0  22  -1 22280.7 1403.06   1
   0  22   1 24535.6 1368.31   2
   0  22  -1 23612.8 1167.92   3
   0  22   2 12624.4 1023.21   2
   0  22  -2 10173.2 842.093   3
   0  22   3 4796.90 681.028   2
   0  22  -3 4160.91 613.976   3
   0  24   0 3393.40 378.219   3
   0  24   1 5208.01 647.967   2
   0  24  -1 4728.39 515.832   3
   0  24  -2 91.2866 165.262   3
   0  24   2 112.887 197.238   2
   0  24  -3 1390.67 377.305   3
   0  26  -1 1410.58 309.011   3
   0  26   1 1623.66 401.523   2
   0  26  -2 285.626 211.990   3
   0  26   2 454.268 274.081   2
   0  28  -2 210.760 172.065   3
   1 -17  -2 7893.15 411.469   3
   1 -17  -1 10826.3 591.391   3
   1 -15  -3 17293.3 453.334   3
   1 -15  -2 88883.7 1971.48   3
   1 -15  -1 119766. 2750.86   3
   1 -13  -4 5884.48 331.226   3
   1 -13  -4 6024.56 280.601   3
   1 -13  -3 15854.7 471.723   3
   1 -13  -2 1109.25 120.176   3
   1 -13  -1 4969.49 321.619   3
   1 -13   0 12815.7 651.824   3
   1 -11  -5 2788.81 313.804   3
   1 -11  -4 13318.9 439.019   1
   1 -11  -3 12652.2 441.435   3
   1 -11  -2 724.618 90.1113   3
   1 -11  -1 2686.43 213.594   3
   1 -11   0 24746.4 885.475   3
  -1 -11  -4 2007.14 181.917   1
  -1 -11  -4 2043.87 168.935   3
   1  -9  -5-14.9493 40.9684   1
   1  -9  -5 6467.28 534.342   3
   1  -9  -4 26342.1 906.052   1
   1  -9  -3 17138.8 990.316   2
   1  -9  -3 17803.3 517.831   1
   1  -9  -2 145.895 49.9522   3
   1  -9  -1 5190.15 262.846   3
   1  -9   0 42366.6 1181.83   3
  -1  -9  -3 133.592 54.7895   3
  -1  -9  -3 143.746 77.8032   1
  -1  -9  -3 226.717 168.607   2
  -1  -9  -4 3089.81 314.078   1
  -1  -9  -4 2944.86 268.758   3
   1  -7  -6 8062.13 736.925   3
   1  -7  -5 1025.94 256.377   3
   1  -7  -5 846.052 210.709   1
   1  -7  -4 15522.7 774.293   1
   1  -7  -4 15778.8 1052.77   2
   1  -7  -3 61559.2 1549.22   1
   1  -7  -2 37373.3 817.660   1
   1  -7  -1 63851.2 1373.17   3
  -1  -7   0 149999. 3039.29   1
  -1  -7  -2 9740.83 406.879   1
  -1  -7  -2 9907.07 338.272   3
  -1  -7  -3 24176.0 811.349   3
  -1  -7  -3 24147.1 1258.07   2
  -1  -7  -3 22771.1 899.133   1
  -1  -7  -4 12731.6 678.270   3
  -1  -7  -5 4625.09 460.970   3
   1  -5  -6 8109.36 781.128   3
   1  -5  -5 50000.6 1877.00   1
   1  -5  -5 52298.2 2015.07   3
   1  -5  -4 52455.6 1791.45   2
   1  -5  -4 22.6374 76.9595   1
   1  -5  -3 60823.1 1719.50   1
   1  -5  -2 136467. 2787.79   1
   1  -5  -1 314382. 5888.89   3
  -1  -5   1 317927. 6339.53   1
  -1  -5   0 77712.8 1673.49   1
  -1  -5  -2 224032. 4441.91   3
  -1  -5  -2 227453. 4563.08   1
  -1  -5  -3 53787.8 1630.13   1
  -1  -5  -3 51236.0 1507.96   3
  -1  -5  -3 53558.2 1960.69   2
  -1  -5  -4 25940.0 1115.15   3
  -1  -5  -5 15410.9 937.306   3
  -1  -5  -5 13608.6 961.031   1
   1  -3  -6 7879.42 811.003   3
   1  -3  -5 4173.76 533.784   1
   1  -3  -5 3767.96 521.912   3
   1  -3  -4 27158.9 1349.73   2
   1  -3  -3 59696.7 1804.30   1
   1  -3  -3 61216.8 1955.28   2
   1  -3  -2 11444.5 532.274   1
  -1  -3   1 21722.9 786.562   1
  -1  -3  -1 132812. 2582.12   3
  -1  -3  -2 4627.15 307.650   3
  -1  -3  -3 6469.84 525.726   1
  -1  -3  -3 18426.7 785.087   3
  -1  -3  -4 22483.3 1147.08   1
  -1  -3  -4 20896.5 1058.95   3
  -1  -3  -5 1902.57 366.331   3
  -1  -3  -5 1458.15 326.698   1
  -1  -3  -6 1900.29 400.743   3
   1  -1  -7 622.811 268.670   3
   1  -1  -6 947.438 318.678   3
   1  -1  -5 4044.00 554.124   3
   1  -1  -5 3421.12 492.296   1
  -1  -1   5 3897.74 523.768   2
   1  -1  -4 36735.3 1579.50   2
   1  -1  -4 37528.0 1551.21   1
  -1  -1   4 33581.3 1464.60   2
  -1  -1   3 6269.10 494.300   2
   1  -1  -3 6900.55 533.268   1
   1  -1  -3 7189.73 566.841   2
  -1  -1   2 410.054 122.965   2
  -1  -1   2 571.776 174.843   1
   1  -1  -2 896.267 169.858   1
  -1  -1   1 5587.15 323.010   1
  -1  -1  -1 208382. 3736.50   3
   1  -1   1 187467. 3896.64   2
  -1  -1  -2 856.214 151.831   3
   1  -1   2 901.178 205.784   2
   1  -1   3 11232.1 760.771   2
  -1  -1  -3 7481.55 546.762   3
  -1  -1  -4 2417.01 379.586   1
  -1  -1  -4 2178.41 360.046   3
   1  -1   4 1762.19 375.298   2
  -1  -1  -5 5576.68 658.282   3
  -1  -1  -6 1443.74 360.688   3
   1   1  -7 193.415 219.898   3
  -1   1   6 954.307 312.911   2
   1   1  -6 861.251 339.560   3
  -1   1   5 4168.42 551.958   2
   1   1  -5 4017.49 559.268   1
   1   1  -5 3823.81 566.753   3
  -1   1   4 34180.3 1472.38   2
   1   1  -4 38637.6 1645.98   3
   1   1  -4 36469.8 1586.95   1
   1   1  -4 37828.2 1581.38   2
  -1   1   3 6663.61 505.739   2
   1   1  -3 6973.60 525.746   2
  -1   1   2 524.678 139.973   2
  -1   1   2 240.555 121.637   1
  -1   1   1 5439.98 259.782   1
  -1   1  -1 209902. 3833.17   3
   1   1   1 187157. 3928.52   2
   1   1   2 737.423 187.504   2
  -1   1  -2 787.646 164.973   3
  -1   1  -3 8056.79 653.369   2
  -1   1  -3 8146.28 611.574   3
   1   1   4 2107.98 396.529   2
  -1   1  -4 2334.97 386.305   1
  -1   1  -4 2140.59 373.103   3
  -1   1  -5 5617.48 674.891   3
   1   1   5 5347.13 674.084   2
  -1   1  -6 1806.08 436.280   3
  -1   3   6 9176.93 902.100   2
   1   3  -6 8399.11 947.781   3
   1   3  -5 4239.26 606.067   3
  -1   3   5 4840.24 581.369   2
   1   3  -4 28588.1 1401.81   1
  -1   3   4 28258.2 1303.05   2
   1   3  -4 25961.7 1368.13   3
   1   3  -4 26542.9 1273.82   2
  -1   3   3 54679.5 1773.94   2
   1   3  -3 59347.6 1778.50   2
  -1   3   2 12372.6 597.318   2
   1   3  -2 10775.4 520.832   2
  -1   3   2 12287.8 563.974   1
  -1   3   1 20881.2 509.941   1
  -1   3   1 21701.7 641.272   2
   1   3   0 40989.9 850.584   1
   1   3   0 41741.5 930.382   2
  -1   3   0 40102.6 933.844   3
  -1   3  -1 130800. 2847.99   3
   1   3   1 134823. 2964.96   2
  -1   3  -2 4468.81 379.132   3
   1   3   2 4391.32 419.200   2
  -1   3  -3 18836.4 999.048   1
  -1   3  -3 18274.7 979.513   3
  -1   3  -3 19411.2 1013.61   2
   1   3   3 20034.5 1056.70   2
  -1   3  -4 21387.1 1226.01   3
   1   3   4 19813.5 1202.95   2
  -1   3  -4 24517.4 1302.09   1
   1   3   5 1816.26 411.621   2
  -1   3  -5 1587.86 390.866   3
  -1   3  -6 2612.62 515.101   3
   1   5  -6 7718.19 919.991   3
  -1   5   6 7473.49 823.603   2
   1   5  -5 54636.7 2366.57   3
  -1   5   5 56326.4 2198.93   2
   1   5  -4 52439.5 1886.86   2
   1   5  -4 53108.1 2069.63   1
   1   5  -4 52872.6 2091.03   3
  -1   5   4 51697.1 1903.63   2
   1   5  -3 58729.6 1801.94   2
   1   5  -3 61510.7 2046.24   3
  -1   5   3 60779.7 1904.28   2
  -1   5   2 134445. 3084.04   2
  -1   5   2 133713. 2859.60   1
   1   5  -2 137308. 2990.62   2
  -1   5   1 318879. 5895.53   1
   1   5   0 79381.5 1644.75   1
  -1   5   0 76764.9 1688.68   3
  -1   5  -1 178487. 3753.23   3
   1   5   1 175220. 3776.96   2
  -1   5  -2 224057. 4930.67   3
  -1   5  -2 220888. 4889.42   2
   1   5   2 231432. 5036.21   2
  -1   5  -3 50198.5 1839.23   3
   1   5   3 52297.3 1876.01   2
  -1   5  -3 52770.0 1834.86   2
  -1   5  -3 52987.7 1874.69   1
  -1   5  -4 24471.1 1376.74   3
   1   5   4 27199.0 1421.60   2
   1   5   5 15465.0 1173.57   2
  -1   5  -5 14142.2 1161.75   3
  -1   5  -6 12908.9 1202.92   3
  -1   7   6 9479.84 942.628   2
   1   7  -6 8393.83 979.545   3
  -1   7   5 364.961 217.535   2
   1   7  -5 651.007 278.929   3
   1   7  -4 15483.8 929.529   2
   1   7  -4 15097.3 1062.60   3
  -1   7   4 14842.6 953.698   2
   1   7  -4 14686.8 1035.17   1
  -1   7   3 56980.4 1905.77   2
   1   7  -3 60948.6 1848.80   2
   1   7  -3 63362.7 2110.35   3
  -1   7   2 37766.5 937.184   1
  -1   7   2 40481.5 1279.02   2
   1   7  -2 37400.6 1362.76   3
  -1   7   1 61040.7 1322.89   3
   1   7  -1 61172.9 1613.02   3
   1   7  -1 60373.9 1744.93   1
   1   7   0 143198. 2881.03   3
   1   7   0 144131. 3072.22   1
  -1   7   0 148805. 3026.68   3
  -1   7  -1 67177.8 1771.15   3
   1   7   1 66930.4 1764.04   2
  -1   7  -2 9217.75 627.198   3
   1   7   2 9493.91 647.240   2
  -1   7  -3 22231.8 1165.71   1
   1   7   3 23350.6 1196.95   2
  -1   7  -3 24591.5 1166.62   2
  -1   7  -3 22922.6 1185.92   3
  -1   7  -4 12707.7 983.933   3
   1   7   4 11369.2 915.342   2
  -1   7  -5 4282.55 650.055   3
   1   7   5 4348.96 638.705   2
   1   9  -6 1219.34 380.991   3
  -1   9   6 1753.37 439.334   2
  -1   9   5 5570.37 664.610   2
   1   9  -5 5300.10 707.395   3
   1   9  -4 26527.9 1252.24   2
  -1   9   4 22892.6 1252.98   2
   1   9  -4 25121.1 1412.89   3
   1   9  -3 18132.3 887.104   2
   1   9  -3 17355.3 1030.92   3
  -1   9   3 15785.2 906.363   2
   1   9  -3 17413.1 1045.84   1
   1   9  -2 414.116 166.577   3
  -1   9   2 674.328 186.110   2
   1   9  -1 5362.56 381.204   3
  -1   9   1 3522.01 214.553   3
   1   9  -1 4985.06 426.096   1
  -1   9   0 39424.6 1127.91   3
   1   9   0 42856.6 1041.37   3
   1   9   0 42114.4 1243.56   1
  -1   9  -1 33493.2 1126.28   3
   1   9   1 30659.2 1115.82   2
   1   9   2 19234.2 963.604   2
  -1   9  -2 19316.7 957.710   3
   1   9   3 72.4361 176.203   2
  -1   9  -3 1.11169 108.259   2
  -1   9  -3 130.149 169.314   3
  -1   9  -3 351.769 181.714   1
   1   9   4 2677.22 470.172   2
  -1   9  -4 2791.84 479.928   3
  -1   9  -5 6802.01 833.709   3
   1   9   5 5248.16 692.555   2
  -1  11   5 3092.44 535.109   2
   1  11  -5 3262.58 570.182   3
   1  11  -4 13655.7 891.715   2
   1  11  -4 13486.0 1034.00   3
  -1  11   4 13465.8 978.595   2
   1  11  -3 13107.4 929.097   1
  -1  11   3 11142.9 780.361   2
   1  11  -3 12142.8 867.278   3
  -1  11   2 367.311 166.603   2
   1  11  -2 753.617 221.249   1
   1  11  -2 466.150 174.915   3
   1  11  -1 2951.68 359.102   1
  -1  11   1 3313.23 229.433   3
   1  11  -1 2590.59 276.525   3
   1  11   0 25014.2 763.101   3
   1  11   0 24104.2 954.347   1
  -1  11   0 27323.3 892.076   3
   1  11   1 25562.4 1058.36   2
  -1  11  -1 27419.0 1049.58   3
  -1  11  -2 9247.61 680.977   3
  -1  11  -2 9501.65 698.240   1
   1  11   2 10581.4 716.963   2
   1  11   3 2830.20 436.028   2
  -1  11  -3 2504.99 371.477   2
  -1  11  -3 2335.02 400.166   3
   1  11   4 1856.16 396.794   2
  -1  11  -4 1931.79 443.144   3
  -1  11  -5 3239.44 604.133   3
   1  11   5 2822.67 526.913   2
  -1  13   5 928.373 326.154   2
   1  13  -5 1077.99 366.697   3
  -1  13   4 6401.38 701.247   2
   1  13  -4 5633.55 689.134   3
   1  13  -3 16513.1 1035.96   3
  -1  13   3 14112.5 916.322   2
   1  13  -3 16315.9 1090.37   1
   1  13  -2 1037.44 265.778   1
  -1  13   2 981.421 250.024   2
   1  13  -2 1008.17 236.394   3
  -1  13   1 4398.22 289.603   3
   1  13  -1 4783.12 484.207   1
   1  13  -1 4911.29 403.277   3
  -1  13   1 3980.20 305.106   1
  -1  13   0 25225.6 890.488   3
   1  13   0 20350.5 940.304   1
   1  13   0 22217.1 750.030   3
  -1  13  -1 33240.7 1235.33   3
  -1  13  -1 32878.7 1333.20   1
   1  13   1 35441.4 1336.85   2
   1  13   1 33583.9 766.266   3
  -1  13  -2 6416.81 601.311   1
   1  13   2 5884.08 558.674   2
  -1  13  -2 5665.44 550.317   3
  -1  13  -3 11494.7 904.063   3
   1  13   3 11270.6 888.711   2
  -1  13  -4 7266.02 797.484   3
   1  13   4 5723.97 705.007   2
   1  13   5 811.455 337.406   2
  -1  13  -5 701.281 331.169   3
  -1  15   5 26142.5 1625.04   2
   1  15  -5 24605.8 1659.34   3
  -1  15   4 22709.6 1381.88   2
   1  15  -4 20375.6 1363.45   3
  -1  15   3 20892.6 1178.85   2
   1  15  -3 17556.3 1124.74   3
   1  15  -2 83773.0 2566.94   3
  -1  15   2 88097.3 2643.35   2
   1  15  -2 92180.3 2883.40   1
  -1  15   1 126509. 2781.93   3
   1  15  -1 124951. 3063.31   3
   1  15  -1 123525. 3444.57   1
  -1  15   1 128748. 2973.12   1
  -1  15   0 50142.7 1521.72   3
   1  15   0 51216.1 1716.44   1
  -1  15   0 50094.5 1690.31   1
   1  15   0 54282.6 1420.16   3
  -1  15  -1 50124.2 1828.80   1
   1  15   1 50384.3 1047.26   1
   1  15   1 52107.4 1799.37   2
  -1  15  -1 49016.7 1652.24   3
   1  15   1 50593.7 1136.58   3
  -1  15  -2 79404.5 2601.80   1
   1  15   2 80684.8 2539.21   2
  -1  15  -2 75144.6 2448.13   3
   1  15   3 27312.8 1477.19   2
  -1  15  -3 27188.0 1460.38   3
  -1  15  -4 9010.58 919.418   3
   1  15   4 9515.76 934.236   2
   1  17  -5 1400.07 423.036   3
  -1  17   5 1863.54 462.911   2
  -1  17   4 16374.9 1216.58   2
   1  17  -4 14366.9 1162.26   3
   1  17  -3 23073.8 1338.18   3
  -1  17   3 23881.4 1343.78   2
  -1  17   2 8229.00 717.593   2
   1  17  -2 7498.78 639.703   3
   1  17  -2 7000.50 721.687   1
   1  17  -1 9923.01 635.531   3
  -1  17   1 10167.6 519.056   3
  -1  17   1 10305.9 621.237   1
   1  17  -1 10452.5 823.866   1
   1  17   0 28762.6 994.254   3
  -1  17   0 32780.8 1357.87   1
  -1  17   0 31205.7 1137.69   3
   1  17   0 28789.5 1265.62   1
   1  17   1 44521.7 1733.11   2
  -1  17  -1 47065.2 1837.52   1
  -1  17  -1 44510.6 1600.33   3
   1  17   1 44735.2 1077.90   3
   1  17   1 44322.3 986.844   1
  -1  17  -2 4387.81 513.270   3
   1  17   2 3730.51 511.199   2
   1  17   3 17009.4 1191.07   2
  -1  17  -3 14728.0 1096.17   3
   1  17   4 9480.76 970.477   2
  -1  17  -4 10467.3 1019.81   3
  -1  19   4 7686.21 870.233   2
   1  19  -4 7983.32 879.249   3
   1  19  -3 1512.69 369.858   3
  -1  19   3 1581.01 381.022   2
   1  19  -2-8.76140 135.693   3
  -1  19   2 147.875 152.513   2
   1  19  -2-140.979 189.106   1
  -1  19   1 293.228 143.899   1
   1  19  -1-67.1045 174.141   1
  -1  19   1 412.582 128.169   3
   1  19  -1 136.943 140.672   3
   1  19   0 7975.00 625.304   1
  -1  19   0 8604.80 709.569   1
  -1  19   0 7480.14 543.715   3
   1  19   0 7574.74 479.702   3
  -1  19  -1 15771.2 1045.51   1
   1  19   1 13513.3 419.047   1
   1  19   1 13241.8 927.821   2
  -1  19  -1 15427.6 900.992   3
   1  19   1 13898.2 500.548   3
   1  19   2 2338.12 432.661   2
  -1  19  -2 2164.32 390.022   3
  -1  19  -3 321.552 241.864   3
   1  19   3 915.812 340.543   2
   1  19   4 812.489 331.435   2
  -1  19  -4 1662.57 448.366   3
  -1  21   4 3646.68 624.106   2
   1  21  -4 3755.49 616.829   3
  -1  21   3 2142.21 455.628   2
   1  21  -3 2300.07 453.642   3
  -1  21   2 623.780 258.778   2
   1  21  -2 537.448 215.440   3
   1  21  -1 241.922 166.701   1
  -1  21   1 250.921 136.867   1
  -1  21   1 235.444 120.300   3
   1  21  -1 282.020 161.580   3
  -1  21   0 6047.90 509.056   3
  -1  21   0 5800.71 621.655   1
   1  21   0 6286.13 559.300   1
   1  21   0 6005.80 440.386   3
   1  21   1 4142.88 197.203   1
   1  21   1 3964.33 259.142   3
  -1  21  -1 3802.81 541.755   1
  -1  21  -1 3443.03 450.109   3
   1  21   1 3834.23 535.071   2
  -1  21  -2 5416.06 631.275   3
   1  21   2 4672.11 622.308   2
  -1  21  -3 531.698 273.307   3
   1  21   3 715.781 317.641   2
  -1  23   3 6418.60 793.628   2
   1  23  -3 7290.74 787.877   3
  -1  23   2 1241.90 360.219   2
   1  23  -2 1864.56 361.669   3
  -1  23   1 532.622 148.721   3
   1  23  -1 496.502 243.980   1
   1  23  -1 573.847 194.128   3
  -1  23   0 5278.08 622.787   1
   1  23   0 5684.57 445.251   3
  -1  23   0 7208.63 566.689   3
   1  23   1 2630.61 470.510   2
  -1  23  -1 2194.06 369.763   3
  -1  23  -2 1406.39 357.973   3
   1  23   2 1711.42 407.876   2
   1  23   3 1445.54 442.442   2
  -1  23  -3 1579.02 430.486   3
   1  25  -3 5070.67 687.002   3
   1  25  -2 10894.9 881.432   3
  -1  25   2 10397.1 984.646   2
   1  25  -1 15102.8 911.332   3
  -1  25   0 7346.39 605.309   3
   1  25   1 12161.8 1034.69   2
  -1  25  -1 12376.8 895.701   3
   1  25   2 20294.0 1419.32   2
  -1  25  -2 18250.6 1241.99   3
   1  27  -2 2169.07 416.596   3
  -1  27   1 4480.69 627.229   2
   1  27  -1 4828.10 513.236   3
   1  27   0 7621.00 808.490   2
  -1  27  -1 8825.94 769.921   3
   1  27   1 9321.79 938.851   2
  -1  27  -2 1092.23 327.354   3
   2 -20  -2 96.0271 59.9612   3
   2 -20  -1 18066.6 915.547   3
   2 -18  -3 3344.38 245.663   3
   2 -18  -2 3526.99 310.634   3
   2 -18   0 9701.80 681.083   3
   2 -16  -4 2028.53 154.606   3
   2 -16  -3 15660.7 565.943   3
   2 -16  -2 6308.64 389.815   3
   2 -16   0 9285.38 630.815   3
   2 -14  -4 1487.88 156.999   3
   2 -14  -3 13671.1 512.687   3
   2 -14  -2 15611.1 604.982   3
   2 -14  -1 8313.09 481.012   3
   2 -14   1 767.909 200.544   3
   2 -12  -4 35274.5 1031.25   3
   2 -12  -3 291.126 77.8916   3
   2 -12  -2 59464.8 1446.85   3
   2 -12  -1 42549.1 1211.84   3
   2 -12   1 8801.29 618.208   3
   2 -10  -5 21389.9 848.705   1
   2 -10  -4 35866.0 1000.41   1
   2 -10  -3 159494. 3299.99   3
   2 -10  -2 79155.0 1781.36   3
   2 -10  -1 79159.7 1835.12   3
  -2 -10   1 77237.1 2123.30   1
   2 -10   0 90040.6 2219.13   3
  -2 -10   0 92147.0 2088.66   1
  -2 -10  -2 35032.6 1454.90   2
  -2 -10  -3 51486.7 1335.57   1
  -2 -10  -3 48805.1 1061.47   3
  -2 -10  -4 29180.5 868.832   3
   2  -8  -6 2016.04 383.103   3
   2  -8  -4 36088.7 1623.95   2
   2  -8  -4 34422.4 1129.61   1
   2  -8  -3 6319.01 307.825   1
   2  -8  -2 75540.0 1675.03   3
  -2  -8   2 73541.6 2262.14   1
  -2  -8   1 19504.2 852.984   1
   2  -8  -1 20199.3 643.749   3
  -2  -8   0 18511.0 657.573   1
  -2  -8  -1 9039.87 285.509   1
  -2  -8  -2 37255.1 993.718   1
  -2  -8  -2 36342.7 797.826   3
  -2  -8  -3 8414.88 390.613   3
  -2  -8  -3 8515.90 761.300   2
  -2  -8  -3 8291.45 499.131   1
  -2  -8  -4 717.984 156.053   3
   2  -6  -6 1605.17 370.311   3
   2  -6  -5 5614.33 523.795   1
   2  -6  -4 16855.6 1041.93   2
   2  -6  -4 16266.3 811.672   1
   2  -6  -3 8648.85 447.097   1
  -2  -6   2 57397.9 1890.59   1
   2  -6  -2 62412.0 1346.53   1
  -2  -6   1 66804.9 1838.70   1
   2  -6  -1 70521.0 1545.57   3
  -2  -6   0 9725.21 372.149   1
  -2  -6  -2 17855.3 555.397   3
  -2  -6  -3 22793.8 1250.71   2
  -2  -6  -3 22268.3 953.445   1
  -2  -6  -3 21943.3 799.399   3
  -2  -6  -4 117.304 115.080   3
  -2  -6  -4 35.6759 94.0557   1
  -2  -6  -5 534.516 203.413   3
   2  -4  -6 1476.14 361.475   3
   2  -4  -5 10322.7 773.676   1
   2  -4  -4 5146.27 542.409   2
   2  -4  -4-40.5053 54.5452   1
   2  -4  -3 30315.4 1233.38   2
   2  -4  -3 30925.8 1083.17   1
   2  -4  -2 58942.0 1343.74   1
  -2  -4   2 52380.6 1748.93   1
  -2  -4   1 32012.3 1006.32   1
  -2  -4   0 19519.0 518.330   1
  -2  -4  -1 5101.88 210.710   3
  -2  -4  -2 30916.9 904.890   3
  -2  -4  -3 21373.8 1199.29   2
  -2  -4  -3 20473.9 851.417   3
  -2  -4  -4 1686.19 309.797   1
  -2  -4  -4 1820.92 292.246   3
  -2  -4  -5 203.204 173.783   3
   2  -2  -7 1386.78 378.619   3
   2  -2  -6 3709.07 590.139   3
  -2  -2   5 6684.78 645.919   2
   2  -2  -5 5863.44 615.155   1
   2  -2  -4 40104.5 1619.51   2
  -2  -2   4 39984.8 1511.72   2
   2  -2  -3 9516.33 619.090   2
  -2  -2   3 9064.77 550.914   2
  -2  -2   3 8434.82 672.371   1
   2  -2  -3 8916.68 591.433   1
   2  -2  -2 68017.0 1691.02   1
   2  -2  -2 70570.4 1745.89   2
  -2  -2   2 67586.0 1932.99   1
  -2  -2   2 68928.7 1642.20   2
  -2  -2   1 84819.9 1875.37   1
  -2  -2   0 91006.3 1785.91   3
  -2  -2  -1 1156.59 121.889   3
   2  -2   1 688.491 133.328   3
  -2  -2  -2 118437. 2666.68   3
  -2  -2  -3 10272.8 802.028   2
  -2  -2  -3 9963.20 611.338   3
  -2  -2  -4 1194.42 288.420   1
  -2  -2  -4 1105.94 252.003   3
  -2  -2  -5 4032.38 525.103   3
   2   0  -7 11002.3 1102.32   3
  -2   0   6 15007.7 1103.17   2
   2   0  -6 13879.3 1173.19   3
   2   0  -5 34861.0 1672.17   1
  -2   0   5 36527.5 1600.13   2
  -2   0   4 37253.6 1445.99   2
   2   0  -4 37138.3 1518.94   2
   2   0  -4 35462.1 1541.05   1
   2   0  -3 286073. 6092.68   2
   2   0  -3 281005. 6225.32   1
  -2   0   3 293980. 5992.82   2
  -2   0   3 284889. 6285.36   1
  -2   0   2 223512. 4563.31   2
   2   0  -2 235300. 4653.67   2
  -2   0   2 226852. 4786.99   1
  -2   0   1 46499.6 1072.81   1
  -2   0   0 148167. 2881.59   3
   2   0   1 334538. 6688.58   2
   2   0   1 331601. 6465.55   3
  -2   0  -1 337626. 6450.16   3
   2   0   2 41805.1 1488.67   2
  -2   0  -2 42338.7 1290.12   3
  -2   0  -3 66411.5 2059.76   1
  -2   0  -3 63725.4 2215.40   2
  -2   0  -3 64104.3 1968.48   3
   2   0   3 62643.3 2195.09   2
  -2   0  -4 39975.5 1722.34   1
  -2   0  -4 37894.1 1597.91   3
   2   0   4 40371.1 1829.45   2
  -2   0  -5 17768.1 1173.76   3
  -2   0  -6 2322.65 477.419   3
   2   2  -7 1416.53 434.728   3
   2   2  -6 3418.13 612.263   3
  -2   2   6 2979.25 492.911   2
   2   2  -5 6420.70 707.521   1
   2   2  -5 6227.99 721.549   3
  -2   2   5 6858.36 664.250   2
   2   2  -5 6108.14 642.044   2
   2   2  -4 40399.1 1575.06   2
  -2   2   4 41344.2 1540.30   2
   2   2  -4 38682.0 1672.30   1
   2   2  -3 8327.58 545.841   2
  -2   2   3 9193.34 571.040   2
  -2   2   3 9126.29 627.992   1
  -2   2   2 68273.6 1686.12   2
  -2   2   2 69071.3 1741.83   1
   2   2  -2 68606.7 1642.71   2
  -2   2   1 87267.8 1791.06   1
   2   2   0 88493.2 1930.18   2
   2   2   0 88700.9 1778.31   3
  -2   2   0 92240.6 1893.90   3
   2   2   1 840.568 109.208   3
  -2   2  -1 857.151 139.512   3
   2   2   1 972.253 186.732   2
   2   2   2 103462. 2890.13   2
  -2   2  -2 117612. 2755.64   3
   2   2   3 11783.2 844.213   2
  -2   2  -3 10447.8 766.198   2
  -2   2  -3 10178.5 704.183   3
  -2   2  -4 1081.86 292.366   1
   2   2   4 1074.76 332.879   2
  -2   2  -4 1194.39 293.605   3
  -2   2  -5 3798.41 572.284   3
   2   2   5 3900.61 624.992   2
  -2   2  -6 3673.13 607.805   3
   2   4  -7 1267.75 434.347   3
  -2   4   6 1183.30 341.229   2
   2   4  -6 1396.99 416.637   3
  -2   4   5 9677.28 788.815   2
   2   4  -5 10043.1 830.343   2
   2   4  -5 10290.8 948.166   3
   2   4  -4 5409.43 592.409   1
   2   4  -4 5406.48 513.469   2
  -2   4   4 6947.01 589.544   2
  -2   4   3 29232.6 1139.57   1
   2   4  -3 29708.7 1073.62   2
  -2   4   3 28890.8 1132.72   2
  -2   4   2 53617.3 1454.49   2
   2   4  -2 58650.2 1386.86   2
  -2   4   2 53419.2 1362.36   1
  -2   4   1 31341.6 788.821   3
  -2   4   0 19957.2 607.074   3
   2   4   0 17775.0 593.592   2
   2   4   0 17339.1 476.741   1
  -2   4  -1 5371.38 361.802   3
   2   4   1 4704.72 390.067   2
   2   4   2 31138.0 1287.45   2
  -2   4  -2 30911.6 1166.64   3
  -2   4  -3 19711.9 1053.85   3
   2   4   3 18939.1 1102.99   2
  -2   4  -3 20808.0 1100.49   2
  -2   4  -4 1568.87 351.421   3
   2   4   4 1502.21 358.065   2
   2   4   5 102.605 201.691   2
  -2   4  -5 216.260 219.896   3
  -2   4  -6 815.155 322.534   3
  -2   6   6 908.697 306.387   2
   2   6  -6 1443.51 427.239   3
   2   6  -5 4914.43 572.370   2
   2   6  -5 5696.94 719.697   3
  -2   6   5 5982.83 640.399   2
  -2   6   4 17485.6 981.377   2
   2   6  -4 15296.5 878.395   2
   2   6  -4 15379.2 1053.62   1
  -2   6   3 8433.19 520.899   1
  -2   6   3 8000.01 572.403   2
   2   6  -3 8591.45 535.061   2
  -2   6   2 57083.1 1317.08   1
  -2   6   2 57868.3 1584.66   2
  -2   6   1 66546.7 1501.81   3
   2   6  -1 71095.2 1894.93   1
  -2   6   0 9502.12 427.087   3
   2   6   0 8654.27 311.117   1
   2   6   0 8639.73 406.740   2
  -2   6  -1 21104.1 826.339   3
   2   6   1 20659.3 881.568   2
  -2   6  -2 17379.1 884.358   3
   2   6   2 20480.3 1008.85   2
  -2   6  -3 22760.8 1164.46   1
  -2   6  -3 22718.4 1172.78   2
  -2   6  -3 21376.6 1146.22   3
   2   6   3 21583.9 1191.28   2
   2   6   4-2.29632 195.696   2
  -2   6  -4 132.281 202.845   3
  -2   6  -5 293.559 239.019   3
   2   6   5-160.426 227.199   2
   2   8  -6 1882.54 484.787   3
  -2   8   6 1443.50 381.650   2
  -2   8   5 2904.95 461.789   2
   2   8  -5 2665.98 516.686   3
   2   8  -4 35773.6 1417.77   2
   2   8  -4 34949.2 1675.10   3
  -2   8   4 35988.4 1535.54   2
   2   8  -4 34970.8 1678.22   1
  -2   8   3 4047.98 418.326   2
  -2   8   3 4038.61 317.744   1
  -2   8   2 72615.7 1962.96   2
  -2   8   2 72586.8 1556.52   1
  -2   8   1 19753.1 637.928   3
   2   8  -1 20378.5 934.798   1
   2   8   0 18786.9 703.327   2
   2   8   0 17913.5 549.201   1
  -2   8   0 18192.3 686.855   3
  -2   8  -1 9160.34 548.069   3
   2   8   1 8334.41 548.293   2
   2   8   2 33043.6 1398.33   2
  -2   8  -2 35945.4 1374.84   3
  -2   8  -3 7725.36 692.420   3
  -2   8  -3 8395.77 701.524   2
   2   8   3 9620.63 787.564   2
  -2   8  -3 7485.97 666.991   1
  -2   8  -4 469.986 245.130   3
   2   8   4 580.887 260.536   2
  -2   8  -5 3696.98 625.473   3
   2   8   5 2456.41 508.581   2
   2  10  -6 9007.50 1027.85   3
  -2  10   6 10682.6 998.893   2
   2  10  -5 21085.7 1440.92   3
  -2  10   5 22568.5 1342.89   2
  -2  10   4 37223.0 1612.66   2
   2  10  -4 36336.1 1759.37   3
   2  10  -4 37242.6 1482.58   2
  -2  10   3 156131. 3875.61   2
   2  10  -3 159147. 4259.88   1
   2  10  -3 164238. 4164.73   3
  -2  10   2 84692.1 2265.07   2
   2  10  -2 79674.5 2503.58   1
   2  10  -2 80168.2 2323.35   3
  -2  10   2 81749.9 1701.71   1
  -2  10   1 77982.2 1835.40   3
   2  10  -1 80258.4 2346.44   1
   2  10  -1 81083.3 2027.33   3
   2  10   0 92164.8 2244.06   2
   2  10   0 90345.1 1919.08   3
   2  10   0 91738.0 2006.51   1
  -2  10   0 88418.0 2175.70   3
  -2  10  -1 176185. 3924.82   3
   2  10   1 167330. 3930.47   2
  -2  10  -2 33643.2 1380.67   3
   2  10   2 34177.7 1444.06   2
   2  10   3 51264.5 2021.36   2
  -2  10  -3 48196.4 1949.68   3
  -2  10  -4 28823.6 1630.70   3
   2  10   4 31533.9 1677.61   2
   2  10   5 11968.2 1102.16   2
  -2  10  -5 11842.7 1138.21   3
  -2  12   6 2784.04 528.820   2
   2  12  -6 1997.61 506.027   3
   2  12  -5 8285.80 898.178   3
  -2  12   5 9063.87 871.339   2
  -2  12   4 33355.8 1567.52   2
   2  12  -4 33926.7 1434.32   2
   2  12  -4 33425.0 1704.34   3
   2  12  -3 366.107 191.227   3
  -2  12   3 257.084 178.126   2
   2  12  -3 328.393 190.220   1
   2  12  -2 60105.9 1906.02   3
   2  12  -2 57575.2 2086.60   1
  -2  12   2 56637.5 1829.94   2
  -2  12   2 56005.6 1243.25   1
   2  12  -1 41378.6 1608.99   1
   2  12  -1 42324.8 1314.55   3
  -2  12   1 41190.3 1171.61   3
  -2  12   0 67415.0 1769.92   3
   2  12   0 63050.5 1598.16   1
   2  12   0 63687.7 1489.07   3
   2  12   1 9759.64 639.463   2
  -2  12  -1 8943.75 606.153   3
  -2  12  -2 55429.2 1935.06   3
   2  12   2 54816.0 1974.52   2
   2  12   3 11215.4 887.438   2
  -2  12  -3 9757.59 837.385   3
  -2  12  -4 4379.52 643.223   3
   2  12   4 3883.63 595.081   2
   2  14  -5 5130.16 734.264   3
  -2  14   5 6174.29 746.156   2
   2  14  -4 1423.92 360.857   3
   2  14  -4 1421.51 291.821   2
  -2  14   4 2241.05 425.215   2
   2  14  -3 13786.9 951.183   3
   2  14  -3 13423.7 1018.36   1
  -2  14   3 12146.5 857.482   2
   2  14  -2 15333.1 1017.31   1
  -2  14   2 12279.4 794.888   2
  -2  14   2 12347.1 414.335   1
   2  14  -2 15762.9 875.037   3
   2  14  -1 8054.16 519.555   3
   2  14  -1 8382.52 704.568   1
  -2  14   1 9935.20 509.545   3
   2  14   0 16635.6 688.905   1
  -2  14   0 18859.3 821.140   3
   2  14   0 16194.8 594.342   3
   2  14   1 620.765 195.763   2
  -2  14  -1 994.643 238.779   3
  -2  14  -2 11708.8 828.162   3
  -2  14  -2 11307.0 809.735   1
   2  14   2 12039.8 872.537   2
  -2  14  -3 10634.6 899.077   3
   2  14   3 9935.72 889.355   2
   2  14   4 561.476 287.594   2
  -2  14  -4 1064.77 366.424   3
   2  16  -5 2581.70 552.166   3
  -2  16   5 2825.10 530.378   2
  -2  16   4 2697.31 468.002   2
   2  16  -4 2097.79 440.421   3
  -2  16   3 15566.9 1018.86   2
   2  16  -3 14837.6 1018.23   3
  -2  16   2 4299.99 228.497   1
  -2  16   2 4281.69 496.876   2
  -2  16   2 4492.22 301.000   1
   2  16  -2 6479.62 693.568   1
   2  16  -2 6765.48 579.966   3
   2  16  -1 9239.09 575.196   3
   2  16  -1 9745.63 792.955   1
  -2  16   1 10036.9 545.966   3
  -2  16   0 10254.1 625.105   3
   2  16   0 9470.70 459.283   3
   2  16   0 10183.1 555.433   1
   2  16   1 569.776 221.364   2
  -2  16  -1 1018.98 243.155   3
   2  16   2 13046.2 950.335   2
  -2  16  -2 12277.7 888.480   3
   2  16   3 3093.00 524.738   2
  -2  16  -3 3194.49 535.425   3
   2  16   4 1546.51 410.627   2
  -2  16  -4 1126.18 372.452   3
   2  18  -5 527.403 260.829   3
  -2  18   5 754.129 314.176   2
  -2  18   4 12346.5 1034.76   2
   2  18  -4 12288.3 1071.65   3
   2  18  -3 3355.78 495.485   3
  -2  18   3 3338.60 503.875   2
   2  18  -2 3846.28 457.479   3
   2  18  -2 3532.93 550.251   1
  -2  18   2 3635.86 479.618   2
  -2  18   2 3696.74 284.596   1
  -2  18   2 3594.52 211.279   1
   2  18  -1 8006.54 744.252   1
  -2  18   1 6976.70 536.496   1
   2  18  -1 7240.88 525.056   3
  -2  18   1 7189.54 485.917   3
  -2  18   0 9019.10 688.092   1
  -2  18   0 8804.22 611.308   3
   2  18   0 9426.40 556.881   1
   2  18   0 8880.54 467.033   3
  -2  18  -1 1181.29 272.360   3
   2  18   1 495.673 192.204   2
  -2  18  -1 1246.18 291.479   1
   2  18   2 15859.2 1108.05   2
  -2  18  -2 16869.3 1080.95   3
  -2  18  -3 561.615 281.824   3
   2  18   3 454.306 261.465   2
  -2  20   4 10863.7 1024.52   2
   2  20  -4 10141.7 990.132   3
  -2  20   3 43193.1 1985.03   2
   2  20  -3 40752.4 1871.06   3
  -2  20   2 22285.6 1299.44   2
  -2  20   2 23258.0 791.950   1
  -2  20   2 23687.2 663.461   1
   2  20  -2 21954.1 1172.51   3
   2  20  -2 21452.9 1423.05   1
   2  20  -1 18493.5 902.920   3
  -2  20   1 18981.8 859.471   3
  -2  20   1 19183.0 1006.80   1
   2  20  -1 16413.0 1113.80   1
   2  20   0 26769.6 928.290   3
   2  20   0 27319.7 1047.86   1
  -2  20   0 27494.7 1183.82   3
   2  20   0 26175.8 1307.74   2
  -2  20   0 25743.3 1304.50   1
  -2  20  -1 55624.4 2019.52   3
   2  20   1 56680.8 2199.62   2
   2  20   2 9656.07 892.500   2
  -2  20  -2 8634.81 806.920   3
  -2  20  -3 15438.9 1203.79   3
   2  20   3 16295.9 1297.67   2
   2  22  -4 11321.7 1053.00   3
   2  22  -3 1123.38 329.158   3
  -2  22   3 1010.17 331.072   2
  -2  22   2 24949.5 1441.36   2
   2  22  -2 25131.0 1286.92   3
  -2  22   1 16115.9 809.349   3
   2  22  -1 13540.2 1019.50   1
   2  22  -1 16183.7 860.506   3
  -2  22   1 14664.1 933.584   1
   2  22   0 10682.5 860.055   2
   2  22   0 11255.4 574.739   3
  -2  22   0 10850.8 871.762   1
  -2  22   0 12407.7 786.564   3
   2  22   1 1690.16 379.537   2
  -2  22  -1 1922.26 357.375   3
  -2  22  -2 15730.3 1124.67   3
   2  22   2 14977.7 1180.26   2
  -2  22  -3 5307.30 718.489   3
   2  22   3 6616.60 855.184   2
   2  24  -3 1554.05 373.386   3
  -2  24   3 1659.86 425.621   2
   2  24  -2 4025.36 510.085   3
  -2  24   2 3644.80 562.789   2
   2  24  -1 2630.79 352.987   3
  -2  24   1 2905.78 353.664   3
  -2  24   0 615.374 203.533   3
   2  24   0 292.325 184.368   2
   2  24   1 887.349 312.679   2
  -2  24  -1 1070.13 286.582   3
  -2  24  -2 1480.15 373.962   3
   2  24   2 1468.09 392.420   2
   2  26  -3 1238.81 367.062   3
   2  26  -2 2377.54 405.888   3
  -2  26   2 2196.47 447.104   2
   2  26  -1 346.263 147.445   3
  -2  26   0 446.252 199.478   3
   2  26   0-56.4380 140.476   2
  -2  26  -1 1578.29 353.905   3
   2  26   1 1658.20 403.860   2
   2  28   0 1125.77 323.777   2
  -2  28  -1 407.345 224.412   3
   3 -21  -2 3509.10 375.610   3
   3 -21  -1 4608.44 475.011   3
   3 -19  -3 7542.46 456.741   3
   3 -19  -1 3712.30 400.400   3
   3 -19   0 3112.68 407.650   3
   3 -17  -4 2238.45 208.856   3
   3 -17  -3 25289.3 877.537   3
   3 -17  -1 3680.36 373.644   3
   3 -17   0 39571.6 1514.72   3
   3 -15  -4 49505.0 1327.57   3
   3 -15  -3 40797.1 1186.59   3
   3 -15  -2 17032.6 713.727   3
   3 -15   0 34462.7 1320.43   3
   3 -15   1 26161.4 1238.53   3
   3 -13  -4 1536.94 192.439   3
   3 -13  -3 6127.48 370.702   3
   3 -13  -2 36240.8 1104.07   3
  -3 -13   1 1261.02 236.803   1
   3 -13   0 14725.2 766.683   3
  -3 -13   0 15158.6 637.549   1
   3 -13   1 27094.7 1210.32   3
   3 -11  -5 69.0152 70.8764   1
   3 -11  -4 3153.71 281.853   3
   3 -11  -3 15431.9 619.033   3
  -3 -11   2 12352.2 824.812   1
   3 -11  -2 12620.0 541.503   3
   3 -11  -1 26994.7 918.831   3
  -3 -11   1 25981.0 1089.82   1
  -3 -11   0 4362.44 323.355   1
  -3 -11  -1 5962.73 280.758   1
  -3 -11  -2 15707.9 954.199   2
  -3 -11  -2 14321.4 449.352   1
  -3 -11  -2 14733.8 415.368   1
  -3 -11  -3 5309.25 274.382   1
  -3 -11  -3 5106.48 325.634   1
   3  -9  -5-14.9090 38.4116   1
   3  -9  -4 665.129 127.948   1
   3  -9  -3 36521.9 1066.73   3
  -3  -9   3 36050.9 1621.46   1
   3  -9  -2 30990.1 923.107   3
  -3  -9   2 30086.4 1311.91   1
  -3  -9   1 29288.0 1136.32   1
   3  -9  -1 31495.0 959.886   3
  -3  -9   0 2198.19 214.063   1
  -3  -9  -1 7058.64 291.612   1
  -3  -9  -2 20811.7 1117.63   2
  -3  -9  -3 1760.70 227.471   1
  -3  -9  -3 1669.07 153.908   3
  -3  -9  -4 5478.60 360.647   3
   3  -7  -4 3701.79 332.851   1
   3  -7  -4 3576.01 464.690   2
   3  -7  -3 62052.0 1510.26   1
  -3  -7   3 62734.1 2179.53   1
  -3  -7   2 36775.1 1419.68   1
   3  -7  -2 38210.2 1032.25   3
  -3  -7   1 2848.71 296.686   1
  -3  -7   0 31072.3 956.321   2
  -3  -7   0 32069.2 858.721   1
  -3  -7  -1 52722.9 1223.48   1
   3  -7   2 32307.4 1325.91   3
  -3  -7  -2 31503.0 1396.27   2
  -3  -7  -2 32445.5 838.727   3
  -3  -7  -3 87.8325 72.2185   1
  -3  -7  -3 5336.27 336.239   3
  -3  -7  -4 17671.9 803.272   3
  -3  -7  -4 17491.7 963.794   1
   3  -5  -7 8668.91 898.074   3
   3  -5  -6 9380.15 766.410   1
   3  -5  -5 40866.3 1586.41   1
   3  -5  -4 110880. 3153.11   2
   3  -5  -4 111021. 2837.57   1
   3  -5  -3 78318.4 2194.17   2
  -3  -5   3 75523.3 2449.47   1
   3  -5  -3 79939.5 1926.74   1
  -3  -5   2 117829. 2916.08   1
   3  -5  -2 112929. 2386.55   1
  -3  -5   1 465788. 8947.82   1
  -3  -5   0 203330. 4135.69   2
  -3  -5   0 208928. 3987.61   1
  -3  -5  -1 100685. 2044.08   3
   3  -5   2 83668.8 2375.44   3
  -3  -5  -2 83232.4 1902.58   3
  -3  -5  -3 78188.0 2022.62   3
  -3  -5  -4 6636.77 614.555   1
  -3  -5  -4 7471.33 555.301   3
   3  -3  -7 3254.11 576.077   3
   3  -3  -6 11368.9 894.115   1
   3  -3  -5 9077.93 793.305   2
   3  -3  -5 9755.52 752.019   1
   3  -3  -4 12637.5 823.765   2
  -3  -3   4 10737.4 682.975   2
  -3  -3   4 10694.7 847.330   1
  -3  -3   3 41872.5 1559.19   1
   3  -3  -3 36289.9 1231.60   1
   3  -3  -3 36278.3 1298.30   2
  -3  -3   3 39975.0 1216.84   2
   3  -3  -2 144270. 2981.50   1
  -3  -3   2 142850. 3325.81   1
  -3  -3   1 19465.7 638.524   1
  -3  -3   0 60353.7 1295.53   3
  -3  -3  -1 38900.9 968.130   3
   3  -3   1 35665.6 1153.02   3
  -3  -3  -2 22742.8 806.346   3
  -3  -3  -3 3372.43 486.155   2
  -3  -3  -3 3376.39 345.827   3
  -3  -3  -4 18067.1 1089.54   1
  -3  -3  -4 18262.6 974.947   3
  -3  -3  -5 1572.11 319.305   3
   3  -1  -7 6454.54 840.235   3
  -3  -1   6 3178.44 486.297   2
   3  -1  -5 2553.33 418.364   1
   3  -1  -5 2472.27 398.382   2
  -3  -1   5 1341.59 301.321   2
  -3  -1   4 9228.59 751.927   1
   3  -1  -4 8454.70 646.196   2
  -3  -1   4 8836.21 603.710   2
   3  -1  -3 23581.6 950.303   2
  -3  -1   3 22667.2 860.981   2
  -3  -1   3 23947.8 1083.94   1
   3  -1  -3 23275.7 998.573   1
  -3  -1   2 61487.9 1616.11   1
  -3  -1   2 62676.9 1371.30   2
  -3  -1   1 5227.50 275.741   1
  -3  -1   0 66587.6 1452.60   3
   3  -1   1 13252.3 572.958   3
  -3  -1  -1 12627.0 505.913   3
  -3  -1  -2 40348.5 1243.20   3
  -3  -1  -3 9170.84 621.873   3
  -3  -1  -3 9771.50 809.282   2
  -3  -1  -4 2351.71 408.317   1
  -3  -1  -4 2173.00 359.890   3
  -3  -1  -5 2933.09 474.104   3
   3   1  -7 6592.49 877.332   3
  -3   1   7 6134.13 738.655   2
  -3   1   6 2697.36 464.613   2
   3   1  -6 3705.00 607.132   3
   3   1  -5 2893.68 461.995   1
  -3   1   5 1616.42 314.766   2
   3   1  -5 2534.94 407.069   2
  -3   1   4 8897.21 618.968   2
   3   1  -4 9225.43 734.416   1
   3   1  -4 8447.35 636.305   2
  -3   1   4 8791.77 712.342   1
  -3   1   3 23535.7 896.938   2
   3   1  -3 23474.9 936.166   2
  -3   1   3 23927.0 1028.68   1
  -3   1   2 59889.9 1365.14   2
  -3   1   2 59850.4 1475.65   1
   3   1  -2 53116.4 1333.15   2
  -3   1   1 5577.13 273.659   1
  -3   1   0 66513.3 1577.34   3
   3   1   0 74723.6 1556.90   3
   3   1   0 72008.2 1660.39   2
  -3   1  -1 12125.3 538.701   3
   3   1   1 13274.4 531.034   3
   3   1   1 12808.2 674.714   2
   3   1   2 35588.6 1465.65   2
  -3   1  -2 40010.9 1287.81   3
   3   1   3 9549.93 801.312   2
  -3   1  -3 9713.55 676.276   3
  -3   1  -3 9416.61 778.019   2
  -3   1  -4 2195.14 401.827   3
  -3   1  -5 2852.92 495.619   3
   3   3  -7 3612.63 664.526   3
  -3   3   7 3030.48 520.594   2
   3   3  -6 13517.1 1185.68   3
  -3   3   6 11049.5 919.916   2
   3   3  -5 9903.40 880.390   1
  -3   3   5 9150.55 729.239   2
   3   3  -5 9513.31 766.963   2
   3   3  -4 11628.5 730.572   2
  -3   3   4 10833.0 769.279   1
   3   3  -4 11535.4 865.731   1
  -3   3   4 10695.8 691.890   2
  -3   3   3 40867.4 1293.23   2
   3   3  -3 36715.9 1217.13   2
  -3   3   3 42387.7 1370.19   1
  -3   3   2 140497. 2959.30   1
  -3   3   2 142409. 2989.67   2
   3   3  -2 146182. 2862.78   2
  -3   3   1 20206.9 615.660   3
   3   3   0 62601.5 1329.51   3
   3   3   0 63219.5 1539.33   2
  -3   3   0 59231.6 1463.66   3
   3   3   1 36384.1 1274.85   2
   3   3   1 35116.1 966.714   3
  -3   3  -1 39514.4 1159.99   3
  -3   3  -2 22870.3 986.101   3
   3   3   2 24634.1 1164.66   2
   3   3   3 2377.20 420.420   2
  -3   3  -3 4153.58 503.736   2
  -3   3  -3 3558.44 439.677   3
  -3   3  -4 17725.3 1129.79   3
   3   3   4 18989.5 1308.04   2
  -3   3  -5 1754.40 418.611   3
  -3   5   7 8717.27 914.405   2
   3   5  -7 9918.85 1107.56   3
   3   5  -6 11037.8 1084.15   3
  -3   5   6 11383.8 942.248   2
   3   5  -5 39802.7 1663.34   2
  -3   5   5 37881.1 1627.17   2
   3   5  -4 108130. 2937.53   2
   3   5  -4 112731. 3401.82   1
  -3   5   4 119288. 3086.11   2
  -3   5   4 120085. 3098.99   1
  -3   5   3 76746.5 2070.63   2
  -3   5   3 76716.6 2023.56   1
   3   5  -3 77774.3 1958.36   2
   3   5  -2 115189. 2397.37   2
  -3   5   2 116574. 2449.09   1
  -3   5   2 118100. 2624.39   2
   3   5  -1 450510. 9053.03   1
  -3   5   1 495991. 8989.11   3
  -3   5   0 210753. 4202.48   3
   3   5   0 200552. 4263.97   2
   3   5   0 200809. 3897.31   3
   3   5   1 100568. 2079.14   3
   3   5   1 101616. 2617.53   2
  -3   5  -1 97251.3 2423.12   3
  -3   5  -2 82938.8 2321.56   3
   3   5   2 82763.7 2522.84   2
  -3   5  -3 75640.7 2449.22   3
  -3   5  -3 77584.9 2564.90   2
   3   5   3 80125.8 2691.11   2
  -3   5  -4 6676.11 723.749   3
   3   5   4 7336.45 795.997   2
  -3   5  -5 7138.11 844.328   3
   3   5   5 8600.97 958.608   2
   3   7  -6 18300.3 1427.68   3
  -3   7   6 16865.9 1187.92   2
  -3   7   5 11991.7 878.379   2
   3   7  -5 10406.5 793.306   2
  -3   7   4 3594.34 390.736   1
  -3   7   4 3089.63 404.271   2
   3   7  -4 4350.80 564.854   1
   3   7  -4 3734.91 391.638   2
  -3   7   3 65265.6 1874.72   2
  -3   7   3 65011.6 1689.33   1
   3   7  -3 59935.5 1671.63   2
  -3   7   2 37387.5 969.272   1
   3   7  -1 3923.01 318.216   1
  -3   7   1 3183.57 246.083   3
   3   7   0 35040.6 865.289   1
   3   7   0 34955.3 1081.41   2
  -3   7   0 31447.5 1025.45   3
   3   7   1 50835.2 1667.77   2
  -3   7  -1 50083.2 1539.22   3
   3   7   2 31157.5 1399.75   2
  -3   7  -2 30965.1 1289.37   3
  -3   7  -2 32397.6 1341.91   2
  -3   7  -3 5043.35 559.741   3
   3   7   3 4762.60 578.401   2
   3   7   4 19126.2 1307.81   2
  -3   7  -4 16433.1 1180.47   3
  -3   7  -5 2188.67 499.977   3
   3   9  -6 1521.05 448.152   3
  -3   9   6 1014.61 330.341   2
   3   9  -5 108.721 208.436   3
  -3   9   5 497.569 210.351   2
   3   9  -5 175.953 166.268   2
   3   9  -4 401.736 200.171   1
   3   9  -4 505.924 163.385   2
  -3   9   4 703.579 161.413   1
  -3   9   4 883.457 250.957   2
   3   9  -3 35803.2 1184.58   2
  -3   9   3 37675.9 1107.60   1
  -3   9   3 36947.5 1370.15   2
   3   9  -2 32147.3 1427.71   1
  -3   9   2 29789.5 832.807   1
   3   9  -1 32264.2 1108.92   1
  -3   9   1 28815.5 921.713   3
  -3   9   0 2306.48 264.533   3
   3   9   0 4151.48 334.171   2
   3   9   0 4054.60 233.493   1
   3   9   1 6272.17 529.499   2
  -3   9  -1 7342.78 525.433   3
   3   9   2 19536.8 1100.04   2
  -3   9  -2 20296.4 1043.21   3
   3   9   3 1602.17 362.556   2
  -3   9  -3 1515.07 349.305   3
  -3   9  -4 4571.25 647.422   3
   3   9   4 5678.25 718.324   2
  -3   9  -5 1808.02 480.998   3
  -3  11   6 1361.27 386.558   2
   3  11  -6 1050.75 396.861   3
   3  11  -5-104.203 259.369   3
  -3  11   5 227.956 184.498   2
   3  11  -5 106.283 134.307   2
   3  11  -4 3036.36 486.547   3
  -3  11   4 2886.99 417.445   2
   3  11  -4 3373.36 390.086   2
  -3  11   3 16652.4 615.415   1
  -3  11   3 16186.8 899.078   2
   3  11  -3 16132.9 1096.19   1
  -3  11   2 13077.6 489.272   1
   3  11  -2 13150.8 926.641   1
   3  11  -1 28525.7 1120.16   1
  -3  11   1 25667.7 900.551   3
   3  11   0 5750.75 308.209   1
   3  11   0 6359.66 282.646   3
  -3  11   0 4184.95 374.591   3
   3  11   0 6531.39 460.770   2
   3  11   1 6322.51 542.370   2
  -3  11  -1 5855.97 498.205   3
  -3  11  -2 14539.2 900.651   3
   3  11   2 12430.8 890.043   2
   3  11   3 4544.25 597.621   2
  -3  11  -3 4864.58 601.601   3
  -3  11  -4 3088.44 547.766   3
   3  11   4 3271.55 560.845   2
  -3  13   6 7765.86 864.370   2
   3  13  -6 7650.67 928.170   3
   3  13  -5 3123.78 561.604   3
  -3  13   5 2519.02 484.085   2
   3  13  -4 1394.38 340.841   3
   3  13  -4 1274.54 254.474   2
  -3  13   4 1526.09 336.338   2
  -3  13   3 7870.88 649.351   2
   3  13  -3 6355.15 630.764   3
  -3  13   3 7480.15 351.659   1
   3  13  -3 6861.06 735.078   1
  -3  13   2 33975.4 1063.27   3
  -3  13   2 34576.1 950.937   1
   3  13  -2 36804.9 1683.17   1
   3  13  -2 36056.3 1391.75   3
  -3  13   1 1443.56 209.622   3
   3  13  -1 2108.60 310.179   1
   3  13  -1 1929.03 244.587   3
   3  13   0 16497.1 820.179   2
   3  13   0 15895.0 525.129   3
  -3  13   0 15211.1 757.668   3
   3  13   0 15889.0 577.672   1
   3  13   1 24836.1 1173.71   2
  -3  13  -1 27109.4 1170.10   3
  -3  13  -2 4073.40 500.707   3
   3  13   2 3109.73 466.664   2
  -3  13  -3 7071.88 742.907   3
   3  13   3 5894.43 693.369   2
   3  13   4 6872.89 814.898   2
  -3  13  -4 6395.18 800.146   3
  -3  15   5 20107.6 1358.81   2
   3  15  -5 21079.8 1453.85   3
   3  15  -4 47936.0 2116.86   3
  -3  15   4 47709.2 1970.35   2
   3  15  -4 46075.0 1766.06   2
  -3  15   3 37564.7 938.209   1
  -3  15   3 39444.2 1641.58   2
   3  15  -3 41258.6 1948.37   1
   3  15  -3 41153.9 1738.47   3
  -3  15   2 48712.0 1409.45   3
   3  15  -2 49596.5 1759.29   3
   3  15  -2 55420.8 2184.18   1
  -3  15   1 97632.2 2446.27   3
   3  15  -1 98112.9 2452.08   3
   3  15  -1 99240.6 2788.34   1
   3  15   0 34928.3 940.637   3
   3  15   0 35150.4 1369.44   2
  -3  15   0 36649.4 1313.31   3
   3  15   0 34475.9 1017.93   1
   3  15   1 24698.7 1232.66   2
  -3  15  -1 26889.0 1212.73   3
  -3  15  -2 25084.5 1319.39   3
   3  15   2 24676.5 1374.33   2
   3  15   3 36328.7 1852.93   2
  -3  15  -3 35267.8 1785.90   3
  -3  15  -4 4535.58 688.150   3
   3  15   4 4197.11 660.626   2
   3  17  -5 3941.27 645.876   3
  -3  17   5 4371.70 650.712   2
   3  17  -4 2079.93 438.580   3
  -3  17   4 1912.79 408.128   2
  -3  17   3 28350.7 1416.34   2
   3  17  -3 23454.3 1306.27   3
   3  17  -2 29031.1 1564.92   1
   3  17  -2 27030.0 1233.23   3
  -3  17   2 27396.0 985.006   3
  -3  17   1 5366.56 436.309   3
   3  17  -1 3825.65 362.243   3
   3  17  -1 4858.49 506.703   1
   3  17   0 39256.9 1052.08   3
   3  17   0 38141.3 1527.96   2
   3  17   0 39094.7 1137.59   1
  -3  17   0 35393.4 1383.53   3
   3  17   1 23788.3 1251.90   2
  -3  17  -1 22838.6 1158.38   3
   3  17   2 11569.0 965.678   2
  -3  17  -2 12204.5 930.177   3
  -3  17  -3 2105.68 453.630   3
   3  17   3 1761.21 425.881   2
  -3  19   5 285.874 242.977   2
   3  19  -5 218.070 244.277   3
  -3  19   4 766.134 299.689   2
   3  19  -4 923.339 317.477   3
  -3  19   3 7492.57 752.921   2
   3  19  -3 7979.09 752.299   3
   3  19  -2 3679.08 561.960   1
  -3  19   2 5203.95 405.361   3
   3  19  -2 3656.98 449.184   3
  -3  19   2 5099.62 410.491   1
   3  19  -1 3572.25 361.465   3
  -3  19   1 2717.61 327.709   3
   3  19  -1 3699.07 456.249   1
   3  19   0 3254.20 441.271   2
   3  19   0 3513.07 259.988   3
   3  19   0 3911.64 305.893   1
  -3  19   0 2313.47 346.042   3
  -3  19  -1 2230.17 373.583   3
   3  19   1 2523.64 435.382   2
   3  19   2 8782.72 875.431   2
  -3  19  -2 8446.73 803.161   3
  -3  19  -3 1574.27 391.670   3
   3  19   3 1575.79 434.469   2
   3  21  -4 34.2359 196.868   3
  -3  21   4 138.924 237.404   2
  -3  21   3 6178.77 721.844   2
   3  21  -3 6596.67 713.363   3
  -3  21   2 3633.44 350.592   3
  -3  21   2 3540.84 375.462   1
   3  21  -2 3206.78 425.057   3
   3  21  -2 2893.61 517.017   1
  -3  21   1 4097.91 461.612   1
  -3  21   1 4951.98 459.064   3
   3  21  -1 5418.99 452.633   3
   3  21  -1 5002.48 540.152   1
   3  21   0 537.587 125.851   1
  -3  21   0 447.498 194.130   1
   3  21   0 843.606 137.145   3
  -3  21   0 454.766 196.415   3
   3  21   0 944.615 279.670   2
   3  21   1 561.960 259.677   2
  -3  21  -1 770.004 252.684   3
   3  21   2 2850.17 547.326   2
  -3  21  -2 3145.93 514.145   3
   3  21   3 707.221 343.518   2
   3  23  -4 1170.98 361.793   3
  -3  23   3 3651.79 579.542   2
   3  23  -3 3074.97 493.507   3
   3  23  -2 3421.38 452.420   3
  -3  23   2 1985.82 271.770   3
   3  23  -1 3494.65 378.245   3
  -3  23   1 3308.14 395.871   3
  -3  23   0 1516.86 313.238   3
   3  23   0 1200.71 306.317   2
  -3  23  -1 525.038 240.700   3
   3  23   1 521.423 266.222   2
  -3  23  -2 2517.16 495.445   3
   3  23   2 2335.23 513.976   2
   3  25  -3 5512.26 674.054   3
  -3  25   2 8559.10 849.683   2
   3  25  -2 8897.46 743.774   3
   3  25  -1 29081.9 1177.27   3
  -3  25   1 27488.1 1230.89   3
   3  25   0 12833.2 1048.61   2
  -3  25   0 14222.4 950.531   3
  -3  25  -1 6425.94 695.470   3
   3  25   1 6277.69 768.663   2
   3  27  -3 6036.63 712.553   3
   3  27  -2 7345.38 679.988   3
   3  27  -1 2791.32 491.363   2
  -3  27   0 6685.83 661.407   3
   3  27   0 7522.19 828.716   2
  -3  27  -1 8060.94 801.242   3
   3  27   1 6683.23 840.568   2
   3  29  -1 269.511 173.068   2
   4 -22  -2 419.237 158.203   3
   4 -20  -3 12533.8 676.627   3
   4 -20  -2 60973.3 1903.07   3
   4 -20  -1 18160.6 983.871   3
   4 -18  -2 1855.85 266.568   3
   4 -18  -1 8713.83 633.352   3
   4 -18   0 6159.80 572.117   3
   4 -16  -4 0.89870 30.8875   3
   4 -16  -1 15975.4 828.226   3
   4 -16   0 4913.43 482.156   3
   4 -14  -4-20.5159 44.4677   3
   4 -14  -3 1.79816 30.9866   3
  -4 -14   2 3485.32 469.349   1
   4 -14  -1 29098.3 1112.34   3
  -4 -14   1 28677.6 1209.80   1
   4 -14   0 5306.07 478.279   3
  -4 -14   0 5878.66 410.323   1
  -4 -14  -1 1368.55 109.463   1
   4 -14   1 1685.31 310.138   3
   4 -12  -4-7.30161 41.4808   3
   4 -12  -3 22950.2 877.823   3
  -4 -12   3 35929.8 1598.86   1
  -4 -12   2 13450.0 854.921   1
   4 -12  -2 9.90963 50.2090   3
  -4 -12   1 74038.1 2166.28   1
  -4 -12   0 26023.3 957.193   1
   4 -12   0 23941.8 1041.46   3
  -4 -12  -1 10242.2 437.473   1
   4 -12   1 8774.71 667.345   3
  -4 -12  -2 7053.76 316.721   1
  -4 -12  -2 6441.94 287.673   1
  -4 -12  -3 20548.5 643.375   1
   4 -10  -5 7654.69 487.563   1
  -4 -10   3 54175.6 2069.82   1
   4 -10  -3 53601.8 1471.68   3
   4 -10  -2 264200. 5436.46   3
  -4 -10   2 279774. 6079.61   1
   4 -10  -1 46.1814 51.2990   3
  -4 -10   1 81973.8 1702.90   1
  -4 -10   0 121541. 2706.39   1
  -4 -10  -1 76577.1 1717.38   1
  -4 -10  -1 75331.7 2225.80   2
  -4 -10  -2 54802.3 1341.20   1
  -4 -10  -2 52689.7 1998.28   2
   4 -10   2 48929.4 1884.24   3
  -4 -10  -3 10665.4 365.072   3
  -4 -10  -3 11741.9 621.694   1
   4  -8  -4 13724.9 632.305   1
  -4  -8   4 12052.4 946.520   1
   4  -8  -3 27759.9 936.596   3
  -4  -8   3 28239.4 1356.83   1
   4  -8  -2 6158.23 374.758   3
  -4  -8   2 8246.88 614.495   1
  -4  -8   1 27596.6 998.202   1
  -4  -8   0 32720.1 1059.14   2
  -4  -8   0 32570.1 932.845   1
  -4  -8  -1 833.645 130.612   1
  -4  -8  -2 3647.91 473.546   2
  -4  -8  -2 3562.90 212.343   3
   4  -8   2 3330.88 415.100   3
  -4  -8  -3 24463.8 812.368   3
   4  -6  -7 2406.46 482.810   3
   4  -6  -6 5612.98 566.619   1
   4  -6  -5 12302.6 932.025   2
   4  -6  -5 11863.3 751.337   1
  -4  -6   4 8160.93 754.244   1
   4  -6  -4 7298.55 494.961   1
  -4  -6   3 6563.62 592.743   1
   4  -6  -3 5113.87 335.278   1
  -4  -6   2 11354.7 675.317   1
   4  -6  -2 12079.8 522.074   3
  -4  -6   1 20593.7 744.279   1
  -4  -6   0 34479.1 939.904   1
  -4  -6   0 32694.9 1047.60   2
  -4  -6  -1 2771.21 181.842   3
  -4  -6  -2 66.0702 142.185   2
  -4  -6  -2 309.378 91.0733   3
   4  -6   2 362.377 171.925   3
  -4  -6  -3 9728.71 533.232   3
  -4  -6  -4 5974.59 484.059   3
   4  -4  -7 2056.49 458.111   3
   4  -4  -6 6414.21 647.091   1
   4  -4  -5 21732.3 1232.48   2
   4  -4  -5 21833.3 1121.36   1
   4  -4  -4 9219.64 665.752   2
  -4  -4   4 9560.21 770.428   1
   4  -4  -3 14079.7 635.211   1
  -4  -4   3 18350.4 946.104   1
  -4  -4   2 35602.9 1191.37   1
  -4  -4   1 57177.4 1211.18   2
  -4  -4   1 57219.2 1423.35   1
  -4  -4   0 31498.9 883.466   1
  -4  -4   0 30988.5 1021.84   2
  -4  -4  -1 2382.28 195.057   3
   4  -4   1 2070.69 265.458   3
   4  -4   2 14.6388 115.809   3
  -4  -4  -2 63.8825 70.6708   3
  -4  -4  -2 153.816 147.357   2
  -4  -4  -3 9543.68 582.911   3
  -4  -4  -4 8873.08 649.364   3
  -4  -4  -4 7989.21 727.898   1
   4  -2  -7 14040.3 1226.22   3
  -4  -2   6 422.266 189.718   2
   4  -2  -5 20922.2 1170.94   2
  -4  -2   5 18478.3 995.425   2
   4  -2  -5 20547.1 1130.29   1
   4  -2  -4 21984.6 1059.00   2
  -4  -2   4 22451.6 1184.37   1
  -4  -2   4 20334.9 898.948   2
   4  -2  -3 85649.3 2204.93   2
  -4  -2   3 90102.6 2461.14   1
  -4  -2   3 91515.6 2084.23   2
   4  -2  -3 86768.9 2247.22   1
  -4  -2   2 293.288 133.456   1
  -4  -2   2 431.796 59.1665   2
  -4  -2   1 161004. 3296.41   1
  -4  -2   1 159852. 3109.89   2
  -4  -2   0 37788.0 1151.45   2
  -4  -2   0 38153.9 975.278   3
  -4  -2  -1 7112.80 384.022   3
   4  -2   1 9016.89 512.868   3
  -4  -2  -2 2703.53 278.279   3
  -4  -2  -2 2693.42 394.668   2
   4  -2   2 2569.18 323.545   3
  -4  -2  -3 35726.8 1329.67   3
  -4  -2  -4 3006.08 411.585   3
  -4  -2  -5 1570.76 330.834   3
   4   0  -7 5829.14 803.513   3
  -4   0   7 5160.60 654.006   2
  -4   0   6 58199.3 2165.85   2
  -4   0   5 45139.9 1903.77   1
   4   0  -5 41781.9 1693.31   2
  -4   0   5 41536.1 1594.27   2
   4   0  -5 42911.6 1794.86   1
  -4   0   4 78133.6 2429.17   1
   4   0  -4 80877.0 2278.78   2
  -4   0   4 74342.6 2104.93   2
  -4   0   3 73539.8 2082.41   1
  -4   0   3 74595.4 1835.06   2
   4   0  -3 74233.1 1908.96   2
  -4   0   2 229999. 4516.04   2
  -4   0   2 251357. 4823.66   1
  -4   0   1 77045.2 1750.67   1
  -4   0   0 158413. 3175.00   3
   4   0   0 148812. 3180.96   3
   4   0   1 178534. 3789.84   3
  -4   0  -1 175636. 3735.43   3
  -4   0  -2 99914.0 2856.73   2
  -4   0  -2 95080.8 2452.31   3
   4   0   2 97171.0 2540.62   3
  -4   0  -3 7899.19 611.615   3
  -4   0  -4 21667.0 1199.91   3
  -4   0  -5 9803.98 883.033   3
  -4   2   7 13055.7 1057.11   2
   4   2  -7 15923.5 1371.42   3
  -4   2   6 446.669 193.220   2
   4   2  -5 19922.5 1089.91   2
  -4   2   5 20540.3 1198.93   1
   4   2  -5 22159.0 1270.96   1
  -4   2   5 18840.0 1024.23   2
  -4   2   4 20877.2 1062.40   1
   4   2  -4 22419.2 1183.30   1
   4   2  -4 21124.9 981.413   2
  -4   2   4 21102.4 946.672   2
  -4   2   3 89345.5 2299.93   1
   4   2  -3 90314.8 2172.77   2
  -4   2   3 90406.2 2177.71   2
  -4   2   2 436.723 117.143   1
  -4   2   1 159170. 3266.09   3
  -4   2   0 38655.4 1124.84   3
   4   2   0 43152.8 1064.23   3
   4   2   0 42647.8 1205.48   2
   4   2   1 9043.26 449.607   3
   4   2   1 8426.40 588.351   2
  -4   2  -1 7225.65 452.028   3
   4   2   2 2767.62 416.754   2
  -4   2  -2 2883.24 394.496   2
  -4   2  -2 2758.88 335.753   3
  -4   2  -3 35825.1 1470.46   3
   4   2   3 33524.6 1675.97   2
  -4   2  -4 2429.72 426.582   3
  -4   2  -5 1825.16 402.273   3
  -4   4   7 2469.21 469.814   2
   4   4  -7 2571.38 585.971   3
  -4   4   6 5074.48 592.471   2
   4   4  -5 21634.9 1311.55   1
  -4   4   5 19757.7 1134.59   1
   4   4  -5 21670.9 1120.72   2
  -4   4   5 18672.3 1039.04   2
   4   4  -4 10366.3 831.434   1
  -4   4   4 9602.79 665.773   1
  -4   4   4 8765.21 606.486   2
   4   4  -4 9654.83 623.274   2
  -4   4   3 16508.1 712.554   1
  -4   4   3 17635.7 722.497   2
   4   4  -3 13887.9 605.490   2
  -4   4   2 36212.9 1004.41   1
   4   4  -2 34758.7 777.066   2
   4   4  -1 59558.7 1292.90   2
   4   4  -1 60064.9 1474.02   1
  -4   4   1 57766.7 1451.70   3
   4   4   0 29366.9 791.836   3
   4   4   0 28522.8 991.810   2
  -4   4   0 31985.5 973.784   3
   4   4   1 2198.76 314.663   2
   4   4   1 2163.56 196.285   3
  -4   4  -1 2410.01 271.648   3
   4   4   2 15.7792 161.222   2
  -4   4  -2 200.122 147.615   3
  -4   4  -2 222.422 164.781   2
   4   4   3 10717.7 920.381   2
  -4   4  -3 9951.05 761.346   3
  -4   4  -4 8539.99 809.868   3
   4   4   4 7873.56 878.648   2
  -4   4  -5 638.330 306.654   3
   4   6  -7 2135.94 522.642   3
  -4   6   7 2224.57 471.565   2
  -4   6   6 4598.20 584.175   2
  -4   6   5 10139.9 757.629   1
  -4   6   5 10437.5 787.735   2
   4   6  -5 11833.3 802.017   2
   4   6  -4 7599.90 731.405   1
   4   6  -4 7367.42 520.433   2
  -4   6   4 8122.22 606.092   2
  -4   6   4 7670.15 568.271   1
  -4   6   3 6554.66 453.102   2
   4   6  -3 4515.67 316.598   2
  -4   6   3 6445.73 402.774   1
  -4   6   2 11918.9 494.723   1
   4   6  -1 23423.1 685.490   2
   4   6  -1 22497.9 761.314   1
  -4   6   1 20998.3 754.336   3
   4   6   0 30714.1 780.903   3
   4   6   0 30467.8 1088.71   2
  -4   6   0 33446.1 1052.99   3
   4   6   1 1608.04 278.911   2
   4   6   1 1578.75 148.742   3
  -4   6  -1 2677.46 305.837   3
  -4   6  -2 524.504 202.968   3
  -4   6  -2 313.275 157.460   2
   4   6   2 553.354 249.392   2
  -4   6  -3 9705.40 793.144   3
   4   6   3 9072.81 851.279   2
   4   6   4 4756.81 696.058   2
  -4   6  -4 4973.71 650.594   3
  -4   6  -5 339.840 210.618   3
  -4   8   7 7296.35 818.316   2
   4   8  -6 3956.78 672.135   3
  -4   8   6 2025.61 414.903   2
  -4   8   5 16123.3 1025.75   2
   4   8  -5 16158.7 943.810   2
   4   8  -4 14117.1 1031.46   1
  -4   8   4 12005.4 692.565   1
  -4   8   4 12147.9 779.166   2
   4   8  -4 13553.5 712.720   2
  -4   8   3 29072.5 1124.81   2
  -4   8   3 28412.6 928.975   1
   4   8  -3 28250.8 920.412   2
  -4   8   2 8256.45 400.939   1
   4   8  -2 6467.97 544.850   1
   4   8  -1 27096.3 829.469   2
  -4   8   1 27793.7 918.302   3
   4   8  -1 26246.1 891.872   1
   4   8   0 36263.1 1234.88   2
   4   8   0 35023.8 829.687   3
  -4   8   0 32936.9 1134.93   3
   4   8   1 668.528 79.9466   3
   4   8   1 510.594 203.143   2
  -4   8  -1 708.871 195.622   3
  -4   8  -2 4278.27 488.121   2
  -4   8  -2 4221.20 474.625   3
   4   8   2 3421.84 468.878   2
  -4   8  -3 23611.3 1302.89   3
   4   8   3 21848.2 1345.58   2
   4   8   4 2262.64 502.038   2
  -4   8  -4 2383.11 498.060   3
  -4  10   6 40708.9 1927.91   2
   4  10  -6 40904.1 2190.12   3
  -4  10   5 16091.5 1051.23   2
   4  10  -5 13179.8 850.377   2
   4  10  -4 35642.4 1782.88   1
  -4  10   4 36280.2 1482.93   2
  -4  10   4 37801.1 1257.67   1
   4  10  -4 33687.6 1259.87   2
  -4  10   3 56194.1 1781.31   2
  -4  10   3 54081.8 1430.24   1
   4  10  -3 56820.5 2202.71   1
  -4  10   2 284549. 5353.02   3
   4  10  -2 258638. 5946.29   1
   4  10  -1 84481.3 1989.93   2
   4  10  -1 79403.4 2032.44   1
  -4  10   1 78327.5 2020.36   3
   4  10   0 124559. 2989.02   2
  -4  10   0 117931. 2894.08   3
   4  10   0 125508. 2421.52   3
   4  10   1 83201.7 2474.64   2
  -4  10  -1 76998.0 2271.87   3
   4  10   2 48748.1 1967.19   2
  -4  10  -2 52995.9 1916.14   3
   4  10   3 10219.7 927.019   2
  -4  10  -3 11021.8 916.620   3
   4  10   4 16995.1 1311.35   2
  -4  10  -4 15280.6 1230.43   3
   4  12  -6 331.969 256.079   3
  -4  12   6 161.016 195.782   2
  -4  12   5 12905.7 973.589   2
   4  12  -5 12203.8 1061.15   3
   4  12  -5 11234.3 779.444   2
  -4  12   4 26122.7 955.683   1
  -4  12   4 25764.4 1271.60   2
   4  12  -4 26111.4 1085.64   2
   4  12  -3 35203.6 1732.60   1
  -4  12   3 36616.2 1449.91   2
  -4  12   3 36872.5 1048.75   1
   4  12  -2 12062.1 864.794   1
  -4  12   2 13100.2 609.218   3
   4  12  -1 74408.5 1941.04   2
  -4  12   1 71075.7 1925.63   3
   4  12  -1 72243.1 1955.04   1
   4  12   0 25424.9 780.124   1
   4  12   0 25790.2 1075.96   2
  -4  12   0 25120.6 1040.25   3
   4  12   0 26298.0 707.842   3
   4  12   1 9760.07 740.817   2
  -4  12  -1 9466.14 678.490   3
   4  12   2 7541.82 727.658   2
  -4  12  -2 6688.82 643.698   3
   4  12   3 18340.7 1271.06   2
  -4  12  -3 19205.4 1260.71   3
  -4  12  -4 3272.25 600.146   3
   4  12   4 4285.73 671.248   2
   4  14  -6 6436.21 851.185   3
  -4  14   6 5560.18 729.577   2
   4  14  -5 5419.42 736.421   3
  -4  14   5 5357.55 656.103   2
   4  14  -5 5789.96 562.815   2
   4  14  -4 1971.18 400.001   3
   4  14  -4 2267.86 319.596   2
  -4  14   4 2419.23 402.248   2
  -4  14   4 2636.13 237.658   1
   4  14  -3 12085.3 1007.67   1
  -4  14   3 13782.6 551.237   1
  -4  14   3 14341.7 905.524   2
   4  14  -2 2882.56 436.719   1
  -4  14   2 3022.22 297.084   3
   4  14  -1 31300.9 1159.44   2
   4  14  -1 30211.3 1067.99   3
   4  14  -1 30429.2 1150.94   1
  -4  14   1 28084.2 1083.97   3
  -4  14   0 5415.06 473.816   3
   4  14   0 5122.36 250.794   3
   4  14   0 5061.96 471.801   2
   4  14   0 5011.35 301.109   1
   4  14   1 1485.22 311.264   2
  -4  14  -1 1493.90 298.737   3
  -4  14  -2 995.258 291.020   3
   4  14   2 748.782 251.047   2
  -4  14  -3 2118.14 439.309   3
   4  14   3 2358.25 485.445   2
   4  16  -5 5242.29 726.405   3
  -4  16   5 3953.74 599.889   2
   4  16  -4 916.475 310.664   3
  -4  16   4 1459.45 338.557   2
   4  16  -3 7632.32 821.837   1
  -4  16   3 9123.71 757.021   2
  -4  16   3 9137.17 424.899   1
   4  16  -3 6871.48 677.791   3
   4  16  -2 5756.61 645.830   1
  -4  16   2 5985.76 443.622   3
   4  16  -2 5946.18 539.537   3
   4  16  -1 15627.1 815.305   1
   4  16  -1 16745.4 875.063   2
   4  16  -1 15050.0 714.489   3
  -4  16   1 14934.0 783.723   3
   4  16   0 4931.01 251.111   3
   4  16   0 5391.82 324.038   1
  -4  16   0 5370.86 491.229   3
   4  16   0 5198.56 521.295   2
  -4  16  -1 1225.61 289.100   3
   4  16   1 1654.19 341.817   2
  -4  16  -2 1124.54 306.219   3
   4  16   2 1363.51 358.328   2
  -4  16  -3 2684.71 503.483   3
   4  16   3 2735.08 518.999   2
   4  18  -5 1097.72 375.114   3
  -4  18   5 1868.32 455.310   2
  -4  18   4 5155.25 644.257   2
   4  18  -4 6221.71 727.217   3
  -4  18   3 9724.73 833.315   2
  -4  18   3 10545.9 454.300   1
   4  18  -3 10243.5 832.559   3
   4  18  -2 1898.08 315.709   3
  -4  18   2 948.628 201.305   3
   4  18  -2 2140.30 411.674   1
  -4  18   1 9367.34 625.865   3
   4  18  -1 9281.33 685.233   2
   4  18  -1 8338.26 604.276   1
   4  18  -1 9103.94 555.997   3
   4  18   0 6589.51 304.152   3
   4  18   0 6653.57 625.922   2
  -4  18   0 4787.02 505.669   3
   4  18   0 6680.95 373.730   1
  -4  18  -1 633.281 242.916   3
   4  18   1 549.562 258.816   2
  -4  18  -2 901.060 305.837   3
   4  18   2 460.512 234.497   2
   4  18   3 5756.69 788.011   2
  -4  18  -3 6265.69 781.905   3
   4  20  -5 6812.60 857.624   3
  -4  20   4 12132.0 1030.93   2
   4  20  -4 10750.0 979.681   3
  -4  20   3 12011.4 473.419   1
   4  20  -3 12863.9 958.676   3
  -4  20   3 12253.2 978.428   2
   4  20  -2 55180.2 2325.68   1
   4  20  -2 60533.5 2072.20   3
   4  20  -1 19840.5 1090.82   2
   4  20  -1 17747.9 936.763   1
   4  20  -1 20998.6 878.083   3
  -4  20   1 17180.6 930.260   3
   4  20   0 27388.7 871.923   1
  -4  20   0 26448.1 1269.63   3
   4  20   0 26556.2 1392.60   2
   4  20   0 26148.6 739.887   3
   4  20   1 33545.1 1708.68   2
  -4  20  -1 30338.5 1500.72   3
   4  20   2 17429.5 1324.65   2
  -4  20  -2 17263.7 1216.07   3
   4  20   3 3147.31 586.699   2
  -4  22   4 12459.1 1093.38   2
   4  22  -4 11454.7 1050.88   3
  -4  22   3 10454.0 947.270   2
   4  22  -3 10090.3 866.837   3
   4  22  -2 344.943 189.395   1
   4  22  -2 341.570 162.430   3
  -4  22   2 286.940 148.465   3
   4  22  -1 17249.7 804.786   3
   4  22  -1 16538.8 1062.16   2
   4  22  -1 14875.2 866.255   1
  -4  22   1 16442.4 927.274   3
   4  22   0 12162.3 973.165   2
  -4  22   0 11943.3 862.985   3
  -4  22  -1 3872.93 536.971   3
   4  22   1 3594.86 588.095   2
  -4  22  -2 4107.91 610.865   3
   4  22   2 3868.50 659.334   2
   4  24  -4 1077.88 347.126   3
   4  24  -3 307.775 199.966   3
  -4  24   3 125.604 182.913   2
   4  24  -2 2327.86 366.567   3
  -4  24   2 2431.22 329.180   3
   4  24  -1 553.596 153.646   3
   4  24  -1 771.282 266.730   2
  -4  24   1 734.068 234.910   3
   4  24   0 4470.29 618.533   2
  -4  24   0 5523.12 610.753   3
  -4  24  -1 720.373 282.830   3
   4  24   1 419.804 245.687   2
   4  24   2 173.187 234.205   2
   4  26  -3 686.353 251.446   3
   4  26  -2 1372.97 289.912   3
  -4  26   1 1121.45 271.713   3
   4  26  -1 1378.78 350.282   2
  -4  26   0 533.217 246.509   3
   4  26   0 473.711 258.920   2
  -4  26  -1 640.025 270.172   3
   4  26   1 547.690 282.463   2
   4  28  -1 2248.18 463.920   2
   4  28   0 1051.33 339.584   2
  -4  28   0 166.343 170.387   3
   5 -21  -3 1526.56 259.207   3
   5 -21  -2 332.840 147.508   3
   5 -19  -3 2996.26 336.270   3
   5 -19  -2 5481.62 499.426   3
   5 -19  -1 8277.50 659.551   3
   5 -17  -4 1756.97 245.287   3
   5 -17  -3 30370.1 1149.19   3
   5 -17  -2 46634.9 1579.37   3
  -5 -17   2 49523.1 1936.29   1
  -5 -17   1 23109.2 1104.57   1
   5 -17  -1 23951.9 1116.75   3
   5 -15  -5 23237.0 963.688   3
  -5 -15   3 43723.9 1955.22   1
   5 -15  -3 41889.0 1377.97   3
  -5 -15   2 21540.4 1199.92   1
   5 -15  -2 21678.5 942.551   3
  -5 -15   1 50786.5 1773.95   1
   5 -15  -1 50068.4 1670.63   3
   5 -15   0 109905. 2983.96   3
  -5 -15   0 105854. 2628.73   1
   5 -13  -5 24572.0 1012.72   3
  -5 -13   4 177.725 217.922   1
  -5 -13   3 10040.0 852.188   1
  -5 -13   2 19723.6 1103.03   1
   5 -13  -2 17663.1 810.843   3
  -5 -13   1 20019.7 995.329   1
   5 -13  -1 20770.5 933.379   3
  -5 -13   0 6091.00 458.586   1
   5 -13   0 6471.68 541.710   3
  -5 -13  -1 11379.5 511.582   1
  -5 -13  -2 4218.63 258.355   1
   5 -11  -5 6690.59 509.399   3
  -5 -11   4 7410.72 772.279   1
  -5 -11   3 4745.04 559.812   1
  -5 -11   2 20745.8 1083.18   1
  -5 -11   1 22587.0 1002.18   1
   5 -11  -1 21227.1 908.970   3
  -5 -11   0 8386.32 471.995   1
   5 -11   0 9235.82 620.544   3
   5 -11   1 9747.68 696.563   3
  -5 -11  -1 8895.44 667.469   2
  -5 -11  -1 8128.76 412.769   1
  -5 -11  -2 1770.96 192.808   1
  -5 -11  -3 1380.53 184.431   1
   5  -9  -6 10613.3 715.493   1
  -5  -9   4 13728.1 1009.28   1
  -5  -9   3 3593.00 468.017   1
   5  -9  -2 1.35205 43.1462   3
  -5  -9   2 16602.9 849.491   1
  -5  -9   1 39298.6 1264.66   1
  -5  -9   0 75.4861 71.0006   2
  -5  -9   0 5047.22 323.619   1
  -5  -9  -1 23923.6 807.048   1
  -5  -9  -1 23142.1 1108.78   2
   5  -9   1 23930.7 1103.88   3
  -5  -9  -3 3986.73 272.803   3
   5  -7  -6 11609.9 801.329   1
  -5  -7   5 35985.5 1794.10   1
   5  -7  -4 1728.49 231.008   1
  -5  -7   4 2916.90 450.692   1
   5  -7  -3 576.440 138.689   3
  -5  -7   3 17164.1 931.167   1
  -5  -7   2 44692.2 1471.66   1
   5  -7  -2 42178.2 1252.98   3
  -5  -7   1 98239.5 2323.93   1
  -5  -7   0 2064.68 213.873   1
  -5  -7   0 2339.21 262.330   2
  -5  -7  -1 54168.7 1865.46   2
   5  -7   1 57744.3 1813.90   3
  -5  -7  -2 19646.3 1175.94   2
   5  -7   2 18819.4 1058.33   3
  -5  -7  -2 19297.5 686.079   3
  -5  -7  -3 3228.09 299.403   3
   5  -5  -6 16819.9 1031.33   1
   5  -5  -5 30746.4 1481.03   2
   5  -5  -5 29764.1 1298.71   1
  -5  -5   5 32310.7 1623.43   1
  -5  -5   4 135023. 2783.93   1
   5  -5  -4 11.4411 53.5968   1
  -5  -5   3 143633. 3543.27   1
   5  -5  -3 137394. 3084.33   1
  -5  -5   2 82949.0 2150.72   1
  -5  -5   1 113925. 2382.96   2
  -5  -5   1 116662. 2570.79   1
  -5  -5   0 195952. 3984.63   1
  -5  -5   0 188158. 4194.88   2
  -5  -5  -1 41391.6 1583.27   2
   5  -5   1 38404.3 1387.09   3
  -5  -5  -1 40453.7 1095.29   3
  -5  -5  -2 37236.0 1717.07   2
   5  -5   2 41921.2 1590.90   3
  -5  -5  -2 39076.9 1192.57   3
  -5  -5  -3 24044.6 982.552   3
  -5  -5  -4 21351.6 1040.20   3
   5  -3  -6 6979.11 682.162   1
   5  -3  -5 29470.0 1387.83   2
   5  -3  -5 28749.8 1335.77   1
  -5  -3   5 28919.9 1501.28   1
  -5  -3   5 27844.4 1183.76   2
  -5  -3   4 382.999 129.534   2
  -5  -3   4 380.627 203.582   1
   5  -3  -4 650.640 184.661   2
   5  -3  -3 20076.6 797.555   1
  -5  -3   3 18451.0 610.925   2
  -5  -3   3 17225.4 884.565   1
  -5  -3   2 69636.6 1819.60   1
  -5  -3   1 64990.7 1620.05   1
  -5  -3   1 64747.4 1500.36   2
  -5  -3   0 16724.0 755.021   2
   5  -3   0 14786.8 667.665   3
  -5  -3   0 15269.1 566.266   3
  -5  -3  -1 37631.8 1495.06   2
   5  -3   1 36422.6 1282.39   3
  -5  -3  -1 37928.8 1104.07   3
  -5  -3  -2 3792.40 338.677   3
  -5  -3  -2 3669.61 497.210   2
   5  -3   2 4070.35 437.468   3
  -5  -3  -3 2705.50 336.572   3
  -5  -3  -4 3951.07 459.038   3
   5  -1  -8 327.269 248.401   3
  -5  -1   7 2152.05 412.372   2
  -5  -1   6 12943.4 886.913   2
  -5  -1   5 11510.8 719.689   2
   5  -1  -5 12182.5 838.108   2
  -5  -1   5 11076.5 883.491   1
   5  -1  -5 12442.3 879.834   1
   5  -1  -4 10228.9 637.038   2
  -5  -1   4 8839.34 525.225   2
  -5  -1   4 8351.05 660.019   1
  -5  -1   3 21079.5 687.381   2
  -5  -1   3 19658.3 889.961   1
  -5  -1   2 79274.0 1942.94   1
  -5  -1   1 34824.1 1006.89   1
  -5  -1   1 33412.4 911.488   2
  -5  -1   0 11997.3 623.671   2
  -5  -1   0 12535.9 525.179   3
   5  -1   0 14072.6 595.904   3
  -5  -1  -1 7307.74 444.719   3
  -5  -1  -1 7080.05 578.831   2
  -5  -1  -2 9645.05 777.685   2
   5  -1   2 8775.58 633.883   3
  -5  -1  -2 9289.25 572.667   3
  -5  -1  -3 4369.61 453.657   3
  -5  -1  -4 1997.49 361.558   3
  -5   1   7 1864.30 400.069   2
   5   1  -6 11624.1 886.796   2
  -5   1   6 13574.3 909.123   2
  -5   1   5 11643.1 737.273   2
  -5   1   5 12049.8 890.495   1
   5   1  -5 11727.8 791.837   2
   5   1  -5 11838.3 894.659   1
   5   1  -4 11165.2 648.604   2
  -5   1   4 8841.57 548.081   2
  -5   1   4 8813.31 658.932   1
   5   1  -4 11225.5 794.253   1
   5   1  -3 22029.3 719.190   2
  -5   1   3 20198.1 712.729   2
  -5   1   3 20690.4 862.864   1
  -5   1   2 81069.4 1943.51   1
  -5   1   1 33855.7 964.597   3
   5   1  -1 30065.7 916.050   3
  -5   1   0 12287.4 548.663   3
  -5   1   0 11559.7 606.045   2
   5   1   0 13941.1 562.110   3
   5   1   1 10628.7 552.116   3
  -5   1  -1 7437.81 476.349   3
   5   1   2 8413.67 581.792   3
  -5   1  -2 8703.75 716.888   2
  -5   1  -2 9054.64 608.176   3
  -5   1  -3 4002.09 458.691   3
  -5   1  -4 1742.94 361.221   3
  -5   1  -5 959.799 300.838   3
  -5   3   7 1465.59 365.633   2
   5   3  -6 7086.69 678.883   2
  -5   3   6 7496.23 682.832   2
   5   3  -5 31925.4 1563.39   1
  -5   3   5 27417.0 1367.30   1
   5   3  -5 29219.3 1281.55   2
  -5   3   5 28489.2 1239.95   2
   5   3  -4 681.232 237.103   1
  -5   3   4 268.937 123.880   2
  -5   3   4 439.682 163.516   1
   5   3  -4 608.658 149.114   2
  -5   3   3 18439.0 717.365   2
   5   3  -3 19715.7 649.557   2
  -5   3   3 18639.8 778.021   1
  -5   3   2 71131.0 1748.28   1
   5   3  -1 67240.4 1594.20   3
  -5   3   1 65079.8 1639.85   3
   5   3   0 14355.0 685.673   2
   5   3   0 14907.6 567.436   3
  -5   3   0 16393.5 684.238   3
   5   3   1 37438.8 1454.37   2
   5   3   1 36933.8 1140.14   3
  -5   3  -1 38433.5 1277.80   3
   5   3   2 2828.76 444.089   2
  -5   3  -2 3334.43 388.226   3
  -5   3  -2 3572.45 455.695   2
   5   3   3 2698.29 502.378   2
  -5   3  -3 3126.31 427.767   3
  -5   3  -4 3768.54 546.186   3
  -5   3  -5 4669.08 675.010   3
  -5   5   7 21663.4 1357.90   2
   5   5  -6 15251.3 1012.99   2
  -5   5   6 18136.3 1097.13   2
   5   5  -5 31954.1 1630.74   1
  -5   5   5 32241.5 1432.91   1
   5   5  -5 30109.8 1304.05   2
  -5   5   5 31615.5 1360.41   2
  -5   5   4 137293. 3393.04   1
  -5   5   4 136913. 3333.83   2
   5   5  -4 137878. 3217.68   2
  -5   5   3 147231. 3230.51   2
   5   5  -3 140037. 2968.53   2
  -5   5   3 145269. 3200.54   1
  -5   5   2 81709.2 1958.33   1
   5   5  -1 118163. 2478.46   2
   5   5  -1 115523. 2608.22   1
  -5   5   1 117204. 2641.48   3
   5   5   0 197960. 3912.75   3
  -5   5   0 191870. 4188.37   3
   5   5   0 193190. 4272.89   2
   5   5   1 38492.1 1514.72   2
   5   5   1 39297.3 1122.80   3
  -5   5  -1 40669.3 1381.23   3
  -5   5  -2 37519.7 1610.48   2
   5   5   2 39684.5 1734.83   2
  -5   5  -2 37204.5 1483.13   3
   5   5   3 24568.8 1495.36   2
  -5   5  -3 22701.1 1266.82   3
  -5   5  -4 21902.0 1387.25   3
   5   5   4 21455.3 1535.06   2
   5   7  -7 1765.03 520.827   3
  -5   7   7 967.272 337.054   2
   5   7  -6 10072.9 813.873   2
  -5   7   6 12797.6 948.331   2
  -5   7   5 38272.4 1552.08   1
  -5   7   5 37734.5 1584.71   2
   5   7  -5 42056.5 1548.26   2
  -5   7   4 2636.60 311.190   1
   5   7  -4 2239.26 412.540   1
   5   7  -4 2569.87 279.178   2
  -5   7   4 2426.78 318.096   2
  -5   7   3 17926.1 817.720   2
  -5   7   3 17903.7 722.876   1
   5   7  -3 19582.7 623.593   2
  -5   7   2 44043.3 1224.51   1
   5   7  -2 42667.1 962.770   2
   5   7  -2 41745.9 1407.87   1
   5   7  -1 94348.8 2262.41   1
   5   7  -1 97359.0 2247.88   2
  -5   7   1 98842.4 2341.50   3
  -5   7   0 1891.67 251.116   3
   5   7   0 1318.76 236.758   2
   5   7   0 1094.06 124.474   3
   5   7   1 57321.8 1965.76   2
   5   7   1 56607.8 1378.10   3
  -5   7  -1 57501.5 1809.13   3
   5   7   2 17787.3 1141.36   2
  -5   7  -2 18400.1 1032.64   3
   5   7   3 3234.17 551.146   2
  -5   7  -3 2748.98 460.010   3
   5   7   4 3109.00 610.989   2
  -5   7  -4 4055.74 622.975   3
   5   9  -7 1917.17 511.535   3
  -5   9   7 1682.39 423.787   2
   5   9  -6 10418.7 824.430   2
  -5   9   6 9438.28 849.753   2
  -5   9   5 3845.60 434.071   1
  -5   9   5 3881.92 491.342   2
   5   9  -5 3494.45 405.620   2
   5   9  -4 16149.8 1122.26   1
  -5   9   4 13335.3 710.964   1
   5   9  -4 14847.0 694.528   2
  -5   9   4 12473.8 784.734   2
  -5   9   3 3572.73 375.531   2
  -5   9   3 3519.23 293.517   1
   5   9  -3 5660.00 318.510   2
   5   9  -3 5415.19 590.425   1
   5   9  -2 12780.3 752.247   1
  -5   9   2 16079.3 685.587   3
   5   9  -1 33308.3 1083.52   1
   5   9  -1 33727.5 1092.06   2
  -5   9   1 38514.4 1197.06   3
   5   9   0 6443.78 520.263   2
  -5   9   0 5110.80 438.023   3
   5   9   0 6299.53 280.030   3
   5   9   1 22182.1 1163.70   2
   5   9   1 22626.3 628.931   3
  -5   9  -1 22345.6 1059.40   3
  -5   9  -2 3319.81 456.368   3
   5   9   2 2648.18 449.622   2
  -5   9  -3 3750.45 547.955   3
   5   9   3 2792.32 522.132   2
   5   9   4 480.562 283.311   2
  -5   9  -4 828.572 308.199   3
  -5  11   6 7701.98 803.399   2
   5  11  -6 9125.13 998.549   3
  -5  11   5 7980.83 576.747   1
  -5  11   5 6782.68 672.969   2
   5  11  -5 6345.25 544.697   2
   5  11  -4 8278.87 826.726   1
  -5  11   4 6471.72 461.374   1
  -5  11   4 6488.82 585.957   2
   5  11  -4 7627.72 495.243   2
  -5  11   3 4294.20 321.329   1
   5  11  -3 6044.49 657.948   1
  -5  11   2 19434.3 807.151   3
   5  11  -2 18301.7 976.533   1
  -5  11   1 22737.7 911.710   3
   5  11  -1 20866.9 843.821   2
   5  11  -1 20100.1 814.379   1
   5  11   0 9288.50 653.203   2
  -5  11   0 7765.72 559.866   3
   5  11   0 8883.21 327.464   3
   5  11   1 8805.62 727.394   2
  -5  11  -1 7547.33 623.941   3
  -5  11  -2 1244.59 302.776   3
   5  11   2 1834.95 387.934   2
  -5  11  -3 1199.01 339.785   3
   5  11   3 706.117 301.375   2
  -5  11  -4 836.354 339.778   3
   5  13  -6 2590.98 556.298   3
  -5  13   6 2374.44 481.956   2
   5  13  -5 23042.6 1101.78   2
  -5  13   5 22744.1 1317.01   2
  -5  13   5 24801.8 994.949   1
   5  13  -4 493.808 134.614   2
  -5  13   4 234.285 115.627   1
  -5  13   4 270.846 207.395   2
  -5  13   3 9967.30 509.662   1
   5  13  -3 11002.5 927.147   1
   5  13  -2 18930.1 1041.60   1
  -5  13   2 20048.8 853.362   3
   5  13  -1 21627.7 924.960   2
   5  13  -1 20149.1 832.378   1
  -5  13   1 18557.0 873.757   3
   5  13   0 6353.09 566.955   2
   5  13   0 5893.15 242.417   3
  -5  13   0 5878.98 511.960   3
  -5  13  -1 11226.2 784.350   3
   5  13   1 11672.5 871.789   2
   5  13   2 4155.64 576.319   2
  -5  13  -2 4198.54 560.402   3
   5  13   3 242.761 240.504   2
  -5  13  -3 55.1380 191.394   3
  -5  15   6 12570.5 1117.20   2
   5  15  -6 12476.9 1179.78   3
  -5  15   5 25479.2 1437.63   2
   5  15  -5 22868.6 1490.53   3
   5  15  -5 20470.0 1065.47   2
  -5  15   4 43538.7 1296.30   1
  -5  15   4 42787.2 1815.03   2
   5  15  -4 44283.6 1517.00   2
   5  15  -3 42796.9 2004.03   1
  -5  15   3 43616.1 1267.35   1
   5  15  -2 21674.8 1171.89   1
  -5  15   2 20611.7 912.419   3
   5  15  -1 48906.1 1656.52   2
   5  15  -1 48708.1 1513.42   1
  -5  15   1 49760.3 1627.39   3
   5  15   0 107012. 2990.07   2
   5  15   0 101472. 2056.54   3
  -5  15   0 103088. 2837.83   3
   5  15   0 102596. 2041.78   3
   5  15   1 14412.8 1021.62   2
  -5  15  -1 15294.3 965.759   3
   5  15   2 27298.0 1548.54   2
  -5  15  -2 25229.1 1434.84   3
   5  15   3 14732.6 1225.61   2
  -5  15  -3 12545.4 1115.80   3
  -5  17   5 16297.1 1193.17   2
   5  17  -5 16436.2 1280.95   3
   5  17  -4 1876.77 412.572   3
  -5  17   4 2445.27 233.569   1
  -5  17   4 2957.31 482.274   2
  -5  17   3 30675.6 1012.74   1
   5  17  -3 30653.8 1483.02   3
   5  17  -3 31933.8 1728.24   1
  -5  17   2 48819.3 1586.88   3
   5  17  -2 48067.1 1912.78   1
   5  17  -2 46399.0 1705.54   3
   5  17  -1 24882.1 1172.72   2
   5  17  -1 23222.3 983.769   1
   5  17  -1 24201.3 929.931   3
  -5  17   1 23418.4 1082.71   3
   5  17   0 3794.75 484.790   2
  -5  17   0 3533.40 437.663   3
   5  17   0 3107.96 148.661   3
   5  17   0 3092.73 150.021   3
   5  17   1 19336.9 1257.97   2
  -5  17  -1 17544.1 1083.18   3
   5  17   2 5841.96 743.089   2
  -5  17  -2 6100.89 700.704   3
   5  17   3 2259.10 501.131   2
   5  19  -5 1760.72 466.239   3
  -5  19   5 1727.64 409.138   2
   5  19  -4 3799.32 582.112   3
  -5  19   4 3186.38 524.938   2
   5  19  -3 2768.28 441.674   3
  -5  19   3 2585.40 257.743   1
   5  19  -2 5688.81 532.826   3
   5  19  -2 5910.62 630.558   1
  -5  19   2 5890.89 501.848   3
   5  19  -1 8958.21 718.046   2
   5  19  -1 7322.85 533.388   1
   5  19  -1 7702.76 492.999   3
  -5  19   1 9517.54 683.302   3
  -5  19   0 1227.26 286.369   3
   5  19   0 1362.65 321.504   2
  -5  19  -1 2975.63 474.380   3
   5  19   1 4218.03 610.271   2
  -5  19  -2 2165.35 450.722   3
   5  19   2 2035.26 474.131   2
   5  21  -5 485.605 244.350   3
   5  21  -4 2443.66 486.312   3
  -5  21   4 2358.55 478.612   2
   5  21  -3 1847.99 364.301   3
  -5  21   3 1436.39 361.511   2
  -5  21   3 1383.93 187.333   1
   5  21  -2 530.997 188.001   3
  -5  21   2 897.438 220.283   3
   5  21  -2 411.402 187.629   1
   5  21  -1 7660.63 707.899   2
   5  21  -1 6603.10 514.511   1
   5  21  -1 6989.51 464.911   3
  -5  21   1 8282.81 664.960   3
  -5  21   0 1379.70 327.656   3
   5  21   0 2115.79 422.985   2
  -5  21  -1 3610.42 525.914   3
   5  21   1 3780.88 612.651   2
  -5  21  -2 128.340 170.880   3
   5  21   2 344.745 254.925   2
   5  23  -4 777.710 309.041   3
   5  23  -3 405.103 226.555   3
  -5  23   3 29.3308 181.057   2
   5  23  -2 1109.76 252.338   3
  -5  23   2 1390.82 271.816   3
   5  23  -2 1270.54 308.166   2
   5  23  -1 9504.05 844.628   2
  -5  23   1 8849.52 725.697   3
  -5  23   0 484.015 227.613   3
   5  23   0 142.699 169.275   2
  -5  23  -1 3608.19 551.499   3
   5  23   1 2963.67 556.835   2
   5  23   2 589.175 310.555   2
   5  25  -4 13021.5 1119.58   3
   5  25  -3 11172.6 920.525   3
   5  25  -2 7510.08 746.589   2
   5  25  -2 7408.37 621.152   3
  -5  25   2 6460.30 578.826   3
   5  25  -1 10054.5 918.882   2
  -5  25   1 10246.3 805.440   3
   5  25   0 15992.9 1242.66   2
  -5  25   0 14821.7 1070.59   3
   5  25   1 3548.25 650.388   2
   5  27  -1 5848.57 736.008   2
  -5  27   1 5281.35 582.069   3
  -5  27   0 1015.19 299.256   3
   5  27   0 776.448 308.986   2
   6 -20  -3 19471.1 987.865   3
   6 -18  -4 7566.77 555.120   3
  -6 -18   3 3805.51 572.560   1
   6 -18  -3 4322.79 429.334   3
   6 -18  -2 26.7653 95.8282   3
  -6 -18   2-7.40657 138.603   1
  -6 -18   1 2982.19 390.488   1
  -6 -18   0 7647.47 479.776   1
   6 -16  -5 2182.48 296.690   3
  -6 -16   4 12113.7 1058.43   1
   6 -16  -4 11601.1 683.772   3
  -6 -16   3 1639.28 380.565   1
   6 -16  -3 2045.01 287.603   3
   6 -16  -2 2949.97 357.005   3
  -6 -16   2 1912.04 369.705   1
  -6 -16   1 7977.91 645.822   1
   6 -16  -1 7507.41 612.972   3
  -6 -16   0 4944.93 418.019   1
   6 -14  -5 4882.04 445.559   3
  -6 -14   4 13938.0 1118.47   1
   6 -14  -4 16045.8 809.765   3
  -6 -14   3 4345.84 575.841   1
   6 -14  -3 4865.67 422.865   3
  -6 -14   2 1216.25 290.158   1
   6 -14  -2 2254.95 303.822   3
  -6 -14   1 2123.71 324.819   1
   6 -14  -1 2570.64 340.307   3
  -6 -14   0 11278.5 655.778   1
  -6 -14  -1 15181.6 653.265   1
   6 -12  -5 915.385 200.518   3
  -6 -12   5 996.071 333.521   1
  -6 -12   4 51020.6 2176.00   1
   6 -12  -4 49687.6 1586.00   3
  -6 -12   3 11500.1 884.103   1
   6 -12  -3 11859.2 660.876   3
  -6 -12   2 9311.14 714.651   1
   6 -12  -2 7430.81 525.482   3
  -6 -12   1 13466.8 760.028   1
   6 -12  -1 13008.7 739.586   3
  -6 -12   0 39964.4 1275.57   1
   6 -12   0 39343.0 1509.42   3
  -6 -12  -1 17960.5 1017.84   2
  -6 -12  -1 17533.6 704.718   1
  -6 -12  -2 3193.42 278.448   1
   6 -10  -6 15151.9 836.523   1
  -6 -10   5 81149.0 2931.36   1
   6 -10  -5 76164.7 2238.25   3
   6 -10  -4 43463.6 1429.28   3
  -6 -10   4 42273.8 1880.67   1
  -6 -10   3 85814.9 2691.84   1
  -6 -10   2 87947.5 2591.10   1
   6 -10  -2 94474.1 2367.90   3
  -6 -10   1 107959. 2657.03   1
  -6 -10   0 21554.9 822.147   1
   6 -10   0 22393.6 1033.03   3
  -6 -10  -1 50774.8 1855.80   2
  -6 -10  -1 50515.0 1431.04   1
  -6 -10  -2 32029.7 1094.89   1
   6  -8  -6 11443.0 779.735   1
   6  -8  -5 5444.66 463.839   1
  -6  -8   5 5127.20 650.290   1
   6  -8  -4 18366.2 855.474   3
  -6  -8   4 17784.8 1105.10   1
  -6  -8   3 21989.0 1130.06   1
  -6  -8   2 17632.5 856.592   1
  -6  -8   1 7910.29 480.828   1
  -6  -8   0 68866.8 1778.95   1
  -6  -8  -1 9754.59 529.580   1
  -6  -8  -1 9016.19 702.211   2
   6  -8   1 11486.1 757.062   3
  -6  -8  -2 5825.85 348.153   3
  -6  -8  -3 3770.48 317.132   3
   6  -6  -6 1326.65 292.600   1
  -6  -6   6 1247.24 364.617   1
   6  -6  -5 21292.1 1029.33   1
  -6  -6   5 19663.2 1255.47   1
  -6  -6   4 24474.6 1265.41   1
  -6  -6   3 15502.0 884.207   1
  -6  -6   2 1639.64 243.734   1
  -6  -6   1 7224.02 369.522   2
  -6  -6   1 7074.07 431.289   1
  -6  -6   0 31498.7 858.054   1
  -6  -6   0-32.6329 64.4201   2
  -6  -6  -1 15751.4 969.667   2
   6  -6   1 15244.3 863.482   3
  -6  -6  -1 15620.6 612.972   3
  -6  -6  -2 6103.31 400.972   3
  -6  -6  -3 233.492 114.470   3
  -6  -4   6 4730.39 635.236   1
   6  -4  -6 3039.91 441.671   1
  -6  -4   5 9656.68 835.334   1
   6  -4  -5 10775.4 752.229   1
  -6  -4   4 25207.5 1242.16   1
  -6  -4   3 6605.41 513.890   1
   6  -4  -3 4057.74 339.670   1
  -6  -4   2 136.835 104.125   1
  -6  -4   1 1069.84 152.926   2
  -6  -4   1 1220.51 188.506   1
  -6  -4   0 44431.7 1067.96   3
   6  -4   0 43759.1 1272.04   3
  -6  -4  -1 22435.6 822.602   3
  -6  -4  -1 23789.3 1217.70   2
   6  -4   1 21864.2 1018.48   3
   6  -4   2 903.352 242.829   3
  -6  -4  -2 425.481 143.051   3
  -6  -4  -3 988.945 221.830   3
  -6  -2   6 29396.7 1594.48   1
   6  -2  -6 26541.2 1411.46   2
   6  -2  -6 27622.3 1438.87   1
  -6  -2   6 28979.2 1305.00   2
  -6  -2   5 995.574 204.787   2
   6  -2  -5 1904.88 326.025   1
  -6  -2   5 841.135 277.317   1
   6  -2  -5 1779.69 312.170   2
  -6  -2   4 55327.4 1914.44   1
  -6  -2   4 55282.7 1497.94   2
  -6  -2   3 27074.3 1080.42   1
  -6  -2   3 27988.6 730.838   2
  -6  -2   2 11389.4 571.518   1
  -6  -2   1 6351.43 396.383   1
  -6  -2   1 5854.88 361.456   2
   6  -2   0 76622.1 1740.07   3
  -6  -2   0 85541.6 1629.83   3
   6  -2   1 19232.3 896.430   3
  -6  -2  -1 18305.2 1016.56   2
  -6  -2  -1 17003.4 742.178   3
   6  -2   2 2964.75 393.529   3
  -6  -2  -2 3057.87 338.222   3
  -6  -2  -3 8483.72 640.174   3
  -6  -2  -4 5335.95 573.570   3
  -6   0   7 10786.1 876.160   2
   6   0  -6 20396.8 1181.83   2
  -6   0   6 21498.4 1113.93   2
  -6   0   6 21906.3 1342.40   1
  -6   0   5 122894. 3085.16   2
   6   0  -5 123801. 3269.11   2
   6   0  -5 126208. 3546.42   1
  -6   0   5 122237. 3483.17   1
   6   0  -4 54596.6 1638.71   2
  -6   0   4 57766.8 1928.84   1
  -6   0   4 61099.4 1616.76   2
   6   0  -4 58548.6 1926.90   1
  -6   0   3 156485. 3170.09   2
  -6   0   3 155805. 3568.81   1
  -6   0   2 179626. 3842.26   1
  -6   0   1 249238. 4767.07   3
   6   0  -1 230554. 4740.07   3
   6   0   0 56461.7 1188.26   3
  -6   0   0 54909.5 1124.88   3
  -6   0  -1 93848.9 2365.68   3
  -6   0  -1 89227.8 2647.64   2
   6   0   1 92888.2 2413.14   3
   6   0   2 83833.5 2418.31   3
  -6   0  -2 77055.6 2257.58   3
  -6   0  -3 9397.67 716.144   3
  -6   0  -4 3122.94 468.475   3
  -6   2   8 1843.75 417.805   2
  -6   2   7 4224.05 558.433   2
   6   2  -6 26048.1 1326.04   2
  -6   2   6 28970.3 1329.25   2
  -6   2   6 29635.3 1538.87   1
  -6   2   5 947.728 276.458   1
  -6   2   5 1102.46 227.154   2
   6   2  -5 1890.01 351.005   1
   6   2  -5 2054.72 310.872   2
  -6   2   4 54301.5 1781.44   1
   6   2  -4 53864.7 1547.64   2
  -6   2   4 54236.8 1566.55   2
   6   2  -4 54188.5 1932.32   1
  -6   2   3 26404.0 833.539   2
  -6   2   3 27042.5 998.754   1
  -6   2   2 11855.1 574.731   1
   6   2  -1 5701.88 353.466   3
  -6   2   1 6271.36 390.146   3
   6   2   0 80423.7 2007.43   3
  -6   2   0 85530.5 2104.47   3
  -6   2  -1 17201.0 955.896   2
   6   2   1 18935.7 816.055   3
  -6   2  -1 18009.1 842.249   3
  -6   2  -2 3265.76 391.132   3
   6   2   2 3015.48 356.061   3
  -6   2  -3 7787.48 685.254   3
  -6   2  -4 5394.80 649.415   3
  -6   4   7 1246.25 328.335   2
   6   4  -6 3432.96 449.039   2
  -6   4   6 4402.89 507.267   2
  -6   4   6 4244.31 541.656   1
   6   4  -5 10673.3 681.598   2
  -6   4   5 9898.84 684.616   2
  -6   4   5 9780.12 753.860   1
   6   4  -5 11816.8 934.736   1
  -6   4   4 26652.4 1123.21   1
   6   4  -4 30766.8 1008.04   2
  -6   4   4 27150.1 1039.36   2
  -6   4   3 6906.21 414.386   2
  -6   4   3 6941.16 448.841   1
  -6   4   2 127.908 94.5315   1
  -6   4   1 1309.76 201.825   3
   6   4  -1 1465.76 178.103   3
   6   4   0 44377.1 1225.57   3
   6   4   0 42045.2 1431.46   2
  -6   4   0 45943.6 1407.64   3
   6   4   1 20827.8 832.887   3
  -6   4  -1 23496.1 1133.72   2
   6   4   1 22040.6 1137.77   2
  -6   4  -1 21248.2 972.696   3
   6   4   2 813.314 285.629   2
  -6   4  -2 416.490 178.320   3
  -6   4  -3 664.150 236.676   3
  -6   4  -4 859.332 290.396   3
  -6   6   7 2204.78 424.950   2
  -6   6   6 1566.63 334.858   1
   6   6  -6 1571.68 313.728   2
  -6   6   6 1450.41 316.462   2
   6   6  -5 21699.7 999.833   2
  -6   6   5 20252.8 1055.22   2
  -6   6   5 20018.5 1075.30   1
   6   6  -5 22295.4 1351.58   1
  -6   6   4 23276.5 1003.67   2
  -6   6   4 23269.1 1011.51   1
  -6   6   3 15449.4 685.876   1
  -6   6   2 1555.56 209.540   1
  -6   6   2 1083.58 179.771   3
   6   6  -2 613.331 154.220   1
   6   6  -1 7271.60 396.442   3
   6   6  -1 6935.30 397.722   2
  -6   6   1 7318.37 465.690   3
   6   6   0 32004.1 1216.24   2
   6   6   0 30549.3 921.152   3
  -6   6   0 30714.1 1147.68   3
   6   6   1 15085.9 639.275   3
   6   6   1 15428.4 955.090   2
  -6   6  -1 15093.5 902.594   2
  -6   6  -1 15129.0 837.992   3
   6   6   2 6704.44 724.827   2
  -6   6  -2 5568.98 569.435   3
   6   6   3 534.053 298.251   2
  -6   6  -3 452.588 254.600   3
  -6   6  -4 1076.03 370.032   3
  -6   8   7 3651.69 553.999   2
   6   8  -6 11547.1 830.364   2
  -6   8   6 13542.0 970.927   2
  -6   8   6 12583.9 891.234   1
  -6   8   5 5156.92 536.223   2
   6   8  -5 5196.68 465.879   2
  -6   8   5 4709.75 491.155   1
  -6   8   4 19784.1 949.344   2
   6   8  -4 19511.2 749.115   2
   6   8  -4 21341.5 1271.51   1
  -6   8   4 18853.8 858.822   1
  -6   8   3 23433.8 878.950   1
   6   8  -3 23418.7 625.990   2
   6   8  -3 25785.3 1238.26   1
  -6   8   2 16761.9 744.986   3
   6   8  -2 16870.3 804.235   1
   6   8  -2 16774.5 538.504   2
   6   8  -1 8063.70 469.413   1
   6   8  -1 8114.32 484.365   2
  -6   8   1 9013.67 542.975   3
  -6   8   0 70020.6 1980.97   3
   6   8   0 64975.8 2018.84   2
   6   8   0 65224.8 1552.34   3
   6   8   1 11373.5 482.874   3
   6   8   1 11084.7 826.215   2
  -6   8  -1 9101.97 678.082   3
  -6   8  -2 5217.57 574.631   3
   6   8   2 5346.97 658.343   2
   6   8   3 3836.03 637.197   2
  -6   8  -3 3280.68 522.234   3
  -6   8  -4 2645.43 526.602   3
  -6  10   7 5409.14 700.855   2
   6  10  -7 5693.68 854.993   3
   6  10  -6 15521.4 967.952   2
  -6  10   6 16646.4 1131.22   2
  -6  10   6 17025.5 988.401   1
  -6  10   5 76861.5 2505.10   2
   6  10  -5 78161.3 2228.97   2
  -6  10   5 79628.8 2347.28   1
  -6  10   4 43914.3 1619.57   2
   6  10  -4 43934.6 1276.67   2
  -6  10   4 43187.6 1414.93   1
   6  10  -4 46401.6 2037.92   1
  -6  10   3 82196.2 2089.94   1
   6  10  -3 84680.9 2697.47   1
   6  10  -2 94627.7 2093.57   2
   6  10  -2 90609.8 2463.98   1
  -6  10   2 89621.4 2341.00   3
   6  10  -1 99397.7 2453.77   1
   6  10  -1 103709. 2594.06   2
  -6  10   1 106871. 2641.10   3
  -6  10   0 22026.9 1022.34   3
   6  10   0 21350.2 1067.88   2
   6  10   0 23094.1 678.589   3
   6  10   1 49492.6 1975.67   2
   6  10   1 52253.6 1208.60   3
  -6  10  -1 49860.2 1822.77   3
   6  10   2 31947.8 1669.53   2
  -6  10  -2 30560.7 1506.60   3
   6  10   3 9960.38 1004.59   2
  -6  10  -3 10052.6 937.424   3
  -6  12   7 4856.08 679.833   2
  -6  12   6 11094.6 727.541   1
  -6  12   6 10709.0 947.843   2
   6  12  -5 983.765 209.557   2
  -6  12   5 1166.92 240.634   1
  -6  12   5 1243.68 318.925   2
   6  12  -4 51666.6 2244.90   1
  -6  12   4 49691.8 1828.74   2
   6  12  -4 51700.9 1456.69   2
  -6  12   4 49305.4 1528.58   1
  -6  12   3 10767.0 574.126   1
   6  12  -3 11541.8 908.644   1
   6  12  -2 7811.95 463.041   2
   6  12  -2 7545.24 573.936   1
  -6  12   2 8550.33 555.522   3
   6  12  -1 13402.7 655.479   1
  -6  12   1 12646.1 722.782   3
   6  12  -1 13522.2 741.875   2
  -6  12   0 40366.1 1506.21   3
   6  12   0 38979.4 1587.81   2
   6  12   0 39721.5 960.243   3
   6  12   1 17766.6 1116.51   2
  -6  12  -1 17329.1 1022.44   3
  -6  12  -2 3012.63 477.664   3
   6  12   2 3503.01 558.140   2
   6  12   3 5803.06 772.266   2
  -6  12  -3 6002.50 749.561   3
   6  14  -6 727.579 315.222   3
  -6  14   6 1191.13 344.585   2
  -6  14   5 4604.14 567.017   2
  -6  14   5 4426.05 406.124   1
   6  14  -5 4501.54 428.581   2
  -6  14   4 14008.3 938.845   2
   6  14  -4 15462.3 716.756   2
  -6  14   4 14123.5 701.026   1
  -6  14   3 4053.91 353.893   1
   6  14  -3 4446.75 586.969   1
  -6  14   2 1231.84 230.569   3
   6  14  -2 2326.90 277.626   2
   6  14  -2 2443.06 351.793   1
  -6  14   1 2003.82 304.133   3
   6  14  -1 2177.26 315.448   2
   6  14  -1 2732.23 300.352   1
  -6  14   0 11183.7 768.151   3
   6  14   0 11795.5 848.656   2
   6  14   0 11010.0 376.242   3
   6  14   0 11846.2 358.022   3
   6  14   1 13085.7 997.217   2
  -6  14  -1 14834.6 973.985   3
  -6  14  -2 91.3359 171.096   3
   6  14   2 50.6339 176.539   2
  -6  14  -3 272.579 240.826   3
   6  14   3 226.544 252.817   2
   6  16  -6 1395.29 443.114   3
  -6  16   6 2253.34 471.484   2
   6  16  -5 2148.79 471.547   3
  -6  16   5 2608.68 465.183   2
  -6  16   4 12084.6 623.281   1
  -6  16   4 11399.5 884.122   2
  -6  16   3 1705.26 238.744   1
   6  16  -3 1853.10 402.953   1
  -6  16   2 1900.07 300.051   3
   6  16  -2 3008.97 352.746   2
   6  16  -2 2856.38 384.459   1
   6  16  -1 7473.76 508.438   1
   6  16  -1 7660.82 627.120   2
  -6  16   1 7097.35 581.436   3
   6  16   0 5050.85 580.033   2
  -6  16   0 5371.75 552.362   3
   6  16   1 7915.33 804.141   2
  -6  16  -1 7979.73 736.645   3
  -6  16  -2 199.803 226.691   3
   6  16   2 568.553 261.331   2
   6  16   3 185.654 229.653   2
   6  18  -5 3603.44 617.097   3
  -6  18   5 2689.24 489.351   2
  -6  18   4 7774.37 787.680   2
   6  18  -4 8701.14 848.500   3
  -6  18   4 8831.69 505.785   1
  -6  18   3 4267.47 373.371   1
   6  18  -3 4528.02 543.422   3
   6  18  -3 4423.31 621.540   1
   6  18  -2 78.1612 118.263   3
  -6  18   2-11.2772 127.999   3
   6  18  -2-18.9370 137.105   1
   6  18  -2 62.4543 113.475   2
  -6  18   1 2625.36 371.426   3
   6  18  -1 1794.36 255.642   1
   6  18  -1 1974.31 236.876   3
   6  18  -1 1857.44 340.335   2
   6  18   0 6666.32 699.238   2
  -6  18   0 7685.62 691.693   3
   6  18   1 4784.98 651.872   2
  -6  18  -1 3785.17 539.702   3
  -6  18  -2 2410.76 487.523   3
   6  18   2 2524.95 530.871   2
  -6  20   5 29221.6 1704.02   2
   6  20  -5 27786.9 1731.44   3
  -6  20   4 15478.5 1140.56   2
   6  20  -4 15666.8 1169.78   3
  -6  20   3 20941.5 898.499   1
   6  20  -3 22738.7 1276.63   3
   6  20  -2 25988.4 1251.72   2
   6  20  -2 20542.3 1156.01   1
   6  20  -2 24185.4 1138.60   3
  -6  20   2 24526.8 1154.95   3
   6  20  -1 24642.1 1045.42   1
   6  20  -1 27490.4 1413.29   2
   6  20  -1 27836.9 960.033   3
  -6  20   1 28127.0 1319.32   3
  -6  20   0 5008.59 594.889   3
   6  20   0 4790.96 633.242   2
   6  20   1 14694.7 1222.34   2
  -6  20  -1 15281.3 1114.20   3
   6  20   2 14009.7 1251.30   2
   6  22  -5 403.980 282.951   3
  -6  22   4 10286.3 961.358   2
   6  22  -4 9409.30 910.307   3
   6  22  -3 8372.37 761.480   3
   6  22  -2 6649.94 657.016   2
   6  22  -2 6420.65 565.137   3
  -6  22   2 7172.13 618.685   3
   6  22  -1 7759.94 767.455   2
  -6  22   1 6618.37 648.112   3
   6  22   0 24198.0 1536.12   2
  -6  22   0 24926.8 1409.97   3
   6  22   1 6710.33 866.024   2
  -6  22  -1 6040.99 720.931   3
   6  24  -4 2437.07 484.450   3
   6  24  -3 786.966 274.159   3
  -6  24   2 219.668 152.824   3
   6  24  -2 111.403 149.296   2
  -6  24   1-50.4714 137.292   3
   6  24  -1 195.643 155.478   2
  -6  24   0 2971.50 491.634   3
   6  24   0 2718.41 556.566   2
   6  24   1 2414.88 551.953   2
   6  26  -4 1047.33 331.551   3
  -6  26   2 78.4142 113.719   3
  -6  26   1 225.466 179.537   3
   6  26  -1 332.729 211.042   2
  -6  26   0 2034.56 428.491   3
   6  26   0 2374.24 522.246   2
   7 -19  -4 4587.83 465.097   3
  -7 -19   3 3046.87 531.337   1
  -7 -19   2 3752.67 525.266   1
  -7 -19   1 325.825 151.658   1
  -7 -17   4 18151.1 1324.84   1
   7 -17  -4 16423.5 883.848   3
   7 -17  -3 430.514 167.667   3
  -7 -17   3 613.006 252.613   1
  -7 -17   2 20934.8 1238.09   1
  -7 -17   1 11591.3 800.128   1
  -7 -17   0 8491.48 580.341   1
   7 -15  -5 12335.0 758.976   3
  -7 -15   5 13020.5 1142.50   1
  -7 -15   4 22776.8 1452.62   1
   7 -15  -4 21023.6 1002.32   3
  -7 -15   3 107945. 3412.36   1
   7 -15  -3 107190. 2861.06   3
   7 -15  -2 39356.1 1486.51   3
  -7 -15   2 39216.4 1705.24   1
  -7 -15   1 38452.4 1555.38   1
  -7 -15   0 45926.5 1558.28   1
  -7 -15  -1 29705.6 1047.15   1
  -7 -13   5 7430.33 847.002   1
   7 -13  -5 7071.35 561.966   3
  -7 -13   4 26622.9 1517.39   1
   7 -13  -4 28695.1 1168.94   3
  -7 -13   3 2861.08 462.945   1
   7 -13  -3 2807.53 335.499   3
  -7 -13   2 5734.35 578.459   1
   7 -13  -2 6531.74 528.359   3
  -7 -13   1 2073.34 309.740   1
   7 -13  -1 2388.73 338.077   3
  -7 -13   0 2648.06 303.924   1
  -7 -13  -1 1555.99 214.168   1
   7 -11  -6 1718.23 302.899   3
  -7 -11   6 1576.80 402.116   1
  -7 -11   5 6027.32 719.298   1
   7 -11  -5 4942.47 466.801   3
  -7 -11   4 18676.3 1191.91   1
   7 -11  -4 16548.6 846.872   3
   7 -11  -3 10937.8 662.384   3
  -7 -11   3 9555.42 772.030   1
  -7 -11   2 7592.38 611.928   1
   7 -11  -2 8766.49 583.310   3
   7 -11  -1 2200.76 307.645   3
  -7 -11   1 2597.91 311.053   1
   7 -11   0 1128.07 238.355   3
  -7 -11   0 1662.55 228.757   1
  -7 -11   0 1782.97 278.275   2
  -7 -11  -1 3580.02 465.032   2
  -7 -11  -1 3968.12 348.943   1
  -7 -11  -2 6919.13 482.774   1
   7  -9  -6 6881.04 581.415   1
  -7  -9   6 6519.90 783.325   1
   7  -9  -5 4123.75 438.547   3
  -7  -9   5 4270.86 592.730   1
  -7  -9   4 22408.0 1256.64   1
   7  -9  -4 19304.1 915.731   3
  -7  -9   3 13508.2 890.108   1
   7  -9  -3 15970.1 779.272   3
  -7  -9   2 20591.1 968.946   1
   7  -9  -2 21661.4 934.919   3
  -7  -9   1 10273.4 516.278   2
  -7  -9   1 10511.2 601.888   1
  -7  -9   0 3350.27 370.776   2
  -7  -9   0 3942.62 342.229   1
  -7  -9  -1 6218.49 451.767   1
  -7  -9  -1 6121.36 607.711   2
  -7  -9  -2 4442.17 399.093   1
   7  -7  -6 3633.64 452.609   1
  -7  -7   6 3256.68 542.671   1
  -7  -7   5 21071.4 1280.12   1
   7  -7  -5 19488.2 970.811   1
   7  -7  -4 63832.7 1914.51   3
  -7  -7   4 63246.3 2244.43   1
   7  -7  -3 480.899 148.306   3
  -7  -7   3 745.570 206.285   1
  -7  -7   2 60445.4 1791.48   1
  -7  -7   1 29281.3 955.313   2
  -7  -7   1 29241.5 1044.59   1
  -7  -7   0 11190.8 610.594   1
   7  -7   0 12280.2 737.711   3
  -7  -7  -1 5264.55 568.729   2
   7  -7   1 4752.52 507.608   3
  -7  -7  -2 22233.2 858.819   3
   7  -5  -6 27344.7 1373.01   1
  -7  -5   6 30840.2 1665.03   1
   7  -5  -5 37257.0 1471.81   1
  -7  -5   5 33137.1 1622.57   1
   7  -5  -4 86985.0 2354.65   1
  -7  -5   4 88052.5 2686.21   1
  -7  -5   3 182763. 4269.57   1
  -7  -5   2 58209.4 1204.78   2
  -7  -5   2 61240.5 1719.10   1
  -7  -5   1 73682.1 1929.09   1
  -7  -5   1 70717.7 1845.21   2
  -7  -5   0 64921.6 1804.59   1
   7  -5   0 66415.2 1959.33   3
  -7  -5  -1 89800.9 2824.41   2
   7  -5   1 84836.4 2523.73   3
  -7  -5  -1 84271.9 2124.78   3
  -7  -5  -2 6294.48 463.379   3
  -7  -5  -3 16629.4 864.427   3
  -7  -3   6 5014.19 645.438   1
   7  -3  -6 6278.81 644.422   1
  -7  -3   6 5037.17 480.627   2
   7  -3  -5 23755.8 1185.68   1
  -7  -3   5 23649.1 947.214   2
  -7  -3   5 22444.1 1259.43   1
   7  -3  -4 38187.2 1389.32   1
  -7  -3   4 35883.8 1500.64   1
  -7  -3   4 36578.5 1025.39   2
  -7  -3   3 7798.67 555.676   1
  -7  -3   2 41595.3 1306.40   1
  -7  -3   2 40862.3 979.160   2
  -7  -3   1 23804.0 903.585   1
  -7  -3   1 22546.4 869.427   2
   7  -3   0 4483.38 405.257   3
  -7  -3   0 4795.62 355.426   3
   7  -3   1 14889.6 855.050   3
  -7  -3  -1 17562.7 1076.80   2
  -7  -3  -1 15804.9 738.527   3
  -7  -3  -2 17111.1 846.968   3
  -7  -3  -3 1902.33 316.240   3
  -7  -1   7 1672.71 333.077   2
  -7  -1   7 1696.26 421.626   1
  -7  -1   6 571.692 188.885   2
   7  -1  -6 936.149 250.294   2
  -7  -1   6 579.188 242.772   1
   7  -1  -5 24928.5 1277.04   1
  -7  -1   5 26990.0 1032.36   2
  -7  -1   5 26216.9 1335.05   1
  -7  -1   4 16100.9 895.419   1
   7  -1  -4 14426.5 832.922   1
  -7  -1   4 16208.6 629.151   2
  -7  -1   3 32408.3 806.012   2
  -7  -1   3 32848.7 1194.30   1
  -7  -1   2 9391.44 535.200   1
  -7  -1   1 1952.12 245.741   1
   7  -1  -1 1051.47 181.718   3
  -7  -1   1 1658.52 217.918   2
   7  -1   0 11818.6 652.229   3
  -7  -1   0 14106.3 650.243   3
  -7  -1  -1 2330.72 283.108   3
   7  -1   1 2195.40 309.807   3
  -7  -1  -1 2351.20 378.691   2
   7  -1   2 8861.26 711.608   3
  -7  -1  -2 8749.36 630.772   3
  -7  -1  -3 5179.98 539.758   3
  -7   1   8 530.909 228.828   2
  -7   1   7 1735.63 351.153   2
  -7   1   7 1680.04 407.474   1
  -7   1   6 655.063 246.437   1
   7   1  -6 805.047 228.209   2
  -7   1   6 537.648 175.021   2
   7   1  -5 24197.0 1082.68   2
  -7   1   5 26651.0 1060.81   2
   7   1  -5 25581.7 1343.07   1
  -7   1   5 25971.0 1288.95   1
  -7   1   4 15689.8 853.389   1
  -7   1   4 15764.6 664.845   2
   7   1  -4 14443.3 860.349   1
  -7   1   3 31973.4 894.963   2
  -7   1   3 32469.5 1151.42   1
   7   1  -2 10352.0 554.886   3
  -7   1   2 8700.42 520.409   1
   7   1  -1 1284.07 191.889   3
  -7   1   1 2036.54 246.962   3
   7   1   0 12140.6 635.033   3
  -7   1   0 13944.6 779.874   2
  -7   1   0 14109.8 686.926   3
   7   1   1 2302.99 302.867   3
  -7   1  -1 2587.98 324.319   3
  -7   1  -1 2315.07 361.288   2
   7   1   2 8733.18 671.079   3
  -7   1  -2 8695.97 658.839   3
  -7   1  -3 4905.90 565.449   3
  -7   1  -4 111.734 181.509   3
  -7   3   8 5957.85 709.471   2
  -7   3   7 944.129 321.736   1
  -7   3   7 901.302 270.822   2
  -7   3   6 4634.07 581.411   1
   7   3  -6 6240.31 575.054   2
  -7   3   6 4688.19 508.198   2
   7   3  -5 24038.2 1027.68   2
  -7   3   5 22923.3 1199.90   1
  -7   3   5 24102.5 1051.20   2
   7   3  -5 24476.8 1350.34   1
  -7   3   4 36539.4 1175.27   2
  -7   3   4 37160.4 1357.00   1
  -7   3   3 8296.20 518.126   1
  -7   3   2 40211.2 1284.89   1
   7   3  -1 22546.4 838.364   3
  -7   3   1 23288.2 901.362   3
  -7   3   0 4673.99 449.467   2
   7   3   0 4690.79 364.221   3
  -7   3   0 4719.26 403.727   3
  -7   3  -1 16547.3 980.671   2
   7   3   1 13510.5 719.661   3
  -7   3  -1 15566.5 837.766   3
   7   3   2 15964.5 883.502   3
  -7   3  -2 17535.1 998.435   3
  -7   3  -3 2132.03 411.348   3
  -7   3  -4 1444.27 371.350   3
  -7   5   8 4017.42 591.745   2
  -7   5   7 27357.7 1520.27   1
  -7   5   7 25613.8 1402.15   2
  -7   5   6 30986.7 1500.27   1
   7   5  -6 26711.6 1244.24   2
  -7   5   6 29769.7 1368.58   2
   7   5  -5 36002.9 1259.44   2
  -7   5   5 33506.4 1466.22   1
  -7   5   5 33460.4 1335.85   2
   7   5  -5 37828.4 1782.98   1
   7   5  -4 84374.9 1921.63   2
  -7   5   4 86970.9 2240.31   2
  -7   5   4 85909.8 2337.01   1
  -7   5   3 185135. 4069.73   1
  -7   5   2 56769.4 1627.51   1
   7   5  -2 58479.7 1696.09   1
   7   5  -1 73909.7 1820.78   3
  -7   5   1 69735.3 1940.51   3
   7   5   0 61299.7 1953.06   2
   7   5   0 65461.4 1699.99   3
  -7   5   0 68110.1 1939.78   3
   7   5   1 83860.1 2163.43   3
  -7   5  -1 83017.4 2626.51   2
   7   5   1 80430.6 2642.86   2
  -7   5  -1 85628.2 2451.53   3
   7   5   2 6598.13 738.953   2
  -7   5  -2 6397.17 621.841   3
  -7   5  -3 16900.7 1153.39   3
  -7   5  -4 5618.87 729.038   3
  -7   7   7 1143.12 327.109   2
  -7   7   7 1095.90 289.604   1
  -7   7   6 3120.67 440.392   1
   7   7  -6 3445.14 414.786   2
  -7   7   6 3082.17 447.984   2
  -7   7   5 20759.3 1087.65   1
   7   7  -5 20742.8 890.777   2
  -7   7   5 21291.1 1051.12   2
  -7   7   4 63746.3 1890.68   2
   7   7  -4 63983.9 1505.60   2
   7   7  -4 61843.1 2305.47   1
  -7   7   4 64442.1 1892.06   1
   7   7  -3 306.689 138.435   1
  -7   7   3 728.462 173.575   1
  -7   7   2 61612.9 1761.10   3
   7   7  -2 61680.3 1809.01   1
   7   7  -1 28618.9 998.021   2
  -7   7   1 28036.6 1085.80   3
   7   7  -1 28942.5 940.001   3
   7   7   0 11947.3 538.833   3
   7   7   0 12416.2 766.729   2
  -7   7   0 10933.0 693.270   3
   7   7   1 4572.59 350.799   3
   7   7   1 4496.41 545.564   2
  -7   7  -1 4776.77 497.692   3
   7   7   2 23102.6 1454.44   2
  -7   7  -2 23368.0 1275.08   3
   7   7   3 2263.90 507.404   2
  -7   7  -3 1967.64 422.791   3
  -7   9   7 1760.73 397.356   2
  -7   9   6 5846.83 600.559   1
   7   9  -6 6974.31 586.099   2
  -7   9   6 5393.46 615.317   2
  -7   9   5 3902.93 448.314   1
  -7   9   5 3729.11 449.250   2
   7   9  -5 4395.17 384.082   2
  -7   9   4 21725.6 1008.52   2
   7   9  -4 19517.4 670.664   2
  -7   9   4 21729.2 928.018   1
   7   9  -4 20011.6 1254.48   1
  -7   9   3 14601.4 721.169   1
   7   9  -3 16455.0 946.373   1
   7   9  -2 21674.7 961.005   1
   7   9  -2 21916.9 688.224   2
  -7   9   2 21721.4 926.777   3
   7   9  -1 11720.1 633.084   2
  -7   9   1 11019.9 668.123   3
   7   9  -1 11792.8 542.815   3
   7   9   0 1624.73 179.122   3
   7   9   0 1587.04 293.039   2
   7   9   1 6049.51 358.076   3
   7   9   1 6533.80 666.309   2
  -7   9  -1 6434.16 599.438   3
   7   9   2 4378.29 634.154   2
  -7   9  -2 4103.62 546.195   3
   7   9   3 3302.51 611.435   2
  -7   9  -3 4459.69 643.204   3
  -7  11   7 1129.04 342.510   2
  -7  11   6 1608.13 304.471   1
  -7  11   6 1216.14 315.876   2
  -7  11   5 5807.74 523.824   1
  -7  11   5 5739.43 580.699   2
   7  11  -5 5850.45 444.266   2
  -7  11   4 18563.3 979.406   2
  -7  11   4 19805.3 869.757   1
   7  11  -4 16950.2 629.987   2
   7  11  -4 17431.1 1215.68   1
  -7  11   3 9297.23 575.010   1
   7  11  -3 10692.9 419.168   2
   7  11  -3 11681.5 834.595   1
   7  11  -2 8402.26 583.764   1
   7  11  -2 8364.31 462.628   2
  -7  11   2 7363.04 539.842   3
   7  11  -1 2283.14 230.612   3
  -7  11   1 2325.62 318.426   3
   7  11  -1 2123.14 290.591   2
  -7  11   0 1724.01 313.555   3
   7  11   0 1179.86 138.439   3
   7  11   0 1031.64 253.536   2
  -7  11  -1 3933.25 497.048   3
   7  11   1 3083.97 488.483   2
   7  11   2 5747.61 736.925   2
  -7  11  -2 5578.32 648.929   3
   7  11   3 1697.93 446.391   2
  -7  11  -3 1736.48 440.641   3
  -7  13   7 1061.45 341.222   2
  -7  13   6 1717.56 292.821   1
  -7  13   6 1524.29 366.619   2
  -7  13   5 8716.25 627.384   1
  -7  13   5 8351.46 737.886   2
   7  13  -5 7566.05 515.082   2
  -7  13   4 25501.6 1264.32   2
  -7  13   4 26912.7 1060.56   1
   7  13  -4 29285.4 918.534   2
  -7  13   3 3017.23 329.584   1
   7  13  -3 3197.36 268.259   2
   7  13  -3 3272.18 465.315   1
   7  13  -2 6840.39 547.310   1
   7  13  -2 6589.24 465.531   2
  -7  13   2 6170.24 510.863   3
  -7  13   1 1923.79 312.646   3
   7  13  -1 2360.06 331.309   2
  -7  13   0 2779.53 412.561   3
   7  13   0 2703.96 180.268   3
   7  13   0 2604.74 407.609   2
  -7  13  -1 1691.54 358.233   3
   7  13   1 1435.85 356.009   2
   7  13   2 11172.0 1051.61   2
  -7  13  -2 12236.6 1011.82   3
   7  13   3 894.419 380.641   2
  -7  15   6 12828.9 1057.98   2
  -7  15   5 12348.1 734.601   1
  -7  15   5 13498.3 996.845   2
  -7  15   4 22194.0 1225.68   2
  -7  15   4 23054.1 952.704   1
   7  15  -4 22302.0 841.026   2
  -7  15   3 108065. 2739.59   1
   7  15  -3 109377. 2641.37   2
   7  15  -3 106326. 3320.88   1
   7  15  -2 39134.2 1375.42   2
   7  15  -2 37593.2 1461.88   1
  -7  15   2 38488.7 1459.28   3
   7  15  -1 40664.3 1340.43   1
   7  15  -1 41258.2 1630.19   2
  -7  15   1 39554.7 1549.99   3
   7  15   0 46052.6 1935.86   2
  -7  15   0 47890.5 1857.59   3
   7  15   1 27345.1 1557.76   2
  -7  15  -1 27003.0 1444.65   3
  -7  15  -2 2882.66 529.823   3
   7  15   2 2767.44 544.299   2
  -7  17   6 4088.88 629.823   2
   7  17  -6 4298.69 704.594   3
  -7  17   5 16230.4 1161.70   2
  -7  17   4 18123.8 1155.28   2
  -7  17   4 17931.2 826.277   1
   7  17  -3 143.500 154.920   1
  -7  17   3 825.698 188.836   1
   7  17  -3 630.848 175.883   2
   7  17  -2 22194.1 1072.52   2
   7  17  -2 20405.2 1052.71   1
  -7  17   2 20517.2 1044.20   3
   7  17  -1 10204.9 606.541   1
  -7  17   1 11970.4 807.552   3
   7  17  -1 10998.6 836.465   2
   7  17   0 8438.08 807.932   2
  -7  17   0 8147.90 742.317   3
  -7  17  -1 3614.82 546.677   3
   7  17   1 3050.93 532.194   2
   7  17   2 12047.5 1137.56   2
   7  19  -5 3175.06 582.159   3
  -7  19   5 3567.40 573.585   2
  -7  19   4 7130.82 749.122   2
  -7  19   4 6113.90 458.197   1
   7  19  -4 5116.97 658.524   3
  -7  19   3 3475.05 373.974   1
   7  19  -3 4349.71 457.928   2
   7  19  -2 4135.33 475.426   2
   7  19  -2 3435.86 422.274   1
   7  19  -2 3980.58 432.505   3
  -7  19   2 3449.76 443.224   3
   7  19  -1 142.938 78.5667   3
   7  19  -1 47.8730 83.0782   1
   7  19  -1 230.080 182.202   2
  -7  19   1 64.8170 134.020   3
  -7  19   0 3362.81 498.989   3
   7  19   0 2370.18 472.656   2
  -7  19  -1 352.538 235.094   3
   7  19   1 139.842 185.334   2
   7  19   2 1374.69 418.423   2
   7  21  -5 944.755 352.911   3
   7  21  -4 3510.76 561.680   3
  -7  21   4 3958.67 590.887   2
   7  21  -3 2651.86 444.197   3
  -7  21   3 2363.58 317.073   1
   7  21  -3 2941.18 407.701   2
   7  21  -2 4350.23 536.030   2
   7  21  -2 4363.32 447.127   3
  -7  21   2 3870.90 482.664   3
  -7  21   1 817.864 277.161   3
   7  21  -1 615.901 257.985   2
  -7  21   0 938.842 313.107   3
   7  21   0 268.009 175.519   2
   7  21   1 2909.96 580.240   2
   7  23  -4 8643.85 865.898   3
   7  23  -3 2193.77 392.250   3
   7  23  -2 3894.71 525.973   2
  -7  23   2 3545.88 474.717   3
  -7  23   1 1428.38 339.712   3
   7  23  -1 1684.69 396.481   2
  -7  23   0 412.548 258.033   3
   7  23   0 109.974 190.363   2
   7  23   1 1390.74 415.427   2
   7  25  -4 6321.39 760.746   3
  -7  25   2 4294.81 542.280   3
  -7  25   1 6091.21 676.240   3
   7  25   0 6972.40 905.092   2
  -7  27   2 5407.21 611.359   3
  -8 -20   4 26617.0 1709.16   1
  -8 -20   3 5158.09 697.038   1
  -8 -20   2 20032.7 1241.87   1
  -8 -20   1 26229.1 1261.47   1
  -8 -18   4 125.750 191.514   1
  -8 -18   3 9722.05 923.933   1
  -8 -18   2 10235.3 863.548   1
  -8 -18   1 1520.35 301.778   1
  -8 -16   5 336.682 246.438   1
  -8 -16   4 3311.82 576.908   1
   8 -16  -4 2626.36 359.390   3
  -8 -16   3 7675.74 776.118   1
  -8 -16   2 8980.17 794.315   1
  -8 -16   1 906.197 234.566   1
  -8 -16   0 72.1147 94.0343   1
  -8 -14   6 685.262 336.876   1
  -8 -14   5 1412.51 389.923   1
   8 -14  -5 2412.40 346.627   3
  -8 -14   4 5099.09 658.238   1
   8 -14  -4 5747.15 519.502   3
  -8 -14   3 10770.8 887.228   1
   8 -14  -3 10320.8 701.579   3
  -8 -14   2 15169.9 982.130   1
   8 -14  -2 13505.6 834.323   3
  -8 -14   1 891.557 208.363   1
  -8 -14   0 1619.14 266.128   1
  -8 -14  -1 2515.70 297.507   1
  -8 -12   6 10312.4 1026.22   1
  -8 -12   5 6023.78 740.020   1
   8 -12  -5 5462.10 515.369   3
  -8 -12   4 4958.72 624.719   1
   8 -12  -4 5704.15 503.616   3
  -8 -12   3 62247.8 2275.19   1
   8 -12  -3 65689.5 2013.60   3
  -8 -12   2 31051.9 1350.20   1
   8 -12  -2 32626.7 1312.91   3
  -8 -12   1 5921.14 493.766   1
  -8 -12   0 8063.53 623.492   2
  -8 -12   0 8971.73 573.919   1
  -8 -12  -1 18487.2 849.675   1
  -8 -10   6 23565.6 1528.51   1
  -8 -10   5 36119.4 1798.40   1
   8 -10  -5 36705.9 1449.21   3
  -8 -10   4 59696.3 2284.55   1
   8 -10  -4 62472.1 1931.65   3
  -8 -10   3 19314.7 1081.11   1
   8 -10  -3 20085.7 959.926   3
   8 -10  -2 76892.5 2199.65   3
  -8 -10   2 74260.7 2208.35   1
  -8 -10   1 81818.5 1680.27   1
   8 -10  -1 87965.5 1943.68   3
  -8 -10   0 43109.5 1573.60   2
  -8 -10   0 41399.4 1390.54   1
  -8 -10  -1 17548.4 843.137   1
  -8 -10  -2 20155.4 941.742   1
  -8  -8   7 4968.97 724.750   1
   8  -8  -6 8202.94 673.777   1
  -8  -8   6 7634.94 849.902   1
   8  -8  -5 6262.53 558.013   3
  -8  -8   5 6370.37 701.349   1
  -8  -8   4 4654.86 556.183   1
   8  -8  -4 6709.60 529.698   3
  -8  -8   3 64797.9 2092.32   1
   8  -8  -3 64923.7 1933.95   3
  -8  -8   2 20574.6 961.832   1
   8  -8  -2 23239.0 998.748   3
  -8  -8   1 3578.24 320.829   2
  -8  -8   1 3861.21 371.601   1
   8  -8  -1 3674.64 397.083   3
  -8  -8   0 3505.48 360.980   1
  -8  -8   0 3472.16 403.532   2
   8  -8   0 4032.58 448.406   3
  -8  -8  -1 5833.87 477.269   1
  -8  -6   7 7143.96 862.795   1
   8  -6  -6 913.120 236.369   1
  -8  -6   6 776.510 276.319   1
   8  -6  -5 352.295 155.974   1
  -8  -6   5 752.471 262.428   1
  -8  -6   4 3863.71 476.451   1
   8  -6  -4 3780.89 394.376   3
  -8  -6   3 56994.6 1842.49   1
  -8  -6   2 21589.3 612.974   2
  -8  -6   2 23168.5 967.115   1
  -8  -6   1 7620.17 519.584   1
  -8  -6   1 6819.99 468.638   2
   8  -6  -1 8075.21 566.910   3
  -8  -6   0 1395.86 246.502   1
   8  -6   0 2540.27 342.072   3
  -8  -6   0 1640.27 304.168   2
  -8  -6  -1 3140.76 310.687   3
  -8  -6  -1 3478.41 511.138   2
  -8  -6  -2 6277.87 475.647   3
  -8  -4   7 6718.37 813.921   1
  -8  -4   6 1611.39 390.677   1
   8  -4  -6 1417.63 311.803   1
   8  -4  -5 2730.04 380.427   1
  -8  -4   5 1783.90 357.158   1
   8  -4  -4 4503.29 426.086   1
  -8  -4   4 3708.08 452.793   1
  -8  -4   3 39896.1 1433.70   1
  -8  -4   2 19107.6 857.490   1
  -8  -4   2 19878.1 636.119   2
  -8  -4   1 2569.67 303.871   1
  -8  -4   1 2578.19 295.132   2
   8  -4  -1 3912.47 379.685   3
   8  -4   0 1466.96 257.262   3
  -8  -4   0 1063.05 190.487   3
  -8  -4   0 893.171 229.360   2
  -8  -4  -1 3864.42 528.463   2
   8  -4   1 2685.99 388.291   3
  -8  -4  -1 3634.44 351.971   3
  -8  -4  -2 7595.46 563.635   3
  -8  -2   7 8006.74 670.000   2
  -8  -2   7 8259.60 886.658   1
  -8  -2   6 14456.1 795.675   2
  -8  -2   6 13440.2 1042.07   1
   8  -2  -5 9199.87 731.815   1
  -8  -2   5 8600.20 749.668   1
  -8  -2   5 9453.53 520.422   2
  -8  -2   4 983.614 235.723   1
  -8  -2   4 970.713 118.812   2
   8  -2  -4 1075.09 233.273   1
  -8  -2   3 51976.6 1109.57   2
  -8  -2   3 54590.6 1675.19   1
  -8  -2   2 48961.3 1278.08   2
  -8  -2   2 47696.5 1500.17   1
  -8  -2   1 2333.78 284.640   1
  -8  -2   1 2316.09 286.305   2
   8  -2  -1 1778.26 250.235   3
  -8  -2   0 10004.3 723.729   2
   8  -2   0 11220.7 677.353   3
  -8  -2   0 9605.71 568.013   3
  -8  -2  -1 20180.8 1196.83   2
   8  -2   1 17713.2 981.938   3
  -8  -2  -1 19232.8 891.695   3
  -8  -2  -2 2033.73 309.482   3
  -8  -2  -3 3537.44 449.652   3
  -8   0   8 21719.2 1295.10   2
  -8   0   7 7324.11 813.814   1
  -8   0   7 7331.84 651.340   2
  -8   0   6 25039.8 1104.05   2
  -8   0   6 23437.7 1373.75   1
  -8   0   5 41130.3 1727.55   1
   8   0  -5 42273.6 1735.19   1
  -8   0   5 41272.2 1320.73   2
  -8   0   4 160650. 3305.91   2
  -8   0   4 157184. 3832.18   1
  -8   0   3 56348.2 1705.24   1
  -8   0   2 149426. 3479.85   1
   8   0  -2 153931. 3477.85   3
  -8   0   1 104770. 1742.48   3
   8   0  -1 107285. 1795.83   3
  -8   0   0 45983.2 1673.91   2
   8   0   0 45918.9 1512.17   3
  -8   0   0 46224.1 1476.97   3
  -8   0  -1 12412.5 908.223   2
   8   0   1 12317.5 767.595   3
  -8   0  -1 12487.9 739.819   3
   8   0   2 23614.6 1240.98   3
  -8   0  -2 26323.1 1223.60   3
  -8   0  -3 18771.5 1129.34   3
  -8   2   8 285.712 192.166   2
  -8   2   7 7664.28 821.334   1
  -8   2   7 7802.17 686.804   2
   8   2  -6 15526.6 897.129   2
  -8   2   6 14544.1 849.724   2
  -8   2   6 13822.5 1012.17   1
  -8   2   5 8584.68 709.747   1
  -8   2   5 9178.09 579.642   2
   8   2  -5 9409.34 788.969   1
  -8   2   4 1035.38 237.380   1
  -8   2   4 880.825 152.706   2
  -8   2   3 55619.3 1672.27   1
  -8   2   2 48215.1 1509.67   1
   8   2  -2 49698.2 1502.30   3
   8   2  -1 1873.28 248.266   3
  -8   2   1 2427.15 286.521   3
  -8   2   0 10517.4 727.172   2
   8   2   0 10918.2 627.388   3
  -8   2   0 10550.5 639.678   3
   8   2   1 17003.9 886.755   3
  -8   2  -1 18854.6 962.390   3
   8   2   2 1906.51 319.389   3
  -8   2  -2 1985.14 351.343   3
  -8   2  -3 3471.94 519.346   3
  -8   4   8 4268.06 590.008   2
  -8   4   7 6901.23 761.242   1
  -8   4   7 6305.48 646.250   2
   8   4  -6 1552.79 269.364   2
  -8   4   6 1710.51 364.761   1
  -8   4   6 1625.48 298.798   2
   8   4  -5 2692.60 443.857   1
  -8   4   5 2285.56 305.154   2
  -8   4   5 2413.58 365.804   1
  -8   4   4 4468.37 358.970   2
  -8   4   4 4533.48 428.102   1
  -8   4   3 39234.1 1328.30   1
   8   4  -2 16946.4 775.095   3
  -8   4   2 18517.7 841.947   1
   8   4  -1 4314.99 348.941   3
  -8   4   1 2858.48 326.030   3
  -8   4   0 1123.09 251.856   2
   8   4   0 1584.93 227.568   3
  -8   4   0 794.960 210.439   3
   8   4   1 2973.37 336.250   3
  -8   4  -1 3486.35 428.807   3
  -8   4  -2 7682.58 706.283   3
  -8   4  -3 541.470 267.564   3
  -8   6   8 3756.95 552.460   2
  -8   6   7 7406.04 772.570   1
  -8   6   7 7235.78 703.304   2
  -8   6   6 982.445 274.637   1
   8   6  -6 844.096 204.233   2
  -8   6   6 1089.35 263.935   2
  -8   6   5 1123.62 258.081   1
   8   6  -5 418.955 115.573   2
  -8   6   5 911.746 211.031   2
  -8   6   4 3929.37 370.843   2
   8   6  -4 3722.16 475.223   1
  -8   6   4 3982.57 398.153   1
  -8   6   3 55050.0 1668.57   1
   8   6  -3 54143.8 1806.99   1
  -8   6   2 21843.1 935.032   3
   8   6  -2 21037.9 934.690   1
   8   6  -1 8306.78 479.455   3
  -8   6   1 6751.49 516.365   3
   8   6   0 2449.24 351.939   2
  -8   6   0 1690.64 291.945   3
   8   6   0 2642.95 273.715   3
   8   6   1 3541.48 348.081   3
   8   6   1 3370.15 496.229   2
  -8   6  -1 3550.66 450.699   3
  -8   6  -2 5752.84 641.654   3
  -8   6  -3 1446.08 390.821   3
  -8   8   8 899.815 312.793   2
  -8   8   7 4741.70 606.324   1
  -8   8   7 4364.67 578.170   2
   8   8  -6 9449.62 618.849   2
  -8   8   6 7309.32 674.003   2
  -8   8   6 8137.29 740.486   1
  -8   8   5 6466.81 563.942   1
   8   8  -5 6692.02 405.418   2
  -8   8   5 5996.50 537.356   2
  -8   8   4 5063.09 451.395   2
   8   8  -4 6274.47 643.388   1
  -8   8   4 4502.02 424.432   1
  -8   8   3 66891.4 1924.09   1
   8   8  -3 64129.5 2082.48   1
   8   8  -2 23010.8 985.161   1
  -8   8   2 20065.4 930.010   3
   8   8  -1 3627.59 350.350   2
   8   8  -1 3482.92 301.959   3
  -8   8   1 3853.36 405.224   3
   8   8   0 3728.34 451.738   2
   8   8   0 3775.85 311.611   3
  -8   8   0 3777.33 449.394   3
   8   8   1 4606.41 362.679   3
   8   8   1 4894.08 606.461   2
  -8   8  -1 6173.62 620.765   3
   8   8   2 2361.65 498.267   2
  -8   8  -2 1907.08 411.133   3
  -8   8  -3 2677.01 516.797   3
  -8  10   7 7380.14 775.564   2
  -8  10   7 6905.34 686.925   1
  -8  10   6 21794.1 1246.84   2
  -8  10   6 23492.6 1250.80   1
  -8  10   5 34478.1 1484.31   2
   8  10  -5 38619.3 1138.83   2
  -8  10   5 35955.6 1436.03   1
  -8  10   4 63548.6 1987.95   2
  -8  10   4 60912.8 1842.13   1
   8  10  -4 60901.5 2357.65   1
  -8  10   3 19428.0 891.062   1
   8  10  -3 18304.7 1011.90   1
   8  10  -2 75013.0 2153.09   1
   8  10  -2 74384.2 1776.92   2
  -8  10   2 76171.6 2173.66   3
   8  10  -1 85478.4 2316.63   2
  -8  10   1 79321.1 2377.79   3
   8  10  -1 86293.9 2069.66   3
   8  10   0 38434.6 1626.81   2
   8  10   0 40429.6 1155.81   3
  -8  10   0 42654.0 1634.67   3
   8  10   1 19027.9 701.578   3
   8  10   1 17938.7 1205.36   2
  -8  10  -1 16267.2 1070.26   3
   8  10   2 18945.8 1391.49   2
  -8  10  -2 19132.5 1274.13   3
  -8  12   7 11266.0 999.851   2
  -8  12   6 10335.4 874.910   2
  -8  12   6 10666.2 792.597   1
  -8  12   5 5834.48 590.275   2
   8  12  -5 6136.05 398.735   2
  -8  12   5 6453.41 549.876   1
  -8  12   4 5112.38 445.722   1
   8  12  -4 5189.92 244.028   2
  -8  12   3 62665.7 1863.36   1
   8  12  -3 62755.3 2142.29   1
   8  12  -3 58871.1 1361.39   2
   8  12  -2 31229.4 1251.28   1
   8  12  -2 29345.3 1026.04   2
  -8  12   2 30146.6 1240.45   3
   8  12  -1 5684.41 506.166   2
  -8  12   1 6116.69 553.147   3
   8  12  -1 6036.72 387.981   3
   8  12   0 9087.30 752.518   2
   8  12   0 9644.40 426.688   3
  -8  12   0 8767.36 722.667   3
   8  12   1 17392.7 1212.23   2
  -8  12  -1 17902.4 1145.79   3
   8  12   2 2907.85 551.348   2
  -8  12  -2 2897.30 527.772   3
  -8  14   7 5409.31 721.519   2
  -8  14   6 563.579 200.975   1
  -8  14   6 792.718 289.556   2
  -8  14   5 1606.41 282.833   1
  -8  14   5 1322.72 323.256   2
  -8  14   4 4856.06 438.065   1
   8  14  -4 5605.21 306.075   2
  -8  14   3 11218.0 698.042   1
   8  14  -3 11346.0 534.081   2
   8  14  -3 10726.0 821.895   1
   8  14  -2 13988.3 825.746   1
   8  14  -2 14299.1 760.876   2
  -8  14   2 16621.1 905.406   3
  -8  14   1 1196.22 278.678   3
   8  14  -1 899.696 155.664   3
   8  14  -1 906.310 233.844   2
  -8  14   0 939.593 262.820   3
   8  14   0 1659.53 136.495   3
   8  14   0 2158.89 402.983   2
  -8  14  -1 3049.88 500.839   3
   8  14   1 2307.02 462.670   2
   8  14   2 2898.26 571.691   2
  -8  14  -2 3938.04 617.156   3
  -8  16   6 554.959 240.916   2
  -8  16   5 712.348 191.713   1
  -8  16   5 378.999 221.801   2
  -8  16   4 2738.21 333.412   1
   8  16  -4 2887.01 246.590   2
  -8  16   3 7838.75 585.580   1
   8  16  -3 8071.75 513.678   2
   8  16  -3 7378.90 709.156   1
   8  16  -2 7898.80 623.877   1
   8  16  -2 8473.87 629.349   2
  -8  16   2 8740.11 684.624   3
  -8  16   1 1097.79 279.105   3
   8  16  -1 1524.70 300.526   2
   8  16  -1 1749.93 200.453   3
  -8  16   0 210.756 182.906   3
   8  16   0 342.445 197.489   2
  -8  16  -1 1796.13 408.270   3
   8  16   1 1613.77 411.635   2
   8  16   2 1217.00 412.730   2
   8  18  -6 4120.82 707.975   3
  -8  18   6 2284.28 488.973   2
  -8  18   5 2421.73 448.619   2
  -8  18   4 136.696 123.388   1
  -8  18   3 11034.6 719.372   1
   8  18  -3 9912.60 657.034   2
   8  18  -2 10951.4 756.467   1
  -8  18   2 10243.4 776.295   3
  -8  18   1 1243.65 295.190   3
   8  18  -1 1291.96 185.488   3
   8  18  -1 1001.30 279.821   2
  -8  18   0 532.029 266.414   3
   8  18   0 70.9833 176.002   2
  -8  18  -1 5192.03 680.818   3
   8  18   1 4044.97 643.106   2
   8  18   2 78.7503 195.111   2
  -8  20   5 11546.4 1027.20   2
   8  20  -5 10171.8 1033.21   3
  -8  20   4 26172.6 1504.20   2
  -8  20   4 27254.5 1116.90   1
  -8  20   3 5452.57 514.923   1
   8  20  -3 5849.05 549.518   2
   8  20  -2 21777.1 1216.87   2
   8  20  -2 20983.8 1035.39   3
  -8  20   2 21181.8 1169.52   3
   8  20  -1 27063.2 1529.62   2
  -8  20   1 25765.4 1386.96   3
   8  20   0 11381.7 1050.36   2
  -8  20   0 12540.3 1006.47   3
   8  20   1 5218.78 763.588   2
   8  22  -5 4171.89 683.461   3
  -8  22   4 5300.62 685.517   2
   8  22  -4 5022.09 677.687   3
  -8  22   3 24342.3 1151.76   1
   8  22  -3 24085.1 1322.22   3
   8  22  -2 10362.5 876.508   2
  -8  22   2 8600.65 763.118   3
  -8  22   1 2772.97 455.901   3
   8  22  -1 3453.43 561.186   2
  -8  22   0 3221.74 535.105   3
   8  22   0 3062.27 577.435   2
   8  22   1 4237.41 720.791   2
   8  24  -4 639.789 261.484   3
  -8  24   2 1912.46 368.626   3
  -8  24   1 841.461 284.101   3
  -8  26   2 1438.00 345.831   3
  -9 -21   4 2007.90 486.178   1
  -9 -21   3 74.8109 197.521   1
  -9 -21   2 3089.31 488.233   1
  -9 -19   5 1648.82 450.645   1
  -9 -19   4 731.405 320.076   1
  -9 -19   3 1103.55 361.338   1
  -9 -19   2 1874.55 378.016   1
  -9 -19   1 4675.34 530.401   1
  -9 -17   6 628.498 303.519   1
  -9 -17   5 9083.75 997.686   1
  -9 -17   4 6750.12 810.830   1
  -9 -17   3 10118.3 919.094   1
  -9 -17   2 3226.47 486.132   1
  -9 -17   1 27627.8 1361.95   1
  -9 -15   6 35835.0 2051.24   1
  -9 -15   5 23542.6 1552.89   1
  -9 -15   4 27379.9 1580.60   1
  -9 -15   3 32096.5 1627.85   1
  -9 -15   2 40461.5 1751.39   1
  -9 -15   1 4452.41 485.790   1
  -9 -15   0 18477.8 946.165   1
  -9 -13   6 1083.35 370.717   1
  -9 -13   5 2774.25 525.930   1
  -9 -13   4 2510.32 456.561   1
  -9 -13   3 9184.53 799.294   1
  -9 -13   2 3800.68 458.961   1
  -9 -13   1 17299.2 923.851   1
  -9 -13   0 2048.45 332.578   2
  -9 -13   0 1887.47 284.305   1
  -9 -13  -1 214.485 127.035   1
  -9 -11   7 2599.10 561.376   1
  -9 -11   6 5666.69 763.810   1
  -9 -11   5 5704.30 700.803   1
   9 -11  -4 1255.20 253.121   3
  -9 -11   4 1282.01 322.384   1
  -9 -11   3 1573.32 314.219   1
   9 -11  -3 2034.98 316.831   3
   9 -11  -2 13320.5 812.119   3
  -9 -11   2 12840.8 805.953   1
  -9 -11   1 11621.4 720.643   1
  -9 -11   0 2541.92 367.149   2
  -9 -11   0 2556.52 325.673   1
  -9 -11  -1 581.303 175.491   1
  -9  -9   7 4930.76 736.226   1
  -9  -9   6 5400.37 712.587   1
  -9  -9   5 6222.94 714.580   1
   9  -9  -5 8028.06 639.482   3
  -9  -9   4 8662.32 761.129   1
   9  -9  -4 7698.62 601.219   3
  -9  -9   3 4370.28 489.662   1
   9  -9  -3 4892.15 474.254   3
  -9  -9   2 9280.89 655.808   1
   9  -9  -2 11247.5 718.844   3
  -9  -9   1 15625.7 817.664   1
  -9  -9   0 7529.10 562.656   1
  -9  -9   0 7645.01 634.488   2
  -9  -9  -1 949.406 216.035   1
  -9  -9  -2-46.7012 115.086   1
  -9  -7   7 16254.4 1301.79   1
  -9  -7   6 83.5406 156.282   1
   9  -7  -6 372.576 167.951   1
   9  -7  -5 28501.2 1285.31   3
  -9  -7   5 24862.9 1423.24   1
  -9  -7   4 28418.7 1387.55   1
   9  -7  -4 29142.4 1230.40   3
  -9  -7   3 18092.5 967.207   1
   9  -7  -3 21059.1 979.670   3
  -9  -7   2 17992.7 606.492   2
  -9  -7   2 17852.6 890.807   1
   9  -7  -2 17391.3 893.881   3
  -9  -7   1 34444.1 1293.60   1
   9  -7  -1 33559.4 1355.92   3
  -9  -7   0 5857.03 497.166   1
  -9  -7   0 5559.15 563.940   2
  -9  -7  -1 875.245 212.037   1
  -9  -5   7 21880.2 1503.16   1
  -9  -5   6 61149.4 2456.86   1
   9  -5  -5 29452.1 1310.79   1
  -9  -5   5 30289.8 1529.49   1
  -9  -5   4 50640.9 1854.76   1
   9  -5  -4 50882.9 1730.96   3
  -9  -5   3 65463.4 2004.91   1
   9  -5  -3 62246.0 1925.65   3
  -9  -5   2 151942. 3206.72   2
  -9  -5   2 151713. 3621.01   1
   9  -5  -2 154842. 3678.03   3
  -9  -5   1 16777.1 852.153   1
   9  -5  -1 17219.5 893.238   3
  -9  -5   0 54353.9 1798.19   1
  -9  -5   0 57870.6 2105.78   2
   9  -5   0 58966.4 1969.43   3
  -9  -5  -1 29417.6 1144.97   3
  -9  -5  -2 15885.1 848.175   3
  -9  -3   8 4504.62 710.843   1
  -9  -3   7 19356.4 1393.72   1
  -9  -3   6 1665.10 243.301   2
  -9  -3   6 1366.59 344.029   1
   9  -3  -5 22041.0 1144.25   1
  -9  -3   5 18626.0 1147.77   1
  -9  -3   5 19153.8 695.282   2
   9  -3  -4 13619.9 808.635   3
   9  -3  -4 13167.8 785.825   1
  -9  -3   4 13122.3 827.642   1
  -9  -3   3 19475.1 496.387   2
  -9  -3   3 21937.1 986.879   1
   9  -3  -2 180.551 89.9820   3
  -9  -3   2 977.897 220.324   1
  -9  -3   2 778.811 139.851   2
  -9  -3   1 51609.6 1660.90   1
   9  -3  -1 51444.3 1684.33   3
  -9  -3   0 12600.6 698.716   3
  -9  -3   0 13434.7 909.682   2
   9  -3   0 14291.2 836.568   3
  -9  -3  -1 2969.94 350.134   3
  -9  -3  -2 4197.16 453.363   3
  -9  -1   8 5865.22 792.796   1
  -9  -1   8 5459.01 593.531   2
  -9  -1   7 2055.29 338.728   2
  -9  -1   7 2151.37 468.340   1
  -9  -1   6 11028.8 654.608   2
  -9  -1   6 10490.8 908.928   1
  -9  -1   5 8875.41 747.938   1
  -9  -1   5 8991.05 487.764   2
   9  -1  -4 2942.16 372.147   1
  -9  -1   4 2222.08 182.393   2
  -9  -1   4 2284.63 355.784   1
  -9  -1   3 6928.69 524.788   1
  -9  -1   2 7361.18 538.754   1
  -9  -1   2 6756.04 445.861   2
   9  -1  -2 7838.89 543.785   3
  -9  -1   1 37578.3 1354.55   1
   9  -1  -1 38409.0 1358.18   3
  -9  -1   0 4399.15 504.436   2
   9  -1   0 4066.14 425.043   3
  -9  -1   0 4884.67 435.090   3
   9  -1   1 126.840 138.469   3
  -9  -1  -1 452.571 169.178   3
  -9  -1  -2 755.626 235.018   3
  -9  -1  -3 1648.94 344.019   3
  -9   1   8 5056.29 728.692   1
  -9   1   8 5254.61 605.923   2
  -9   1   7 2036.83 339.621   2
  -9   1   7 2031.62 434.913   1
  -9   1   6 10087.9 656.501   2
  -9   1   6 10509.9 890.007   1
  -9   1   5 8840.91 724.964   1
  -9   1   5 8614.24 528.309   2
   9   1  -4 2637.47 373.164   1
  -9   1   4 2070.11 204.836   2
  -9   1   4 2113.53 326.171   1
   9   1  -3 4968.24 449.527   3
  -9   1   3 6798.16 515.861   1
  -9   1   2 6900.62 523.737   1
   9   1  -2 7915.61 535.716   3
   9   1  -1 38182.2 1320.78   3
  -9   1   1 36948.3 1313.60   3
  -9   1   0 5811.10 568.029   2
   9   1   0 4654.29 443.413   3
  -9   1   0 4994.09 454.568   3
   9   1   1 33.8237 95.6394   3
  -9   1  -1 402.416 162.991   3
  -9   1  -2 551.301 196.371   3
  -9   1  -3 1606.58 354.594   3
  -9   3   8 3789.39 614.837   1
  -9   3   8 3801.36 528.967   2
  -9   3   7 19472.0 1316.86   1
  -9   3   7 19654.0 1096.64   2
  -9   3   6 1649.69 363.422   1
  -9   3   6 1565.64 281.742   2
  -9   3   5 19411.9 1059.47   1
  -9   3   5 18542.9 838.443   2
   9   3  -5 20169.9 1189.68   1
  -9   3   4 13256.0 612.733   2
   9   3  -4 14116.2 881.951   1
  -9   3   4 13236.0 776.688   1
   9   3  -3 21385.4 1005.82   1
  -9   3   3 21247.6 961.598   1
   9   3  -2 134.316 92.9887   3
  -9   3   2 724.269 185.839   1
   9   3  -1 51107.2 1572.53   3
  -9   3   1 50200.8 1637.08   3
  -9   3   0 13149.0 873.801   2
   9   3   0 13498.1 734.510   3
  -9   3   0 12220.2 750.507   3
  -9   3  -1 2657.12 382.917   3
   9   3   1 2478.08 335.815   3
  -9   3  -2 4728.41 563.124   3
  -9   3  -3 3118.92 515.615   3
  -9   5   8 4431.12 643.642   1
  -9   5   8 4343.74 575.273   2
  -9   5   7 21844.7 1362.58   1
  -9   5   7 20966.8 1174.36   2
  -9   5   6 58166.9 2229.38   1
  -9   5   6 58464.7 1969.74   2
  -9   5   5 30988.9 1182.73   2
  -9   5   5 31069.4 1365.51   1
  -9   5   4 50293.3 1513.54   2
   9   5  -4 52675.8 1914.04   1
  -9   5   4 48777.8 1661.17   1
   9   5  -3 62561.5 1992.96   1
  -9   5   3 64687.1 1921.63   1
  -9   5   2 154971. 3613.99   3
   9   5  -2 147720. 3495.97   3
   9   5  -1 17848.6 805.119   3
  -9   5   1 16210.9 851.120   3
   9   5   0 56382.5 1690.71   3
  -9   5   0 56817.6 2046.08   2
  -9   5   0 54450.4 1878.46   3
   9   5   1 28631.6 1176.44   3
  -9   5  -1 28897.1 1370.58   3
  -9   5  -2 14493.6 1045.15   3
  -9   5  -3 890.881 320.319   3
  -9   7   8 3495.71 534.895   2
  -9   7   7 15682.7 1125.47   1
  -9   7   7 14818.6 1015.50   2
  -9   7   6 512.686 220.882   1
   9   7  -6 344.700 134.086   2
  -9   7   6 197.995 146.075   2
  -9   7   5 24049.3 1089.05   2
  -9   7   5 25996.2 1202.11   1
   9   7  -4 29698.6 1405.91   1
  -9   7   4 27578.8 1159.66   1
  -9   7   3 17967.7 908.567   1
   9   7  -3 21528.0 1047.85   1
   9   7  -2 17017.5 801.489   3
  -9   7   2 17437.4 877.951   3
   9   7  -1 33157.9 1151.81   3
  -9   7   1 33463.1 1322.02   3
   9   7   0 6152.02 444.536   3
  -9   7   0 5646.38 554.338   3
   9   7   1 778.858 173.859   3
  -9   7  -1 1138.18 300.465   3
  -9   7  -2 3648.89 560.626   3
  -9   9   8 2949.89 513.783   2
  -9   9   7 6071.24 665.827   2
  -9   9   7 5663.99 650.919   1
  -9   9   6 6023.27 637.702   1
  -9   9   6 5703.76 592.803   2
  -9   9   5 6822.13 577.901   2
  -9   9   5 7237.11 599.081   1
  -9   9   4 8811.12 617.025   1
   9   9  -4 8062.06 738.778   1
  -9   9   3 4282.85 429.082   1
   9   9  -3 4824.93 490.606   1
   9   9  -2 10573.9 614.625   3
  -9   9   2 9450.65 654.131   3
   9   9  -1 16308.8 847.777   2
   9   9  -1 16649.3 731.863   3
  -9   9   1 15078.6 880.319   3
   9   9   0 6720.33 646.923   2
   9   9   0 7322.31 454.769   3
  -9   9   0 6551.76 617.058   3
   9   9   1 887.166 320.537   2
  -9   9  -1 1644.70 373.843   3
   9   9   2 106.806 213.431   2
  -9   9  -2 101.606 206.827   3
  -9  11   7 2642.55 430.938   1
  -9  11   7 2466.85 458.002   2
  -9  11   6 5161.44 574.110   1
  -9  11   6 4568.40 546.764   2
  -9  11   5 6628.92 611.816   2
  -9  11   5 6126.89 549.453   1
  -9  11   4 1263.12 247.437   1
  -9  11   3 2557.24 337.338   1
   9  11  -3 1864.91 321.347   1
   9  11  -2 13118.7 769.448   1
   9  11  -2 12544.9 578.308   2
  -9  11   2 12408.8 778.650   3
   9  11  -1 11574.4 732.800   2
   9  11  -1 11767.1 589.143   3
  -9  11   1 12413.8 811.965   3
   9  11   0 2523.86 409.520   2
  -9  11   0 2600.47 412.906   3
   9  11   0 2687.74 248.673   3
   9  11   1 418.855 237.600   2
  -9  11  -1 523.888 244.627   3
   9  11   2 239.794 261.353   2
  -9  11  -2 503.333 271.590   3
  -9  13   7 7568.00 816.266   2
  -9  13   6 1247.42 276.120   1
  -9  13   6 1392.83 341.164   2
  -9  13   5 2728.68 368.593   1
  -9  13   5 2903.67 431.003   2
  -9  13   4 2678.59 351.542   1
  -9  13   3 9042.20 651.507   1
   9  13  -3 9899.38 759.453   1
   9  13  -2 2927.73 363.568   1
   9  13  -2 2965.33 291.095   2
  -9  13   2 4233.06 469.829   3
   9  13  -1 16757.7 931.785   2
   9  13  -1 15873.6 685.664   3
  -9  13   1 16548.1 995.443   3
   9  13   0 2964.48 458.914   2
  -9  13   0 1993.60 386.369   3
   9  13   1 67.3938 190.447   2
  -9  13  -1 397.400 255.408   3
   9  13   2 1057.66 399.045   2
  -9  15   6 32715.4 1673.60   2
  -9  15   5 22860.4 1303.38   2
  -9  15   5 23332.1 1105.51   1
  -9  15   4 26731.0 1177.76   1
  -9  15   3 32162.2 1342.08   1
   9  15  -3 30174.6 1461.65   1
   9  15  -3 34270.8 1005.41   2
   9  15  -2 41008.6 1569.14   1
   9  15  -2 46385.1 1500.18   2
  -9  15   2 42301.0 1684.27   3
   9  15  -1 3581.82 452.598   2
   9  15  -1 3857.27 301.465   3
  -9  15   1 4750.38 536.990   3
   9  15   0 17322.3 1163.59   2
  -9  15   0 17505.0 1147.91   3
   9  15   1 10770.8 1029.39   2
  -9  15  -1 11492.2 1005.06   3
   9  15   2 6096.40 845.227   2
  -9  17   6 907.249 314.701   2
  -9  17   5 9782.59 866.446   2
  -9  17   5 9321.95 662.732   1
  -9  17   4 7410.04 589.752   1
  -9  17   3 10704.9 741.258   1
   9  17  -3 9732.46 573.120   2
   9  17  -2 2586.97 363.359   1
   9  17  -2 3232.72 394.725   2
  -9  17   2 3802.88 485.937   3
   9  17  -1 27725.5 1404.84   2
  -9  17   1 28046.5 1427.46   3
   9  17   0 5610.23 691.458   2
  -9  17   0 5225.16 634.867   3
   9  17   1 1282.81 379.375   2
  -9  19   5 1564.02 371.063   2
  -9  19   4 1092.51 239.777   1
  -9  19   3 859.297 236.358   1
  -9  19   3 970.522 253.082   3
  -9  19   2 1856.56 362.271   3
   9  19  -2 3232.51 439.361   2
   9  19  -1 5479.15 638.838   2
  -9  19   1 4539.67 588.936   3
  -9  19   0 3053.95 513.893   3
   9  19   0 2248.44 457.357   2
   9  19   1 539.872 277.846   2
   9  21  -5 2134.43 506.543   3
  -9  21   3 339.806 177.008   1
  -9  21   2 3265.44 495.489   3
  -9  21   1 2193.56 448.921   3
   9  21  -1 3078.12 523.952   2
   9  21   0 1417.97 380.849   2
   9  23  -5 1579.20 438.758   3
   9  23  -4 452.325 219.855   3
  -9  23   3 680.334 207.417   1
  -9  23   2 2494.13 440.322   3
  -9  25   2 13310.6 1034.31   3
 -10 -22   4 2219.37 508.880   1
 -10 -22   3 3907.17 619.042   1
 -10 -20   5 11439.3 1156.18   1
 -10 -20   4 22928.2 1577.11   1
 -10 -20   3 18663.1 1336.22   1
 -10 -20   2 8258.10 811.175   1
 -10 -18   5 8650.58 987.079   1
 -10 -18   4 876.541 323.591   1
 -10 -18   3 91.2348 198.349   1
 -10 -18   2 4963.24 611.884   1
 -10 -18   1 1858.29 352.002   1
 -10 -16   6 3928.35 696.003   1
 -10 -16   5 4728.34 694.701   1
 -10 -16   4 1052.25 331.065   1
 -10 -16   3 859.276 267.803   1
 -10 -16   2 5739.17 634.794   1
 -10 -16   1 1839.88 341.897   1
 -10 -14   6 7299.30 890.503   1
 -10 -14   5 3676.57 595.031   1
 -10 -14   4 1623.32 373.105   1
 -10 -14   3 748.401 251.200   1
 -10 -14   2 7702.16 689.609   1
 -10 -14   1 5069.28 515.778   1
 -10 -14   0 2686.23 365.990   1
 -10 -12   6 19835.2 1439.01   1
 -10 -12   5 12944.0 1084.65   1
 -10 -12   4 1277.66 347.174   1
 -10 -12   3 7187.35 671.192   1
 -10 -12   2 27289.3 1277.58   1
 -10 -12   1 8153.69 637.645   1
 -10 -12   0 5489.40 517.701   1
 -10 -10   7 27136.9 1764.37   1
 -10 -10   6 5936.17 754.861   1
 -10 -10   5 41476.5 1976.67   1
 -10 -10   4 65098.1 2385.19   1
 -10 -10   3 46141.6 1782.11   1
 -10 -10   2 28719.9 1273.72   1
 -10 -10   1 52265.6 1672.69   2
 -10 -10   1 52626.8 1779.35   1
 -10 -10   0 30288.9 1427.88   2
 -10 -10   0 34490.4 1362.16   1
 -10 -10  -1 5171.96 508.049   1
 -10  -8   7 1190.94 403.236   1
 -10  -8   6 24863.6 1546.90   1
 -10  -8   5 9816.94 877.790   1
  10  -8  -4 1248.32 253.648   3
 -10  -8   4 940.597 275.280   1
 -10  -8   3 3302.15 427.166   1
  10  -8  -3 3279.17 401.949   3
 -10  -8   2 7582.15 404.980   2
 -10  -8   2 7692.09 606.772   1
 -10  -8   1 11065.1 671.948   2
 -10  -8   1 11509.7 738.958   1
 -10  -8   0 5667.69 522.732   1
 -10  -8   0 5413.03 570.729   2
 -10  -8  -1 6186.02 566.694   1
 -10  -6   7 1320.35 418.736   1
 -10  -6   6 14476.8 1140.20   1
 -10  -6   5 6768.11 709.059   1
  10  -6  -4 9519.83 681.473   3
 -10  -6   4 7510.28 661.754   1
 -10  -6   3 3720.74 428.345   1
  10  -6  -3 4283.40 443.686   3
 -10  -6   2 5735.64 364.933   2
 -10  -6   2 5880.28 509.185   1
  10  -6  -2 4864.05 479.964   3
 -10  -6   1 13348.5 805.847   1
 -10  -6   1 13616.6 794.123   2
 -10  -6   0 704.672 212.138   1
 -10  -6   0 676.377 243.610   2
 -10  -6  -1 3185.87 408.869   1
 -10  -4   8 485.407 279.484   1
 -10  -4   7 4664.49 682.541   1
 -10  -4   6 13469.1 1075.16   1
  10  -4  -5 9573.73 733.389   1
 -10  -4   5 10141.6 832.479   1
 -10  -4   4 6382.58 595.584   1
  10  -4  -4 9273.60 667.878   3
 -10  -4   3 2355.62 134.220   2
 -10  -4   3 2813.25 367.202   1
  10  -4  -3 3707.81 405.103   3
 -10  -4   2 10439.1 688.196   1
 -10  -4   2 10137.6 553.124   2
  10  -4  -2 11933.8 731.854   3
 -10  -4   1 12650.8 783.891   1
 -10  -4   1 12385.4 789.588   2
  10  -4  -1 10447.4 718.718   3
 -10  -4   0 3683.50 433.885   1
 -10  -4   0 4349.16 549.599   2
 -10  -4  -1 3028.28 369.318   3
 -10  -4  -2 1413.01 268.675   3
 -10  -2   8 5512.91 785.200   1
 -10  -2   7 10.1651 93.1763   2
 -10  -2   7 270.526 249.752   1
 -10  -2   6 22836.8 1395.00   1
 -10  -2   6 24084.2 915.563   2
 -10  -2   5 23948.4 1280.98   1
 -10  -2   5 24027.5 757.222   2
  10  -2  -4 310.057 143.254   3
 -10  -2   4 628.570 221.423   1
 -10  -2   4 429.899 63.8875   2
 -10  -2   3 10260.1 681.279   1
 -10  -2   3 10241.0 451.811   2
  10  -2  -3 11876.4 719.177   3
 -10  -2   2 35085.4 1326.69   1
 -10  -2   2 32302.4 1165.61   2
  10  -2  -2 33563.7 1319.52   3
 -10  -2   1 13157.7 786.593   1
 -10  -2   1 12653.9 811.374   2
  10  -2  -1 15020.6 839.346   3
 -10  -2   0 14135.9 982.717   2
  10  -2   0 11461.2 789.083   3
 -10  -2   0 12962.8 760.047   3
 -10  -2  -1 9264.25 678.180   3
 -10  -2  -2 2229.95 368.445   3
 -10   0   8 9367.88 997.361   1
 -10   0   8 9559.37 770.960   2
 -10   0   7 38318.9 1477.61   2
 -10   0   7 36220.4 1900.83   1
 -10   0   6 20225.0 1291.14   1
 -10   0   6 21301.9 917.912   2
  10   0  -5 86086.3 2710.53   1
 -10   0   5 81774.2 2012.31   2
 -10   0   5 79750.6 2582.32   1
 -10   0   4 84752.4 1934.97   2
 -10   0   4 86755.5 2530.84   1
 -10   0   3 85825.0 2404.48   1
  10   0  -3 84737.9 2407.02   3
 -10   0   2 18467.8 887.678   1
  10   0  -2 21833.2 910.393   3
 -10   0   1 53456.7 1734.19   3
 -10   0   1 53149.5 1850.36   2
  10   0  -1 53905.7 1753.39   3
 -10   0   0 40470.8 1740.86   2
  10   0   0 37903.2 1504.60   3
 -10   0   0 41127.2 1504.96   3
 -10   0  -1 7386.35 629.208   3
 -10   0  -2 7119.27 673.750   3
 -10   2   8 5893.64 782.767   1
 -10   2   8 5016.43 576.516   2
 -10   2   7-7.10798 175.207   1
 -10   2   7 157.149 131.429   2
 -10   2   6 22921.1 1337.85   1
 -10   2   6 22340.4 1005.42   2
 -10   2   5 23732.2 906.505   2
 -10   2   5 24109.7 1219.02   1
 -10   2   4 349.203 108.599   2
 -10   2   4 554.472 192.997   1
  10   2  -4 437.959 191.972   1
 -10   2   3 9654.11 654.911   1
  10   2  -3 12029.2 720.919   3
 -10   2   2 33586.5 1298.97   1
  10   2  -2 32700.1 1254.53   3
 -10   2   1 13696.2 852.795   2
  10   2  -1 14406.3 780.996   3
 -10   2   1 13175.3 769.721   3
  10   2   0 12402.6 764.018   3
 -10   2   0 12774.2 804.831   3
  10   2   1 8815.50 698.609   3
 -10   2  -1 9389.14 738.672   3
 -10   2  -2 2070.16 402.204   3
 -10   4   8 488.447 310.436   1
 -10   4   8 232.334 162.665   2
 -10   4   7 5601.55 559.254   2
 -10   4   7 5093.70 659.836   1
 -10   4   6 13194.2 980.649   1
 -10   4   6 12990.8 781.068   2
 -10   4   5 9824.60 581.958   2
 -10   4   5 9585.28 731.241   1
  10   4  -4 9281.08 718.829   1
 -10   4   4 6835.36 565.010   1
  10   4  -3 4067.61 414.573   3
 -10   4   3 2672.90 360.578   1
 -10   4   2 9717.77 670.420   1
  10   4  -2 11180.1 660.699   3
 -10   4   1 12015.5 794.857   2
  10   4  -1 10598.0 646.477   3
 -10   4   1 11792.8 744.956   3
  10   4   0 4444.59 429.297   3
 -10   4   0 3904.98 464.066   3
 -10   4  -1 3087.69 447.170   3
  10   4   1 3128.47 392.183   3
 -10   4  -2 1519.83 374.729   3
 -10   6   8 289.448 216.305   1
 -10   6   8 13.3281 135.884   2
 -10   6   7 1299.64 359.590   1
 -10   6   7 1874.38 348.588   2
 -10   6   6 15352.1 1041.46   1
 -10   6   6 13690.0 841.470   2
 -10   6   5 6853.53 524.428   2
 -10   6   5 6378.83 585.801   1
  10   6  -4 9952.05 765.772   1
 -10   6   4 6919.59 567.323   1
  10   6  -3 4640.79 472.026   1
 -10   6   3 3683.51 414.005   1
 -10   6   2 5733.29 511.771   3
  10   6  -2 5101.62 443.404   3
  10   6  -1 10858.4 642.994   3
 -10   6   1 13520.2 820.263   3
  10   6   0 862.631 186.924   3
 -10   6   0 945.481 260.618   3
 -10   6  -1 3260.36 475.816   3
 -10   6  -2 352.020 229.608   3
 -10   8   8 3462.40 536.421   2
 -10   8   7 1577.77 367.266   1
 -10   8   7 1174.45 295.182   2
 -10   8   6 25422.8 1340.59   1
 -10   8   6 24089.4 1193.90   2
 -10   8   5 9559.11 667.530   2
 -10   8   5 8907.32 690.274   1
 -10   8   4 1077.02 236.296   1
  10   8  -4 1405.91 310.390   1
  10   8  -3 3215.68 408.265   1
 -10   8   3 2981.14 383.356   1
  10   8  -2 7353.04 526.696   3
 -10   8   2 7506.99 604.254   3
  10   8  -1 12353.6 664.108   3
 -10   8   1 11141.5 777.238   3
  10   8   0 4882.48 413.196   3
 -10   8   0 5898.04 606.440   3
 -10   8  -1 6053.00 672.470   3
 -10   8  -2 1858.55 438.115   3
 -10  10   8 5398.17 681.201   2
 -10  10   7 25692.5 1424.28   2
 -10  10   7 25958.2 1465.28   1
 -10  10   6 5903.27 619.390   1
 -10  10   6 5605.22 582.050   2
 -10  10   5 39005.7 1552.53   2
 -10  10   5 40016.0 1564.31   1
 -10  10   4 65222.4 2069.85   1
 -10  10   3 44519.6 1617.31   1
  10  10  -3 41997.3 1649.35   1
  10  10  -2 28609.3 1121.50   3
 -10  10   2 28069.9 1261.05   3
  10  10  -1 55550.2 1818.65   2
  10  10  -1 53548.6 1601.08   3
 -10  10   1 53512.3 1933.96   3
  10  10   0 30970.5 1091.32   3
  10  10   0 33741.6 1571.43   2
 -10  10   0 32919.7 1555.41   3
  10  10   1 4695.98 652.649   2
 -10  10  -1 5136.13 651.741   3
 -10  12   7 734.364 272.098   2
 -10  12   6 20251.1 1158.67   1
 -10  12   6 21188.4 1208.55   2
 -10  12   5 12992.4 880.041   2
 -10  12   5 13460.5 840.932   1
 -10  12   4 1489.45 288.592   1
 -10  12   3 7084.98 598.986   1
  10  12  -3 7465.56 656.661   1
  10  12  -2 28597.9 1000.92   2
 -10  12   2 27954.8 1298.45   3
  10  12  -2 25240.6 1062.25   3
  10  12  -1 9144.20 676.723   2
  10  12  -1 8816.18 519.485   3
 -10  12   1 8684.08 730.285   3
  10  12   0 4908.81 603.728   2
 -10  12   0 5048.17 607.378   3
  10  12   1 7750.90 862.019   2
 -10  12  -1 7368.71 800.009   3
 -10  14   7 2954.05 509.404   2
 -10  14   6 6468.53 631.260   1
 -10  14   6 6499.48 695.329   2
 -10  14   5 3900.82 508.965   2
 -10  14   5 3837.65 448.433   1
 -10  14   4 1903.34 329.591   1
 -10  14   3 760.166 227.552   1
  10  14  -3 883.070 239.633   1
  10  14  -3 876.866 90.3944   2
  10  14  -2 8382.79 533.192   2
 -10  14   2 7970.08 690.459   3
  10  14  -2 7570.86 538.457   3
  10  14  -1 4465.52 497.546   2
 -10  14   1 4676.53 551.613   3
  10  14   0 2510.27 452.666   2
 -10  14   0 2389.17 439.443   3
  10  14   1 1120.27 362.848   2
 -10  16   6 4589.07 617.733   2
 -10  16   5 5156.84 625.083   2
 -10  16   5 4669.78 490.934   1
 -10  16   4 1281.17 275.240   1
 -10  16   3 983.381 253.113   1
 -10  16   3 926.210 267.701   3
  10  16  -3 1099.07 142.802   2
  10  16  -2 6423.87 498.123   2
 -10  16   2 6012.70 619.448   3
  10  16  -2 5056.60 440.496   3
 -10  16   1 1144.19 309.071   3
  10  16  -1 1190.63 278.670   2
  10  16   0 4478.20 609.388   2
 -10  16   0 4680.56 626.365   3
  10  16   1 667.870 286.614   2
 -10  18   6 3089.66 536.049   2
 -10  18   5 8422.79 828.250   2
 -10  18   5 6925.33 595.716   1
 -10  18   4 748.895 216.562   1
 -10  18   3-0.48467 163.156   1
 -10  18   3 114.754 149.257   3
  10  18  -2 4867.78 478.506   2
 -10  18   2 5608.19 621.069   3
 -10  18   1 1619.89 380.271   3
  10  18  -1 2532.38 421.579   2
  10  18   0 1089.97 327.124   2
  10  18   1 1258.28 399.070   2
 -10  20   5 11480.7 1007.38   2
 -10  20   4 22781.5 1170.39   1
 -10  20   3 20064.8 1206.53   3
 -10  20   3 18414.1 1093.30   1
 -10  20   2 8090.40 774.108   3
 -10  20   1 15871.8 1147.09   3
  10  22  -5 5999.66 817.839   3
 -10  22   3 3567.03 521.806   3
 -10  22   3 3405.10 467.441   1
 -10  22   2 6593.83 725.748   3
 -11 -23   4 1330.04 403.343   1
 -11 -21   5 1897.59 510.264   1
 -11 -21   4 1492.47 433.339   1
 -11 -21   3 1275.34 350.094   1
 -11 -19   5 2352.81 516.729   1
 -11 -19   4 3692.46 627.018   1
 -11 -19   3 1682.39 407.693   1
 -11 -19   2 577.129 247.302   1
 -11 -17   6 7872.97 967.387   1
 -11 -17   5 1349.06 388.746   1
 -11 -17   4 21920.5 1465.99   1
 -11 -17   3 10334.1 936.493   1
 -11 -17   2 3978.29 558.458   1
 -11 -15   6 15680.8 1319.90   1
 -11 -15   5 31374.0 1815.46   1
 -11 -15   4 4747.61 664.097   1
 -11 -15   3 20795.5 1305.06   1
 -11 -15   2 16616.5 1073.99   1
 -11 -15   1 25568.4 1286.71   1
 -11 -13   6 7906.31 906.552   1
 -11 -13   5 586.608 287.361   1
 -11 -13   4 15374.2 1140.49   1
 -11 -13   3 8606.25 771.189   1
 -11 -13   2 813.010 243.509   1
 -11 -13   1 4284.64 494.998   1
 -11 -13   0 5589.23 542.106   1
 -11 -11   7 1515.46 451.027   1
 -11 -11   6 3300.46 592.086   1
 -11 -11   5 8664.50 881.535   1
 -11 -11   4 7212.14 732.014   1
 -11 -11   3 3379.06 469.164   1
 -11 -11   2 116.856 137.525   1
 -11 -11   1 2194.14 346.428   1
 -11 -11   1 1745.08 277.562   2
 -11 -11   0 5458.85 533.825   1
 -11  -9   7 3202.86 601.787   1
 -11  -9   6 2350.70 484.021   1
 -11  -9   5 12248.3 1021.39   1
 -11  -9   4 5795.79 631.668   1
 -11  -9   3 7487.02 659.130   1
 -11  -9   2 2068.22 231.436   2
 -11  -9   2 1930.26 333.508   1
 -11  -9   1 517.718 196.209   1
 -11  -9   1 542.980 169.457   2
 -11  -9   0 7919.01 656.597   1
 -11  -9  -1 2224.78 363.526   1
 -11  -7   7 8518.25 960.374   1
 -11  -7   6 13403.0 1111.82   1
 -11  -7   5 2779.27 476.925   1
 -11  -7   4 28693.0 1394.08   1
 -11  -7   3 13572.5 869.360   1
 -11  -7   2 2872.55 279.802   2
 -11  -7   2 3448.33 423.073   1
 -11  -7   1 3942.24 452.500   1
 -11  -7   1 3647.22 419.521   2
 -11  -7   0 19706.5 1083.98   1
 -11  -7  -1 925.836 252.242   1
 -11  -5   7 12350.6 1122.08   1
 -11  -5   6 23632.3 1475.61   1
 -11  -5   5 71960.8 2546.75   1
 -11  -5   4 16647.6 1003.20   1
 -11  -5   3 58563.1 1278.69   2
 -11  -5   3 58673.1 1983.59   1
 -11  -5   2 55117.6 1892.12   1
 -11  -5   2 55302.5 1639.12   2
 -11  -5   1 39836.4 1569.27   1
 -11  -5   1 38942.2 1583.16   2
 -11  -5   0 3291.44 434.366   1
 -11  -5  -1 16282.9 1028.54   1
 -11  -3   8 2494.89 549.414   1
 -11  -3   7 6980.96 835.866   1
 -11  -3   6 11127.1 974.349   1
 -11  -3   5 270.823 201.060   1
 -11  -3   4 38092.8 1552.23   1
  11  -3  -4 37536.9 1513.33   3
 -11  -3   3 6607.53 571.427   1
 -11  -3   3 7302.56 378.109   2
  11  -3  -3 7846.90 616.651   3
 -11  -3   2 3526.19 418.357   1
  11  -3  -2 3483.61 408.143   3
 -11  -3   1 2437.40 364.633   1
 -11  -3   1 2358.82 373.948   2
 -11  -3   0 13318.0 873.432   1
 -11  -3  -1 1026.53 247.216   3
 -11  -1   8 2883.16 560.218   1
 -11  -1   7 3099.06 351.432   2
 -11  -1   7 3129.05 566.775   1
 -11  -1   6 5714.13 678.469   1
 -11  -1   6 5432.02 381.311   2
 -11  -1   5 4804.35 291.844   2
 -11  -1   5 4616.51 546.729   1
 -11  -1   4 30245.7 814.211   2
 -11  -1   4 30928.2 1347.77   1
  11  -1  -4 31136.6 1346.50   3
 -11  -1   3 5284.43 511.493   1
 -11  -1   3 5213.04 377.960   2
  11  -1  -3 5691.66 516.438   3
  11  -1  -2 225.103 124.643   3
 -11  -1   2 259.111 166.888   1
 -11  -1   1 4260.94 476.783   1
 -11  -1   1 4692.40 520.239   2
  11  -1  -1 4260.83 466.246   3
 -11  -1   0 6274.78 565.499   3
 -11  -1  -1 4366.80 512.441   3
 -11  -1  -2 34.7679 145.739   3
 -11   1   8 3118.27 579.079   1
 -11   1   7 2900.12 357.491   2
 -11   1   7 2815.22 525.370   1
 -11   1   6 5603.29 653.832   1
 -11   1   6 5562.60 431.585   2
 -11   1   5 4575.10 334.007   2
 -11   1   5 4582.19 527.945   1
  11   1  -4 31435.6 1370.49   3
 -11   1   4 31310.0 1335.40   1
 -11   1   3 5068.99 503.034   1
  11   1  -3 5115.36 479.824   3
 -11   1   2 269.241 133.715   2
  11   1  -2 391.501 164.091   3
 -11   1   2 211.205 158.062   1
 -11   1   1 3984.70 440.584   3
 -11   1   1 4326.26 490.875   2
  11   1  -1 4027.17 443.090   3
 -11   1   0 6694.18 596.125   3
 -11   1  -1 4846.32 549.919   3
 -11   1  -2 143.320 161.697   3
 -11   3   8 2268.50 480.627   1
 -11   3   8 2263.75 371.243   2
 -11   3   7 6596.22 574.455   2
 -11   3   7 5884.56 739.970   1
 -11   3   6 11390.1 909.345   1
 -11   3   6 11453.8 687.814   2
 -11   3   5 124.204 160.236   1
 -11   3   5 231.795 107.002   2
  11   3  -4 37321.5 1541.10   1
 -11   3   4 35380.9 1442.01   1
 -11   3   3 6894.24 585.124   1
  11   3  -3 7765.46 593.172   3
 -11   3   2 3091.21 407.638   1
  11   3  -2 3756.22 401.290   3
 -11   3   1 2438.66 382.589   2
  11   3  -1 1814.91 288.383   3
 -11   3   1 2086.47 340.771   3
  11   3   0 12262.0 788.989   3
 -11   3   0 13475.1 888.491   3
 -11   3  -1 652.659 235.232   3
 -11   3  -2 1738.73 388.012   3
 -11   5   8 3815.22 614.022   1
 -11   5   8 4306.96 534.362   2
 -11   5   7 11959.5 822.776   2
 -11   5   7 11960.6 1033.63   1
 -11   5   6 23584.8 1311.83   1
 -11   5   6 23451.6 1071.11   2
 -11   5   5 71529.6 2030.60   2
 -11   5   5 73991.0 2362.43   1
 -11   5   4 15839.3 913.756   1
 -11   5   3 60190.4 2006.76   1
  11   5  -3 62523.1 1981.04   3
 -11   5   2 56787.0 1932.16   3
  11   5  -2 59120.1 1853.07   3
 -11   5   1 38474.2 1651.11   2
  11   5  -1 36310.1 1370.73   3
 -11   5   1 39180.1 1559.00   3
  11   5   0 2782.88 356.007   3
 -11   5   0 3394.85 465.134   3
 -11   5  -1 16791.7 1121.58   3
 -11   5  -2 8474.62 863.973   3
 -11   7   8 5068.98 692.232   1
 -11   7   8 5057.90 605.720   2
 -11   7   7 7412.90 678.935   2
 -11   7   7 7633.97 811.454   1
 -11   7   6 12658.0 798.958   2
 -11   7   6 12751.4 932.781   1
 -11   7   5 2798.31 345.457   2
 -11   7   5 2470.48 383.855   1
 -11   7   4 29166.6 1291.16   1
  11   7  -3 14817.1 851.081   3
 -11   7   3 14785.1 880.819   1
 -11   7   2 3069.82 413.851   3
  11   7  -2 2899.67 346.436   3
  11   7  -1 3321.04 363.995   3
 -11   7   1 3408.97 444.920   3
  11   7   0 16635.2 870.575   3
 -11   7   0 19995.0 1163.72   3
 -11   7  -1 886.158 313.152   3
 -11   9   8 1377.55 348.430   2
 -11   9   7 2228.25 434.547   1
 -11   9   7 2576.67 421.272   2
 -11   9   6 2410.32 368.001   2
 -11   9   6 3180.43 463.168   1
 -11   9   5 11803.0 773.741   2
 -11   9   5 11906.3 819.987   1
 -11   9   4 5637.89 552.601   1
  11   9  -3 5655.41 514.055   3
 -11   9   3 6472.57 583.257   1
  11   9  -2 666.981 182.098   3
 -11   9   2 1453.15 306.957   3
  11   9  -1 785.348 182.012   3
 -11   9   1 461.814 208.016   3
 -11   9   0 7728.30 737.461   3
 -11   9  -1 2863.46 506.979   3
 -11  11   8 1269.64 348.240   2
 -11  11   7 1497.65 362.917   1
 -11  11   7 1788.75 384.300   2
 -11  11   6 3136.33 439.892   2
 -11  11   6 3458.35 472.494   1
 -11  11   5 8706.00 701.152   2
 -11  11   5 9109.01 714.336   1
 -11  11   4 8297.24 675.083   1
 -11  11   3 3381.60 439.321   1
  11  11  -2 81.4848 93.1597   3
 -11  11   2 40.3674 138.785   3
  11  11  -1 1698.75 239.045   3
 -11  11   1 1773.81 365.001   3
 -11  11   0 5213.92 634.951   3
 -11  13   7 1537.08 368.749   2
 -11  13   6 8651.73 780.655   2
 -11  13   6 7675.28 699.057   1
 -11  13   5 403.847 189.682   1
 -11  13   5 161.387 165.342   2
 -11  13   4 15722.1 967.923   1
 -11  13   3 7752.19 670.383   1
  11  13  -2 776.485 182.994   3
 -11  13   2 781.699 242.154   3
  11  13  -1 3376.26 443.080   2
 -11  13   1 4331.65 558.388   3
  11  13   0 4975.28 624.678   2
 -11  13   0 4936.47 627.339   3
  11  13   1 1283.17 412.656   2
 -11  15   7 6992.00 783.361   2
 -11  15   6 14137.1 1054.23   2
 -11  15   6 14107.6 949.521   1
 -11  15   5 31993.9 1562.31   2
 -11  15   5 30974.1 1397.11   1
 -11  15   4 5157.03 563.999   1
 -11  15   3 22127.6 1243.43   3
 -11  15   3 22878.4 1207.40   1
  11  15  -2 20491.7 918.555   2
 -11  15   2 17798.8 1126.87   3
  11  15  -1 24240.5 1257.02   2
 -11  15   1 24229.6 1383.71   3
  11  15   0 4314.27 604.405   2
  11  15   1 8739.24 974.488   2
 -11  17   6 7571.21 798.625   2
 -11  17   5 1238.80 324.715   2
 -11  17   5 1068.47 259.498   1
 -11  17   4 23565.4 1242.10   1
 -11  17   3 11990.0 911.711   3
 -11  17   3 10719.3 835.713   1
 -11  17   2 3914.99 542.806   3
 -11  17   1 3174.34 494.268   3
  11  17   0 8394.58 870.788   2
 -11  19   5 2519.27 380.895   1
 -11  19   5 2649.48 489.785   2
 -11  19   4 3451.63 465.286   1
 -11  19   3 1522.01 333.134   1
 -11  19   3 2084.01 406.761   3
 -11  19   2 649.892 260.106   3
 -11  21   4 1626.70 346.490   1
 -11  21   3 1128.39 298.825   1
 -11  21   3 1237.39 344.811   3
 -11  23   3 1498.51 347.424   1
 -12 -22   4 3787.53 656.683   1
 -12 -20   5 3704.56 669.106   1
 -12 -20   4 13020.7 1178.30   1
 -12 -20   3 12696.9 1099.49   1
 -12 -18   5 3916.78 663.502   1
 -12 -18   4 3026.68 563.454   1
 -12 -18   3 1172.02 344.450   1
 -12 -18   2 1818.68 382.402   1
 -12 -16   6 499.971 276.954   1
 -12 -16   5 7009.60 852.426   1
 -12 -16   4 1888.96 429.841   1
 -12 -16   3 3910.56 571.815   1
 -12 -16   2 1703.10 368.559   1
 -12 -14   6 714.454 340.775   1
 -12 -14   5 8309.99 906.280   1
 -12 -14   4 2598.27 488.516   1
 -12 -14   3 3150.45 496.902   1
 -12 -14   2 2213.57 400.775   1
 -12 -14   1 879.289 255.290   1
 -12 -12   6 2867.66 559.472   1
 -12 -12   5 20261.7 1385.71   1
 -12 -12   4 7609.17 782.559   1
 -12 -12   3 4728.32 574.495   1
 -12 -12   2 12376.2 885.390   1
 -12 -12   1 3409.64 458.412   1
 -12 -12   0 654.617 222.192   1
 -12 -10   7 20560.9 1519.31   1
 -12 -10   6 27818.8 1694.61   1
 -12 -10   5 11404.4 1008.01   1
 -12 -10   4 47776.3 1991.56   1
 -12 -10   3 36198.4 1618.47   1
 -12 -10   2 6163.49 611.964   1
 -12 -10   1 12406.1 854.632   1
 -12 -10   0 14964.0 958.172   1
 -12  -8   7 20.8624 227.523   1
 -12  -8   6 148.185 186.701   1
 -12  -8   5 13351.2 1041.66   1
 -12  -8   4 15239.4 1020.13   1
 -12  -8   3 608.320 218.754   1
 -12  -8   2 10182.0 765.522   1
 -12  -8   1 4573.76 479.979   2
 -12  -8   1 5060.60 545.188   1
 -12  -8   0 1107.68 287.263   1
 -12  -8  -1 2975.54 441.451   1
 -12  -6   7 3473.13 611.719   1
 -12  -6   6 4344.22 645.990   1
 -12  -6   5 7930.10 765.877   1
 -12  -6   4 3807.29 502.280   1
 -12  -6   3 5320.82 265.638   2
 -12  -6   3 5306.32 547.416   1
 -12  -6   2 6576.83 601.639   1
 -12  -6   1 1138.94 287.671   1
 -12  -6   1 647.117 215.990   2
 -12  -6   0 1892.27 360.443   1
 -12  -6  -1 1207.33 303.308   1
 -12  -4   7 2048.05 484.196   1
 -12  -4   6 3529.40 567.049   1
 -12  -4   5 11411.1 891.685   1
 -12  -4   4 10036.7 779.924   1
 -12  -4   3 6285.61 364.468   2
 -12  -4   3 5950.41 577.956   1
 -12  -4   2 5573.90 556.348   1
 -12  -4   1 2286.77 388.184   1
 -12  -4   1 1873.59 354.882   2
 -12  -4   0 2768.03 426.011   1
 -12  -4  -1 506.491 206.117   1
 -12  -2   8 7275.90 895.701   1
 -12  -2   7 282.383 250.128   1
 -12  -2   6 1937.69 174.913   2
 -12  -2   6 1919.12 419.394   1
 -12  -2   5 34863.9 1586.86   1
 -12  -2   4 19861.7 560.519   2
 -12  -2   4 19887.3 1098.07   1
 -12  -2   4 20646.9 610.806   2
 -12  -2   3 12801.5 832.739   1
 -12  -2   3 12673.1 627.899   2
 -12  -2   2 10484.8 763.701   1
 -12  -2   2 10504.3 713.378   2
 -12  -2   1 7481.82 665.084   1
 -12  -2   1 6694.77 661.962   2
 -12  -2  -1 2954.30 424.392   3
 -12   0   8 17783.4 1401.67   1
 -12   0   7 22032.3 1480.56   1
 -12   0   7 23407.4 986.297   2
 -12   0   6 35009.4 1723.10   1
 -12   0   6 38060.1 1168.59   2
 -12   0   5 10722.6 473.705   2
 -12   0   5 10206.7 812.889   1
 -12   0   4 35059.5 1483.39   1
 -12   0   3 313.002 125.424   2
 -12   0   3 80857.2 1994.59   1
 -12   0   2 21107.1 1109.20   1
 -12   0   2 20663.4 1070.45   2
 -12   0   1 29611.1 1384.02   1
 -12   0   1 28643.8 1452.95   2
 -12   0   0 25382.3 1266.18   3
 -12   0  -1 11956.9 893.014   3
 -12   2   8 7669.34 900.329   1
 -12   2   7 63.9699 220.903   1
 -12   2   7 315.870 133.892   2
 -12   2   6 2486.78 451.507   1
 -12   2   6 1950.54 261.000   2
 -12   2   5 32614.7 1065.98   2
 -12   2   5 33682.4 1516.79   1
 -12   2   4 20184.2 1074.77   1
 -12   2   3 11251.0 791.087   1
  12   2  -3 11455.0 767.935   3
 -12   2   2 8853.22 720.386   1
 -12   2   2 10093.1 749.494   2
  12   2  -2 10881.1 745.270   3
 -12   2   1 7091.35 634.290   3
 -12   2   0 1145.03 285.313   3
 -12   2  -1 2841.54 463.054   3
 -12   4   8 803.914 337.852   1
 -12   4   7 2260.13 480.750   1
 -12   4   7 2479.93 346.135   2
 -12   4   6 3354.68 358.886   2
 -12   4   6 3589.32 515.978   1
 -12   4   5 11125.2 615.869   2
 -12   4   5 11246.0 824.517   1
 -12   4   4 10451.6 752.007   1
 -12   4   3 6327.06 598.570   1
  12   4  -3 6419.00 565.290   3
 -12   4   2 5537.40 573.013   1
  12   4  -2 6395.48 555.607   3
  12   4  -1 1512.15 277.179   3
 -12   4   1 2141.02 369.357   3
 -12   4   0 2405.72 416.532   3
 -12   4  -1 1187.68 335.058   3
 -12   6   8 885.810 332.168   1
 -12   6   8 1117.99 275.405   2
 -12   6   7 3086.93 535.796   1
 -12   6   7 3299.99 431.516   2
 -12   6   6 4242.48 432.364   2
 -12   6   6 4445.45 561.636   1
 -12   6   5 7345.44 544.682   2
 -12   6   5 8149.07 701.760   1
 -12   6   4 4102.16 484.000   1
 -12   6   3 5171.45 537.431   1
  12   6  -3 6597.78 571.833   3
 -12   6   2 6380.52 613.656   3
  12   6  -2 6443.96 549.340   3
  12   6  -1 565.545 178.860   3
 -12   6   1 962.387 287.933   3
 -12   6   0 2039.56 390.852   3
 -12   6  -1 1569.90 388.324   3
 -12   8   8 5699.23 634.970   2
 -12   8   8 6241.92 787.344   1
 -12   8   7-22.5082 121.795   2
 -12   8   7-210.089 223.373   1
 -12   8   6 402.611 165.979   2
 -12   8   6 442.379 219.562   1
 -12   8   5 13494.5 809.087   2
 -12   8   5 13040.1 893.104   1
 -12   8   4 15683.5 967.000   1
  12   8  -3 200.741 133.227   3
 -12   8   3 941.977 260.153   1
 -12   8   2 10706.2 811.919   3
  12   8  -2 10064.4 680.296   3
  12   8  -1 4343.04 435.987   3
 -12   8   1 5598.06 622.371   3
 -12   8   0 1041.81 312.603   3
 -12  10   8 6638.13 722.949   2
 -12  10   7 19614.0 1292.75   1
 -12  10   7 18250.6 1134.07   2
 -12  10   6 26336.7 1298.91   2
 -12  10   6 27052.7 1391.76   1
 -12  10   5 11412.8 835.526   1
 -12  10   4 48066.5 1861.48   1
 -12  10   3 35098.2 1529.55   1
  12  10  -3 32660.0 1386.05   3
  12  10  -2 5175.34 478.804   3
 -12  10   2 6328.31 633.711   3
 -12  10   1 12254.2 935.240   3
 -12  10   0 16380.4 1160.62   3
 -12  12   7 999.540 297.409   1
 -12  12   7 1020.66 277.173   2
 -12  12   6 2754.00 438.384   1
 -12  12   6 2788.30 440.309   2
 -12  12   5 21170.7 1164.72   1
 -12  12   4 7933.38 704.534   1
 -12  12   3 4343.73 527.674   1
  12  12  -3 3685.71 435.689   3
  12  12  -2 11313.5 709.959   3
 -12  12   2 12399.3 923.522   3
 -12  12   1 3595.39 527.079   3
 -12  14   7 98.5589 167.603   2
 -12  14   6 910.792 262.835   1
 -12  14   6 855.885 270.463   2
 -12  14   5 9290.93 755.934   1
 -12  14   4 2873.05 447.876   1
 -12  14   3 3004.34 452.971   1
 -12  14   2 2700.84 434.005   3
 -12  14   1 732.940 274.298   3
 -12  16   6 678.577 250.019   1
 -12  16   6 537.054 235.298   2
 -12  16   5 5885.65 612.982   1
 -12  16   4 2414.39 410.205   1
 -12  16   3 4266.50 564.762   3
 -12  16   3 3422.31 496.591   1
 -12  16   2 2167.96 421.628   3
 -12  18   5 3950.54 508.936   1
 -12  18   4 3617.94 504.824   1
 -12  18   3 786.827 275.958   1
 -12  18   3 1266.61 350.253   3
 -12  18   2 2258.58 447.317   3
 -12  20   4 11679.4 911.576   1
 -12  20   3 13605.8 1071.05   3
 -12  20   3 11996.1 951.637   1
 -12  22   3 1982.43 399.784   1
 -13 -21   4 999.563 320.369   1
 -13 -19   5-27.2261 203.380   1
 -13 -19   4 673.340 321.541   1
 -13 -19   3 2670.48 514.968   1
 -13 -17   5 3387.67 613.263   1
 -13 -17   4 3500.60 603.446   1
 -13 -17   3 9187.84 922.559   1
 -13 -17   2 2014.45 415.753   1
 -13 -15   6 8477.95 985.887   1
 -13 -15   5 13618.0 1183.03   1
 -13 -15   4 28480.3 1691.50   1
 -13 -15   3 5456.15 681.028   1
 -13 -15   2 20083.0 1246.54   1
 -13 -13   6 2779.41 556.480   1
 -13 -13   5 919.438 327.261   1
 -13 -13   4 1319.11 357.991   1
 -13 -13   3 6102.02 688.130   1
 -13 -13   2 2773.17 453.377   1
 -13 -13   1 606.245 241.341   1
 -13 -11   6 432.507 281.714   1
 -13 -11   5 14.3705 206.267   1
 -13 -11   4 4988.04 627.692   1
 -13 -11   3 7114.75 713.003   1
 -13 -11   2 2142.72 389.415   1
 -13 -11   1 507.063 224.731   1
 -13  -9   7 4630.10 725.004   1
 -13  -9   6 303.305 213.325   1
 -13  -9   5 449.418 233.490   1
 -13  -9   4 5880.97 660.770   1
 -13  -9   3 9215.39 792.284   1
 -13  -9   2 2098.43 381.425   1
 -13  -9   1 915.601 276.952   1
 -13  -9   0 226.156 181.773   1
 -13  -7   7 9739.86 1029.70   1
 -13  -7   6 3236.85 558.251   1
 -13  -7   5 4953.80 631.721   1
 -13  -7   4 1754.87 397.323   1
 -13  -7   3 28218.5 808.204   2
 -13  -7   3 27597.8 1382.33   1
 -13  -7   2 7228.59 528.205   2
 -13  -7   2 7958.20 707.779   1
 -13  -7   1 4076.29 535.309   1
 -13  -7   0 2727.77 451.934   1
 -13  -5   7 6326.46 814.604   1
 -13  -5   6 31494.3 1731.60   1
 -13  -5   5 35268.9 1702.69   1
 -13  -5   4 48468.3 1926.94   1
 -13  -5   3 5453.73 348.418   2
 -13  -5   3 4849.01 551.851   1
 -13  -5   2 36853.0 1617.47   1
 -13  -5   2 34825.5 1373.32   2
 -13  -5   1 17125.5 1088.23   1
 -13  -5   0 7611.55 724.335   1
 -13  -5  -1 1320.10 350.545   1
 -13  -3   7 14827.4 1231.56   1
 -13  -3   6 4191.54 594.805   1
 -13  -3   5 3032.47 479.605   1
 -13  -3   4 6454.27 231.659   2
 -13  -3   4 7035.20 253.669   2
 -13  -3   4 7708.40 688.261   1
 -13  -3   3 15872.0 988.290   1
 -13  -3   3 16914.6 753.537   2
 -13  -3   2 3160.23 474.724   1
 -13  -3   2 2777.10 378.219   2
 -13  -3   1 1941.60 375.999   1
 -13  -3   0 2425.86 432.395   1
 -13  -3  -1 3090.45 498.364   1
 -13  -1   8 3785.83 653.818   1
 -13  -1   7 6462.70 815.669   1
 -13  -1   6 651.069 291.088   1
 -13  -1   6 357.200 78.8665   2
 -13  -1   5 147.301 166.425   1
 -13  -1   5 135.888 46.2727   2
 -13  -1   4 8134.09 697.952   1
 -13  -1   4 8909.09 471.470   2
 -13  -1   3 12216.3 863.295   1
 -13  -1   2 5240.78 592.258   1
 -13  -1   2 5614.50 566.309   2
 -13  -1   1 48.5853 163.463   1
 -13  -1   0 419.230 218.232   1
 -13  -1  -1 1395.57 329.851   3
 -13   1   8 3898.91 655.915   1
 -13   1   7 6594.60 799.622   1
 -13   1   6 314.068 226.492   1
 -13   1   6 729.553 145.617   2
 -13   1   5-246.668 220.903   1
 -13   1   5 115.177 68.9589   2
 -13   1   4 8608.63 714.337   1
 -13   1   3 11809.1 866.721   1
 -13   1   3 14721.2 852.396   2
 -13   1   2 5555.93 608.430   1
 -13   1   2 5605.75 589.274   2
 -13   1   1 144.853 187.478   1
 -13   1   0 468.058 219.636   3
 -13   1  -1 1023.39 297.754   3
 -13   3   8 301.669 228.785   1
 -13   3   7 14992.7 1180.99   1
 -13   3   7 15251.6 829.331   2
 -13   3   6 4420.48 387.157   2
 -13   3   6 4207.78 561.608   1
 -13   3   5 3028.10 298.920   2
 -13   3   5 2700.04 424.772   1
 -13   3   4 7607.44 670.692   1
 -13   3   3 15886.9 1004.73   1
 -13   3   2 2575.60 416.772   2
 -13   3   2 3025.58 444.429   1
 -13   3   1 1942.90 373.464   3
 -13   3   0 2433.82 432.213   3
 -13   3  -1 3366.20 531.680   3
 -13   5   8 21364.4 1512.26   1
 -13   5   7 6210.74 751.531   1
 -13   5   7 6895.93 583.737   2
 -13   5   6 31611.0 1221.37   2
 -13   5   6 32645.6 1607.68   1
 -13   5   5 36960.9 1309.90   2
 -13   5   5 37187.1 1645.51   1
 -13   5   4 47805.1 1856.97   1
 -13   5   3 4650.37 531.019   1
 -13   5   2 35594.5 1621.27   1
 -13   5   1 16418.2 1067.48   3
 -13   5   0 7141.06 732.091   3
 -13   7   8 445.288 250.581   1
 -13   7   7 9690.64 917.307   1
 -13   7   7 9679.45 734.003   2
 -13   7   6 3578.83 411.997   2
 -13   7   6 4336.68 560.969   1
 -13   7   5 5292.45 581.910   1
 -13   7   4 1468.97 324.574   1
 -13   7   3 28341.3 1392.65   1
 -13   7   2 7639.67 719.195   3
  13   7  -2 7590.43 625.945   3
 -13   7   1 4249.06 558.486   3
 -13   7   0 3293.97 529.342   3
 -13   9   8 2371.56 504.864   1
 -13   9   7 4655.65 623.143   1
 -13   9   7 4493.09 529.899   2
 -13   9   6 566.911 256.883   1
 -13   9   6 697.317 210.615   2
 -13   9   5 384.713 211.893   1
 -13   9   4 5695.53 607.337   1
 -13   9   3 8822.79 758.163   1
 -13   9   2 1733.18 361.212   3
 -13   9   1 1016.95 320.282   3
 -13  11   7 2603.16 486.802   1
 -13  11   7 2856.96 450.018   2
 -13  11   6 502.511 227.437   1
 -13  11   6 294.919 187.439   2
 -13  11   5 31.5649 150.876   1
 -13  11   4 5033.01 585.683   1
 -13  11   3 6347.10 674.833   1
 -13  11   2 2132.13 415.014   3
 -13  11   1 485.162 245.338   3
 -13  13   7 5491.01 667.086   1
 -13  13   7 5172.91 622.523   2
 -13  13   6 2874.94 455.770   1
 -13  13   6 2691.81 429.981   2
 -13  13   5 1499.81 346.599   1
 -13  13   4 2023.88 390.079   1
 -13  13   3 7467.93 721.460   1
 -13  13   2 2814.93 491.531   3
 -13  15   7 1369.62 355.260   2
 -13  15   6 8956.42 832.370   2
 -13  15   6 9357.04 815.558   1
 -13  15   5 13238.4 964.543   1
 -13  15   4 28321.8 1492.36   1
 -13  15   3 5767.39 663.431   1
 -13  15   2 19126.0 1256.46   3
 -13  17   6 5666.76 695.244   2
 -13  17   6 5526.54 623.885   1
 -13  17   5 3225.62 483.580   1
 -13  17   4 3147.36 491.066   1
 -13  17   3 10656.0 898.620   1
 -13  19   5 7.90375 150.412   1
 -13  19   4 616.848 240.596   1
 -13  19   3 2833.22 470.088   1
 -13  21   4 855.471 278.898   1
 -14 -18   4 782.086 306.156   1
 -14 -18   3 1300.67 376.299   1
 -14 -16   5 954.410 359.058   1
 -14 -16   4 29.6020 193.839   1
 -14 -16   3 1800.09 419.925   1
 -14 -14   5 1122.31 368.847   1
 -14 -14   4-47.7016 240.525   1
 -14 -14   3 3384.34 543.950   1
 -14 -14   2 463.447 224.185   1
 -14 -12   6 1903.95 464.125   1
 -14 -12   5 9719.59 979.425   1
 -14 -12   4 6709.61 762.428   1
 -14 -12   3 2522.47 464.414   1
 -14 -12   2 3805.80 540.545   1
 -14 -12   1 7326.36 719.391   1
 -14 -10   6 25561.9 1669.24   1
 -14 -10   5 11521.5 1021.97   1
 -14 -10   4 11162.5 938.545   1
 -14 -10   3 28471.3 1511.53   1
 -14 -10   2 15666.3 1071.51   1
 -14 -10   1 2061.90 387.905   1
 -14  -8   6 449.378 249.741   1
 -14  -8   5 6657.35 758.340   1
 -14  -8   4 6503.80 710.287   1
 -14  -8   3 2616.68 445.609   1
 -14  -8   2 3706.96 517.975   1
 -14  -8   1 4377.87 565.846   1
 -14  -8   0 205.796 168.769   1
 -14  -6   7 3131.96 586.613   1
 -14  -6   6 3800.07 603.914   1
 -14  -6   5 3860.85 557.804   1
 -14  -6   4 3996.51 539.502   1
 -14  -6   3 1491.29 328.800   1
 -14  -6   2 5536.47 619.482   1
 -14  -6   1 3192.61 498.681   1
 -14  -6   0 1249.56 327.188   1
 -14  -4   7 3156.68 593.758   1
 -14  -4   6 4906.08 662.171   1
 -14  -4   5 849.728 303.000   1
 -14  -4   4 1923.60 384.904   1
 -14  -4   3 2672.68 434.062   1
 -14  -4   2 2812.93 450.101   1
 -14  -4   1 3377.13 516.238   1
 -14  -4   0 354.545 201.464   1
 -14  -2   7 10108.2 1022.63   1
 -14  -2   6 2177.81 438.290   1
 -14  -2   5 4767.15 581.779   1
 -14  -2   4 5796.55 626.482   1
 -14  -2   4 6120.92 356.634   2
 -14  -2   3 3252.32 482.264   1
 -14  -2   2 3667.58 518.091   1
 -14  -2   2 3278.08 456.628   2
 -14  -2   1 8194.85 785.284   1
 -14  -2   0 1278.27 334.726   1
 -14   0   7 18872.4 1371.37   1
 -14   0   6 30625.7 1617.25   1
 -14   0   5 14523.2 542.443   2
 -14   0   5 15103.3 1038.68   1
 -14   0   4 20017.9 1136.83   1
 -14   0   4 11402.2 654.279   2
 -14   0   3 48510.5 1948.58   1
 -14   0   3 49495.3 1766.42   2
 -14   0   2 31575.8 1585.64   1
 -14   0   1 2797.15 470.981   1
 -14   0   0 6558.34 738.365   1
 -14   2   7 10763.0 1010.37   1
 -14   2   6 2252.81 251.449   2
 -14   2   6 1943.48 423.558   1
 -14   2   5 4982.62 360.254   2
 -14   2   5 5409.43 601.985   1
 -14   2   4 6086.70 628.025   1
 -14   2   3 3655.93 499.491   1
 -14   2   3 3498.78 453.013   2
 -14   2   2 3643.06 532.509   1
 -14   2   1 9718.58 864.460   1
 -14   2   0 1383.27 358.871   3
 -14   4   8 4665.56 711.388   1
 -14   4   7 3095.41 533.991   1
 -14   4   6 4459.13 388.168   2
 -14   4   6 4714.79 608.178   1
 -14   4   5 1212.05 314.009   1
 -14   4   4 2363.78 406.746   1
 -14   4   3 2324.54 422.652   1
 -14   4   2 2752.28 473.063   1
 -14   4   1 3479.57 520.889   3
 -14   4   0 517.825 248.627   3
 -14   6   8 3574.55 619.358   1
 -14   6   7 4010.78 601.227   1
 -14   6   6 3937.29 408.790   2
 -14   6   6 3458.76 525.720   1
 -14   6   5 4041.73 545.145   1
 -14   6   4 4259.49 536.777   1
 -14   6   3 1590.19 355.035   1
 -14   6   2 5029.31 606.255   1
 -14   6   1 3461.51 513.194   3
 -14   8   8 3882.45 647.751   1
 -14   8   7 7298.91 802.254   1
 -14   8   7 7252.36 634.841   2
 -14   8   6 258.048 203.086   1
 -14   8   6 346.274 174.528   2
 -14   8   5 7570.90 731.755   1
 -14   8   4 6715.87 687.711   1
 -14   8   3 2524.45 434.877   1
 -14   8   2 4143.42 553.439   3
 -14   8   1 5040.35 643.247   3
 -14  10   7 15138.9 987.695   2
 -14  10   7 15256.2 1154.52   1
 -14  10   6 24523.6 1248.12   2
 -14  10   6 26855.4 1462.36   1
 -14  10   5 10430.4 873.184   1
 -14  10   4 11161.1 900.103   1
 -14  10   3 28009.2 1480.25   1
 -14  10   2 16630.3 1145.89   3
 -14  12   7 5855.40 644.269   2
 -14  12   7 6739.23 751.409   1
 -14  12   6 2064.21 413.559   1
 -14  12   6 1976.68 372.705   2
 -14  12   5 10335.0 873.812   1
 -14  12   4 6443.72 696.561   1
 -14  12   3 2756.18 487.312   1
 -14  12   2 4108.48 596.131   3
 -14  14   7 1907.93 421.020   1
 -14  14   7 1701.12 369.425   2
 -14  14   6 2297.33 429.150   1
 -14  14   6 2312.07 421.941   2
 -14  14   5 1280.21 324.435   1
 -14  14   4 317.055 194.937   1
 -14  14   3 3624.85 537.609   1
 -14  16   6 2377.58 428.005   1
 -14  16   6 2445.45 462.968   2
 -14  16   5 1233.28 335.823   1
 -14  16   4 21.3472 179.654   1
 -14  18   5 1035.52 302.598   1
 -14  18   4 855.412 288.189   1
 -15 -17   4 1325.21 407.613   1
 -15 -15   5 14164.2 1261.47   1
 -15 -15   4 13457.4 1172.11   1
 -15 -15   3 5706.73 721.194   1
 -15 -13   5 2646.75 535.888   1
 -15 -13   4 332.416 248.137   1
 -15 -13   3 186.616 168.917   1
 -15 -13   2 3762.56 552.395   1
 -15 -11   5 1105.40 379.711   1
 -15 -11   4 642.588 277.261   1
 -15 -11   3 716.146 289.106   1
 -15 -11   2 1225.53 331.684   1
 -15  -9   6 7623.96 896.973   1
 -15  -9   5 4658.24 650.581   1
 -15  -9   4 1588.12 419.050   1
 -15  -9   3 655.073 269.951   1
 -15  -9   2 3104.97 506.063   1
 -15  -9   1 1594.98 358.781   1
 -15  -7   6 19398.3 1388.18   1
 -15  -7   5 6065.05 720.637   1
 -15  -7   4 5928.66 687.295   1
 -15  -7   3 3925.80 569.456   1
 -15  -7   2 6133.18 691.741   1
 -15  -7   1 357.560 218.308   1
 -15  -5   6 2123.70 464.616   1
 -15  -5   5 27278.4 1525.95   1
 -15  -5   4 20289.9 1269.83   1
 -15  -5   3 13465.9 1010.26   1
 -15  -5   2 5556.08 665.892   1
 -15  -5   1 13608.0 1059.89   1
 -15  -3   7 61.2157 261.035   1
 -15  -3   6 16734.1 1222.82   1
 -15  -3   5 8272.26 808.877   1
 -15  -3   4 1449.11 342.758   1
 -15  -3   3 3243.27 504.101   1
 -15  -3   2 7706.77 780.808   1
 -15  -3   1 1142.40 346.005   1
 -15  -1   7 7980.92 893.034   1
 -15  -1   6 8323.99 837.424   1
 -15  -1   5 3428.43 514.843   1
 -15  -1   4 248.157 209.646   1
 -15  -1   3 635.535 250.968   1
 -15  -1   2 3839.17 554.794   1
 -15  -1   1 2278.87 458.353   1
 -15   1   7 8112.61 885.366   1
 -15   1   6 9418.37 894.969   1
 -15   1   5 3312.06 505.094   1
 -15   1   4 98.7866 199.247   1
 -15   1   3 607.573 261.403   1
 -15   1   2 3448.87 532.952   1
 -15   3   7 330.707 262.925   1
 -15   3   6 17080.2 1197.30   1
 -15   3   5 7929.90 776.619   1
 -15   3   4 1330.67 317.497   1
 -15   3   3 2972.66 483.793   1
 -15   3   2 8253.68 815.780   1
 -15   5   7 23062.4 1499.40   1
 -15   5   6 2421.73 455.114   1
 -15   5   5 27302.4 1463.94   1
 -15   5   4 20571.8 1255.07   1
 -15   5   3 13331.2 1009.99   1
 -15   5   2 5522.64 663.880   1
 -15   7   7 628.201 272.428   1
 -15   7   6 18672.7 966.963   2
 -15   7   6 19541.2 1272.79   1
 -15   7   5 6324.48 692.317   1
 -15   7   4 5042.18 622.805   1
 -15   7   3 3813.01 553.346   1
 -15   9   7 1919.12 429.453   1
 -15   9   6 7304.35 636.406   2
 -15   9   6 7288.37 773.887   1
 -15   9   5 4325.61 582.677   1
 -15   9   4 1591.46 375.804   1
 -15   9   3 1111.47 330.818   1
 -15  11   7 2973.67 515.778   1
 -15  11   6 5724.67 603.373   2
 -15  11   6 6226.81 714.767   1
 -15  11   5 794.305 281.438   1
 -15  11   4 828.112 287.538   1
 -15  11   3 709.976 294.603   1
 -15  13   7 612.890 270.321   1
 -15  13   6 5054.25 606.233   2
 -15  13   6 5464.65 677.172   1
 -15  13   5 2900.54 496.044   1
 -15  13   4 289.874 222.992   1
 -15  15   6 2322.18 442.044   1
 -15  15   6 2287.84 431.126   2
 -15  15   5 15155.3 1130.98   1
 -16 -14   3 578.896 269.554   1
 -16 -12   4 8630.06 915.034   1
 -16 -12   3 2245.10 476.594   1
 -16 -10   5 20384.8 1432.57   1
 -16 -10   4 1569.45 405.186   1
 -16 -10   3 9794.24 924.492   1
 -16 -10   2 7839.74 809.979   1
 -16  -8   5 3831.65 611.244   1
 -16  -8   4 7290.39 818.693   1
 -16  -8   3 201.326 208.813   1
 -16  -8   2 163.493 217.415   1
 -16  -6   6 1442.92 409.345   1
 -16  -6   5 5675.38 719.078   1
 -16  -6   4 4983.57 669.394   1
 -16  -6   3 13.5296 170.136   1
 -16  -6   2 654.523 261.756   1
 -16  -4   6 1298.03 389.255   1
 -16  -4   5 7205.02 779.523   1
 -16  -4   4 4880.54 635.720   1
 -16  -4   3 463.581 245.519   1
 -16  -4   2 437.020 261.507   1
 -16  -2   6 4718.18 655.930   1
 -16  -2   5 3070.69 509.398   1
 -16  -2   4 10899.1 932.133   1
 -16  -2   3 3221.91 521.256   1
 -16   0   6 31922.2 1729.60   1
 -16   0   5 29752.9 1589.31   1
 -16   0   4 2333.26 453.667   1
 -16   0   3 9230.40 874.636   1
 -16   2   6 3681.65 583.414   1
 -16   2   5 2548.21 460.342   1
 -16   2   4 10546.6 908.543   1
 -16   2   3 4324.25 599.568   1
 -16   4   6 1232.69 362.579   1
 -16   4   5 7000.49 745.571   1
 -16   4   4 4404.85 614.014   1
 -16   4   3 538.518 256.246   1
 -16   6   6 1681.66 402.729   1
 -16   6   5 5829.45 687.656   1
 -16   6   4 4974.02 639.437   1
 -16   8   6 2778.85 503.005   1
 -16   8   5 4235.65 591.238   1
 -16   8   4 6591.09 749.425   1
 -16  10   6 14232.1 1127.38   1
 -16  10   5 22163.4 1378.94   1
 -16  12   6 2866.06 449.803   2
 -16  14   6 1150.05 313.782   2
   0   0   0    0.00    0.00   0
TITL ML288_2 in C2
REM C2 (#5 in standard setting)
CELL 0.71073  13.913466  21.949184   6.452876  90.0000 128.3139  90.0000
ZERR    7.00   0.001395   0.001029   0.000641   0.0000   0.0156   0.0000
LATT -7
SYMM -x, y,-z
SFAC C H N O
UNIT 77.00 70.00 7.00 7.00
TREF
HKLF 4
END
;
_shelx_hkl_checksum     64572
_shelx_res_file
;
TITL ml288_2 in C m
    ml288_2.res
    created by SHELXL-2017/1 at 15:45:46 on 14-Jul-2017
CELL  0.71073  13.9135  21.9492   6.4529   90.000  128.314   90.000
ZERR     2.00   0.0014   0.0010   0.0006    0.000    0.016    0.000
LATT  -7
SYMM    X, - Y,   Z
SFAC  C    H    N    BR   I    CL
UNIT  32   50   12   6    6    6
SIZE 0.06 0.14 0.26
MERG   2
TEMP -100
FMAP   2
PLAN   25
BOND   $H
CONF
ACTA
SHEL 999 0.83
L.S.  10
WGHT    0.004900
FVAR       1.55946
BR1   4    0.121944    0.395650   -0.079271    11.00000    0.03835    0.02935 =
         0.03682    0.00132    0.02649   -0.00040
C2    1    0.073115    0.298704    0.371422    11.00000    0.05151    0.03204 =
         0.03307   -0.00068    0.03146    0.00066
AFIX  43
H2    2    0.100922    0.279634    0.532098    11.00000   -1.20000
AFIX   0
C3    1   -0.041357    0.299197    0.148258    11.00000    0.04642    0.03059 =
         0.05010    0.00297    0.04039    0.00181
AFIX  43
H3    2   -0.110268    0.280970    0.121251    11.00000   -1.20000
AFIX   0
C1    1    0.073070    0.348827    0.079045    11.00000    0.02948    0.01938 =
         0.02271   -0.00256    0.01509    0.00339
N1    3    0.143493    0.330484    0.328362    11.00000    0.03205    0.02519 =
         0.02643   -0.00257    0.01742    0.00300
C4    1    0.277812    0.337204    0.516926    11.00000    0.04313    0.03219 =
         0.03791    0.00185    0.02096    0.00595
AFIX 137
H4A   2    0.313345    0.325857    0.430407    11.00000   -1.50000
H4B   2    0.310751    0.310582    0.669397    11.00000   -1.50000
H4C   2    0.298588    0.379637    0.576266    11.00000   -1.50000
AFIX   0
N2    3   -0.041986    0.330848   -0.036357    11.00000    0.02837    0.02409 =
         0.03486   -0.00083    0.02077    0.00238
C5    1   -0.145217    0.335847   -0.322006    11.00000    0.02249    0.03312 =
         0.03072    0.00525    0.00676    0.00287
AFIX 137
H5A   2   -0.144701    0.376365   -0.385102    11.00000   -1.50000
H5B   2   -0.222661    0.329753   -0.351574    11.00000   -1.50000
H5C   2   -0.136654    0.304732   -0.418510    11.00000   -1.50000
AFIX   0
I1    5    0.625904    0.298848    0.945137    11.00000    0.03254    0.02663 =
         0.02888    0.00012    0.02071   -0.00359
I2    5    0.213044    0.500000    0.652849    10.50000    0.02859    0.03436 =
         0.02798    0.00000    0.01964    0.00000
BR2   4    0.403667    0.500000    0.462749    10.50000    0.03731    0.03852 =
         0.02920    0.00000    0.02617    0.00000
C8    1    0.494825    0.612360    0.288754    11.00000    0.05864    0.04435 =
         0.05235   -0.01494    0.04274   -0.02064
AFIX 137
H8A   2    0.405961    0.618288    0.177487    11.00000   -1.50000
H8B   2    0.529339    0.639748    0.230124    11.00000   -1.50000
H8C   2    0.531481    0.621371    0.472955    11.00000   -1.50000
AFIX   0
N3    3    0.521129    0.549430    0.267486    11.00000    0.02776    0.04502 =
         0.02272   -0.00504    0.01618   -0.01083
C6    1    0.487428    0.500000    0.324210    10.50000    0.02146    0.04383 =
         0.01785    0.00000    0.01339    0.00000
C7    1    0.575788    0.530524    0.160166    11.00000    0.03084    0.06415 =
         0.03110   -0.00431    0.02237   -0.00833
AFIX  43
H7    2    0.607822    0.556086    0.097268    11.00000   -1.20000
AFIX   0
C9    1    0.876385    0.500000    0.079379    10.50000    0.03413    0.03129 =
         0.05347    0.00000    0.03024    0.00000
AFIX  13
H9    2    0.962304    0.500000    0.247965    10.50000   -1.20000
AFIX   0
CL1   6    0.801580    0.434067    0.068583    11.00000    0.07476    0.02850 =
         0.10591    0.00399    0.07510    0.00147
CL2   6    0.880564    0.500000   -0.185221    10.50000    0.10158    0.03635 =
         0.09737    0.00000    0.08375    0.00000
HKLF 4
REM  ml288_2 in C m
REM R1 =  0.0183 for    2426 Fo > 4sig(Fo)  and  0.0224 for all    2522 data
REM    151 parameters refined using      2 restraints
END
WGHT      0.0049      0.0000
REM Highest difference peak  0.407,  deepest hole -0.435,  1-sigma level  0.081
Q1    1   0.8103  0.5000 -0.2409  10.50000  0.05    0.41
Q2    1   0.8902  0.4426  0.1962  11.00000  0.05    0.41
Q3    1   1.0669  0.5000  0.6081  10.50000  0.05    0.34
Q4    1   0.6332  0.5000  0.5789  10.50000  0.05    0.33
Q5    1   0.3402  0.5000  0.6228  10.50000  0.05    0.30
Q6    1  -0.2280  0.2938 -0.0059  11.00000  0.05    0.30
Q7    1   0.5597  0.3165  0.9376  11.00000  0.05    0.28
Q8    1   0.0790  0.3643 -0.0177  11.00000  0.05    0.27
Q9    1   0.2007  0.3329  0.3793  11.00000  0.05    0.27
Q10   1   0.5457  0.5000  0.1067  10.50000  0.05    0.27
Q11   1   0.0699  0.2435  0.6329  11.00000  0.05    0.26
Q12   1   0.6174  0.3313  1.0455  11.00000  0.05    0.26
Q13   1  -0.0395  0.3263  0.4438  11.00000  0.05    0.26
Q14   1   0.1313  0.2785  0.1028  11.00000  0.05    0.26
Q15   1   0.1971  0.4698  0.5431  11.00000  0.05    0.26
Q16   1   0.4889  0.5000  0.5389  10.50000  0.05    0.26
Q17   1   0.6932  0.2341  1.0518  11.00000  0.05    0.25
Q18   1   0.4390  0.4613  0.3888  11.00000  0.05    0.25
Q19   1  -0.0198  0.2480 -0.1573  11.00000  0.05    0.25
Q20   1   0.6885  0.2734  0.9463  11.00000  0.05    0.24
Q21   1   0.5077  0.7039  0.0202  11.00000  0.05    0.24
Q22   1   0.5322  0.2271  0.7534  11.00000  0.05    0.24
Q23   1   0.9506  0.5000 -0.3114  10.50000  0.05    0.24
Q24   1   0.4187  0.2988  0.9657  11.00000  0.05    0.24
Q25   1   0.6022  0.3069  0.7017  11.00000  0.05    0.24
;
_shelx_res_checksum     76088
data_2
_database_code_depnum_ccdc_archive 'CCDC 1826101'
_audit_creation_method     'SHELXL-2014/7'
_chemical_name_systematic
;
2-Bromo-1,3-dimethylimidazolium iodide dichloromethane hemisolvate
;
_chemical_name_common     ?
_chemical_formula_moiety     '2(C5 H8 Br N2 +), 2(I -), C H2 Cl2'
_chemical_formula_sum     'C11 H18 Br2 Cl2 I2 N4'
_chemical_formula_iupac     '2C5 H8 Br N2 +, 2I -, C H2 Cl2'
_chemical_formula_weight     690.79
_chemical_melting_point     ?
_shelx_space_group_comment
;
The symmetry employed for this shelxl refinement is uniquely defined
by the following loop, which should always be used as a source of
symmetry information in preference to the above space-group names.
They are only intended as comments.
;
_space_group_crystal_system     monoclinic
_space_group_name_H-M_alt     'P 2/n'
_space_group_name_Hall     '-P 2yac'
loop_
    _space_group_symop_operation_xyz
    'x, y, z'
    '-x+1/2, y, -z+1/2'
    '-x, -y, -z'
    'x-1/2, -y, z-1/2'
_cell_length_a     16.0223(8)
_cell_length_b     8.5334(4)
_cell_length_c     16.2881(8)
_cell_angle_alpha     90
_cell_angle_beta     101.5900(10)
_cell_angle_gamma     90
_cell_volume     2181.58(18)
_cell_formula_units_Z     4
_cell_measurement_reflns_used     9539
_cell_measurement_theta_min     2.5
_cell_measurement_theta_max     26.8
_cell_measurement_temperature     193(2)
_exptl_crystal_description     prism
_exptl_crystal_colour     colourless
_exptl_crystal_size_max     0.180
_exptl_crystal_size_mid     0.160
_exptl_crystal_size_min     0.140
_exptl_crystal_density_diffrn     2.103
_exptl_crystal_density_meas     ?
_exptl_crystal_density_method     'not measured'
_exptl_crystal_F_000     1288
_exptl_absorpt_coefficient_mu     6.790
_exptl_absorpt_correction_type     multi-scan
_exptl_absorpt_process_details
;
(SADABS; Bruker, 2014)
;
_shelx_estimated_absorpt_T_min     0.375
_shelx_estimated_absorpt_T_max     0.450
_exptl_absorpt_correction_T_min     0.296
_exptl_absorpt_correction_T_max     0.433
_diffrn_ambient_temperature     193(2)
_diffrn_radiation_type     MoK\a
_diffrn_radiation_wavelength     0.71073
_diffrn_radiation_monochromator     'multi layered optics'
_diffrn_measurement_device_type     'Quest Photon 100'
_diffrn_measurement_method     '\f and \w scans'
_diffrn_detector_area_resol_mean     10.4
_diffrn_reflns_number     62055
_diffrn_reflns_av_R_equivalents     0.0284
_diffrn_reflns_theta_min     2.387
_diffrn_reflns_theta_max     25.998
_diffrn_reflns_theta_full     25.242
_diffrn_measured_fraction_theta_max     1.000
_diffrn_measured_fraction_theta_full     0.999
_diffrn_reflns_limit_h_min     -19
_diffrn_reflns_limit_h_max     19
_diffrn_reflns_limit_k_min     -10
_diffrn_reflns_limit_k_max     10
_diffrn_reflns_limit_l_min     -20
_diffrn_reflns_limit_l_max     20
_diffrn_standards_number     0
_diffrn_standards_interval_count     ?
_diffrn_standards_interval_time     ?
_refine_special_details     ?
_reflns_number_total     4302
_reflns_number_gt     3952
_reflns_threshold_expression     'I > 2\s(I)'
_refine_ls_structure_factor_coef     Fsqd
_refine_ls_matrix_type     full
_refine_ls_R_factor_all     0.0251
_refine_ls_R_factor_gt     0.0224
_refine_ls_wR_factor_gt     0.0611
_refine_ls_wR_factor_ref     0.0628
_refine_ls_goodness_of_fit_ref     1.088
_refine_ls_restrained_S_all     1.088
_refine_ls_number_reflns     4302
_refine_ls_number_parameters     196
_refine_ls_number_restraints     0
_refine_ls_hydrogen_treatment     constr
_refine_ls_weighting_scheme     calc
_refine_ls_weighting_details
              'w=1/[\s^2^(Fo^2^)+(0.0332P)^2^+2.6592P] where P=(Fo^2^+2Fc^2^)/3'
_atom_sites_solution_hydrogens     geom
_atom_sites_solution_primary     ?
_atom_sites_solution_secondary     ?
_refine_ls_shift/su_max     0.001
_refine_ls_shift/su_mean     0.000
_refine_diff_density_max     1.071
_refine_diff_density_min     -0.760
_refine_ls_extinction_method
;
SHELXL2014 (Sheldrick, 2015)
;
_refine_ls_extinction_coef     0.00234(11)
_refine_ls_extinction_expression
                                  'Fc^*^=kFc[1+0.001xFc^2^\l^3^/sin(2\q)]^-1/4^'
loop_
    _atom_type_symbol
    _atom_type_description
    _atom_type_scat_dispersion_real
    _atom_type_scat_dispersion_imag
    _atom_type_scat_source
    'C' 'C' 0.0033 0.0016
                         'International Tables Vol C Tables 4.2.6.8 and 6.1.1.4'
    'H' 'H' 0.0000 0.0000
                         'International Tables Vol C Tables 4.2.6.8 and 6.1.1.4'
    'N' 'N' 0.0061 0.0033
                         'International Tables Vol C Tables 4.2.6.8 and 6.1.1.4'
    'Br' 'Br' -0.2901 2.4595
                         'International Tables Vol C Tables 4.2.6.8 and 6.1.1.4'
    'I' 'I' -0.4742 1.8119
                         'International Tables Vol C Tables 4.2.6.8 and 6.1.1.4'
    'Cl' 'Cl' 0.1484 0.1585
                         'International Tables Vol C Tables 4.2.6.8 and 6.1.1.4'
_computing_data_collection
;
APEX2 (Bruker, 2014)
;
_computing_cell_refinement
;
SAINT (Bruker, 2014)
;
_computing_data_reduction
;
SAINT (Bruker, 2014)
;
_computing_structure_solution
;
SHELXTL (Sheldrick, 2008)
;
_computing_structure_refinement
;
SHELXL2014 (Sheldrick, 2015)
;
_computing_molecular_graphics
;
ORTEP-3 for Windows (Farrugia, 2012)
;
_computing_publication_material
;
Mercury (Macrae <i>et al.</i>,  2008)
;
loop_
    _atom_site_type_symbol
    _atom_site_label
    _atom_site_fract_x
    _atom_site_fract_y
    _atom_site_fract_z
    _atom_site_U_iso_or_equiv
    _atom_site_adp_type
    _atom_site_calc_flag
    _atom_site_occupancy
    _atom_site_disorder_assembly
    _atom_site_disorder_group
    I I1 0.67871(2) 0.51565(2) 0.93259(2) 0.03524(8) Uani d 1 . .
    I I2 0.43487(2) 1.00139(2) 0.67926(2) 0.03507(8) Uani d 1 . .
    Br Br1 0.58435(2) 0.60778(4) 0.72654(2) 0.04235(10) Uani d 1 . .
    Br Br2 0.23431(2) 0.90371(4) 0.57720(2) 0.03775(10) Uani d 1 . .
    N N1 0.44318(17) 0.5987(3) 0.58815(16) 0.0365(6) Uani d 1 . .
    N N2 0.54830(15) 0.7333(3) 0.55936(15) 0.0345(5) Uani d 1 . .
    N N3 0.06441(15) 0.7732(3) 0.54179(15) 0.0344(5) Uani d 1 . .
    N N4 0.09163(16) 0.9098(3) 0.43839(16) 0.0347(5) Uani d 1 . .
    C C1 0.52208(19) 0.6502(4) 0.61831(18) 0.0347(6) Uani d 1 . .
    C C2 0.4178(2) 0.6538(4) 0.50716(19) 0.0387(7) Uani d 1 . .
    H H2 0.3644 0.6356 0.4708 0.046 Uiso calc 1 . .
    C C3 0.4831(2) 0.7381(4) 0.48965(19) 0.0389(7) Uani d 1 . .
    H H3 0.4841 0.7913 0.4386 0.047 Uiso calc 1 . .
    C C4 0.3892(3) 0.5077(5) 0.6337(3) 0.0550(10) Uani d 1 . .
    H H4A 0.4211 0.4167 0.6602 0.083 Uiso calc 1 . .
    H H4B 0.3382 0.4720 0.5945 0.083 Uiso calc 1 . .
    H H4C 0.3724 0.5737 0.6769 0.083 Uiso calc 1 . .
    C C5 0.6292(2) 0.8180(4) 0.5680(2) 0.0494(8) Uani d 1 . .
    H H5A 0.6345 0.8927 0.6145 0.074 Uiso calc 1 . .
    H H5B 0.6305 0.8747 0.5160 0.074 Uiso calc 1 . .
    H H5C 0.6765 0.7433 0.5793 0.074 Uiso calc 1 . .
    C C6 0.12335(18) 0.8585(3) 0.51581(19) 0.0334(6) Uani d 1 . .
    C C7 -0.00661(19) 0.7668(4) 0.4784(2) 0.0383(7) Uani d 1 . .
    H H7 -0.0580 0.7122 0.4797 0.046 Uiso calc 1 . .
    C C8 0.01002(19) 0.8519(4) 0.4140(2) 0.0387(7) Uani d 1 . .
    H H8 -0.0274 0.8689 0.3617 0.046 Uiso calc 1 . .
    C C9 0.0746(2) 0.6917(5) 0.6219(2) 0.0503(8) Uani d 1 . .
    H H9A 0.1254 0.6251 0.6298 0.075 Uiso calc 1 . .
    H H9B 0.0243 0.6266 0.6224 0.075 Uiso calc 1 . .
    H H9C 0.0809 0.7686 0.6674 0.075 Uiso calc 1 . .
    C C10 0.1357(3) 1.0097(5) 0.3880(3) 0.0530(10) Uani d 1 . .
    H H10A 0.1510 1.1091 0.4172 0.080 Uiso calc 1 . .
    H H10B 0.0982 1.0301 0.3336 0.080 Uiso calc 1 . .
    H H10C 0.1875 0.9569 0.3792 0.080 Uiso calc 1 . .
    C C11 0.2500 0.2120(5) 0.7500 0.0409(10) Uani d 1 . .
    H H11A 0.2931 0.1437 0.7324 0.049 Uiso calc 0.5 . .
    H H11B 0.2069 0.1436 0.7676 0.049 Uiso calc 0.5 . .
    Cl Cl1 0.29912(8) 0.32404(14) 0.83510(8) 0.0829(4) Uani d 1 . .
    C C12 0.2500 0.7005(5) 0.2500 0.0416(10) Uani d 1 . .
    H H12A 0.2689 0.6322 0.2081 0.050 Uiso calc 0.5 . .
    H H12B 0.2311 0.6322 0.2919 0.050 Uiso calc 0.5 . .
    Cl Cl2 0.16400(7) 0.81502(12) 0.20000(7) 0.0695(3) Uani d 1 . .
loop_
    _atom_site_aniso_label
    _atom_site_aniso_U_11
    _atom_site_aniso_U_22
    _atom_site_aniso_U_33
    _atom_site_aniso_U_12
    _atom_site_aniso_U_13
    _atom_site_aniso_U_23
    I1 0.03410(12) 0.03872(13) 0.03155(12) 0.00227(8) 0.00338(9) 0.00373(7)
    I2 0.03022(12) 0.04024(13) 0.03290(12) 0.00221(7) 0.00191(8) -0.00410(7)
    Br1 0.04481(19) 0.04589(19) 0.03212(17) 0.01593(14) -0.00236(13) 0.00018(13)
    Br2 0.03094(16) 0.04058(18) 0.03833(17) -0.00138(12) -0.00111(12)
                                                                    -0.01062(12)
    N1 0.0399(14) 0.0358(14) 0.0331(13) 0.0018(11) 0.0057(11) -0.0024(10)
    N2 0.0315(12) 0.0374(13) 0.0331(13) 0.0056(10) 0.0025(10) -0.0051(11)
    N3 0.0320(13) 0.0379(13) 0.0326(13) 0.0021(10) 0.0050(10) -0.0042(11)
    N4 0.0326(13) 0.0356(13) 0.0349(13) 0.0003(10) 0.0046(10) -0.0052(10)
    C1 0.0382(16) 0.0325(15) 0.0317(15) 0.0085(12) 0.0032(12) -0.0038(12)
    C2 0.0384(16) 0.0429(17) 0.0315(15) 0.0033(14) -0.0004(12) -0.0052(13)
    C3 0.0413(17) 0.0454(18) 0.0282(15) 0.0076(14) 0.0026(12) -0.0018(13)
    C4 0.058(2) 0.057(2) 0.051(2) -0.0060(17) 0.0125(19) 0.0077(17)
    C5 0.0364(17) 0.054(2) 0.055(2) -0.0011(15) 0.0048(15) -0.0014(17)
    C6 0.0317(14) 0.0315(14) 0.0356(15) 0.0037(12) 0.0032(12) -0.0082(12)
    C7 0.0270(14) 0.0438(18) 0.0428(17) -0.0011(12) 0.0039(12) -0.0061(14)
    C8 0.0306(15) 0.0435(17) 0.0383(16) 0.0011(13) -0.0019(12) -0.0042(14)
    C9 0.054(2) 0.058(2) 0.0390(18) -0.0011(17) 0.0089(16) 0.0067(16)
    C10 0.051(2) 0.061(2) 0.046(2) -0.0109(17) 0.0077(17) 0.0060(16)
    C11 0.034(2) 0.042(2) 0.046(3) 0.000 0.0059(19) 0.000
    Cl1 0.0724(7) 0.0690(7) 0.0889(8) 0.0138(6) -0.0277(6) -0.0346(6)
    C12 0.044(2) 0.040(2) 0.037(2) 0.000 -0.0023(19) 0.000
    Cl2 0.0684(6) 0.0583(6) 0.0657(6) 0.0183(5) -0.0249(5) -0.0070(5)
_geom_special_details
;
 All esds (except the esd in the dihedral angle between two l.s. planes)
 are estimated using the full covariance matrix.  The cell esds are taken
 into account individually in the estimation of esds in distances, angles
 and torsion angles; correlations between esds in cell parameters are only
 used when they are defined by crystal symmetry.  An approximate (isotropic)
 treatment of cell esds is used for estimating esds involving l.s. planes.
;
loop_
    _geom_bond_atom_site_label_1
    _geom_bond_atom_site_label_2
    _geom_bond_site_symmetry_2
    _geom_bond_distance
    _geom_bond_publ_flag
    Br1 C1 . 1.878(3) ?
    Br2 C6 . 1.896(3) ?
    N1 C1 . 1.335(4) ?
    N1 C2 . 1.382(4) ?
    N1 C4 . 1.469(5) ?
    N2 C1 . 1.328(4) ?
    N2 C3 . 1.380(4) ?
    N2 C5 . 1.465(4) ?
    N3 C6 . 1.327(4) ?
    N3 C7 . 1.376(4) ?
    N3 C9 . 1.459(4) ?
    N4 C6 . 1.335(4) ?
    N4 C8 . 1.380(4) ?
    N4 C10 . 1.460(4) ?
    C2 C3 . 1.347(5) ?
    C2 H2 . 0.9500 ?
    C3 H3 . 0.9500 ?
    C4 H4A . 0.9800 ?
    C4 H4B . 0.9800 ?
    C4 H4C . 0.9800 ?
    C5 H5A . 0.9800 ?
    C5 H5B . 0.9800 ?
    C5 H5C . 0.9800 ?
    C7 C8 . 1.345(5) ?
    C7 H7 . 0.9500 ?
    C8 H8 . 0.9500 ?
    C9 H9A . 0.9800 ?
    C9 H9B . 0.9800 ?
    C9 H9C . 0.9800 ?
    C10 H10A . 0.9800 ?
    C10 H10B . 0.9800 ?
    C10 H10C . 0.9800 ?
    C11 Cl1 . 1.737(3) ?
    C11 H11A . 0.9900 ?
    C11 H11B . 0.9900 ?
    C12 Cl2 . 1.751(3) ?
    C12 H12A . 0.9900 ?
    C12 H12B . 0.9900 ?
loop_
    _geom_angle_atom_site_label_1
    _geom_angle_atom_site_label_2
    _geom_angle_atom_site_label_3
    _geom_angle_site_symmetry_1
    _geom_angle_site_symmetry_3
    _geom_angle
    _geom_angle_publ_flag
    C1 N1 C2 . . 108.3(3) ?
    C1 N1 C4 . . 126.7(3) ?
    C2 N1 C4 . . 124.8(3) ?
    C1 N2 C3 . . 108.3(3) ?
    C1 N2 C5 . . 126.6(3) ?
    C3 N2 C5 . . 124.9(3) ?
    C6 N3 C7 . . 108.5(3) ?
    C6 N3 C9 . . 126.0(3) ?
    C7 N3 C9 . . 125.4(3) ?
    C6 N4 C8 . . 108.2(3) ?
    C6 N4 C10 . . 126.0(3) ?
    C8 N4 C10 . . 125.8(3) ?
    N2 C1 N1 . . 108.9(3) ?
    N2 C1 Br1 . . 126.6(2) ?
    N1 C1 Br1 . . 124.5(2) ?
    C3 C2 N1 . . 106.9(3) ?
    C3 C2 H2 . . 126.5 ?
    N1 C2 H2 . . 126.5 ?
    C2 C3 N2 . . 107.6(3) ?
    C2 C3 H3 . . 126.2 ?
    N2 C3 H3 . . 126.2 ?
    N1 C4 H4A . . 109.5 ?
    N1 C4 H4B . . 109.5 ?
    H4A C4 H4B . . 109.5 ?
    N1 C4 H4C . . 109.5 ?
    H4A C4 H4C . . 109.5 ?
    H4B C4 H4C . . 109.5 ?
    N2 C5 H5A . . 109.5 ?
    N2 C5 H5B . . 109.5 ?
    H5A C5 H5B . . 109.5 ?
    N2 C5 H5C . . 109.5 ?
    H5A C5 H5C . . 109.5 ?
    H5B C5 H5C . . 109.5 ?
    N3 C6 N4 . . 108.7(3) ?
    N3 C6 Br2 . . 126.5(2) ?
    N4 C6 Br2 . . 124.7(2) ?
    C8 C7 N3 . . 107.5(3) ?
    C8 C7 H7 . . 126.3 ?
    N3 C7 H7 . . 126.3 ?
    C7 C8 N4 . . 107.1(3) ?
    C7 C8 H8 . . 126.4 ?
    N4 C8 H8 . . 126.4 ?
    N3 C9 H9A . . 109.5 ?
    N3 C9 H9B . . 109.5 ?
    H9A C9 H9B . . 109.5 ?
    N3 C9 H9C . . 109.5 ?
    H9A C9 H9C . . 109.5 ?
    H9B C9 H9C . . 109.5 ?
    N4 C10 H10A . . 109.5 ?
    N4 C10 H10B . . 109.5 ?
    H10A C10 H10B . . 109.5 ?
    N4 C10 H10C . . 109.5 ?
    H10A C10 H10C . . 109.5 ?
    H10B C10 H10C . . 109.5 ?
    Cl1 C11 Cl1 2_556 . 113.2(3) ?
    Cl1 C11 H11A 2_556 . 108.9 ?
    Cl1 C11 H11A . . 108.9 ?
    Cl1 C11 H11B 2_556 . 108.9 ?
    Cl1 C11 H11B . . 108.9 ?
    H11A C11 H11B . . 107.7 ?
    Cl2 C12 Cl2 . 2 112.1(3) ?
    Cl2 C12 H12A . . 109.2 ?
    Cl2 C12 H12A 2 . 109.2 ?
    Cl2 C12 H12B . . 109.2 ?
    Cl2 C12 H12B 2 . 109.2 ?
    H12A C12 H12B . . 107.9 ?
loop_
    _geom_torsion_atom_site_label_1
    _geom_torsion_atom_site_label_2
    _geom_torsion_atom_site_label_3
    _geom_torsion_atom_site_label_4
    _geom_torsion_site_symmetry_1
    _geom_torsion_site_symmetry_2
    _geom_torsion_site_symmetry_3
    _geom_torsion_site_symmetry_4
    _geom_torsion
    _geom_torsion_publ_flag
    C3 N2 C1 N1 . . . . 1.4(3) ?
    C5 N2 C1 N1 . . . . 176.4(3) ?
    C3 N2 C1 Br1 . . . . -179.2(2) ?
    C5 N2 C1 Br1 . . . . -4.3(4) ?
    C2 N1 C1 N2 . . . . -1.1(3) ?
    C4 N1 C1 N2 . . . . -177.4(3) ?
    C2 N1 C1 Br1 . . . . 179.5(2) ?
    C4 N1 C1 Br1 . . . . 3.2(4) ?
    C1 N1 C2 C3 . . . . 0.3(3) ?
    C4 N1 C2 C3 . . . . 176.7(3) ?
    N1 C2 C3 N2 . . . . 0.5(3) ?
    C1 N2 C3 C2 . . . . -1.2(3) ?
    C5 N2 C3 C2 . . . . -176.2(3) ?
    C7 N3 C6 N4 . . . . 1.4(3) ?
    C9 N3 C6 N4 . . . . 177.9(3) ?
    C7 N3 C6 Br2 . . . . -179.2(2) ?
    C9 N3 C6 Br2 . . . . -2.6(4) ?
    C8 N4 C6 N3 . . . . -1.2(3) ?
    C10 N4 C6 N3 . . . . 178.9(3) ?
    C8 N4 C6 Br2 . . . . 179.3(2) ?
    C10 N4 C6 Br2 . . . . -0.5(4) ?
    C6 N3 C7 C8 . . . . -1.0(3) ?
    C9 N3 C7 C8 . . . . -177.5(3) ?
    N3 C7 C8 N4 . . . . 0.2(4) ?
    C6 N4 C8 C7 . . . . 0.6(3) ?
    C10 N4 C8 C7 . . . . -179.6(3) ?
loop_
    _geom_hbond_atom_site_label_D
    _geom_hbond_atom_site_label_H
    _geom_hbond_atom_site_label_A
    _geom_hbond_site_symmetry_A
    _geom_hbond_distance_DH
    _geom_hbond_distance_HA
    _geom_hbond_distance_DA
    _geom_hbond_angle_DHA
    _geom_hbond_publ_flag
    C11 H11A I2 1_545 0.989 2.86 3.834(2) 169 y
    C12 H12A I1 3_666 0.990 2.89 3.862(2) 170 y
_shelx_hkl_file
;
  -2   0   0   14.90    0.60
  -2   0   0   13.30    0.70
   2   0   0   14.80    0.50
   2   0   0   14.20    0.60
   2   0   0   14.50    0.60
   2   0   0   13.40    0.70
   3   0   0    0.40    0.30
   3   0   0    0.20    0.20
  -3   0   0    0.50    0.20
  -3   0   0    0.30    0.20
  -3   0   0    0.20    0.20
   3   0   0    0.10    0.10
   3   0   0    0.20    0.20
  -4   0   0   17.30    1.10
  -4   0   0   20.40    1.00
  -4   0   0   21.80    1.00
   4   0   0   20.10    0.80
   4   0   0   20.40    0.80
   4   0   0   18.80    1.00
   4   0   0   17.70    1.10
   5   0   0    0.50    0.40
   5   0   0    0.30    0.30
  -5   0   0   -0.40    0.30
   5   0   0    0.00    0.20
   5   0   0    0.10    0.30
  -5   0   0    0.70    0.30
   5   0   0    0.80    0.30
  -5   0   0   -0.20    0.40
   6   0   0  719.43   22.10
  -6   0   0  784.62   22.60
   6   0   0  768.12   22.50
   6   0   0  746.53   22.60
   6   0   0  750.02   22.30
  -6   0   0  717.63   22.30
   6   0   0  703.93   22.10
   7   0   0    1.10    0.30
  -7   0   0   -0.10    0.60
   7   0   0    0.90    0.50
   7   0   0    0.00    0.50
  -7   0   0    0.00    0.40
   7   0   0    0.60    0.60
  -7   0   0    0.20    0.50
   7   0   0    0.40    0.30
   7   0   0    0.20    0.50
   8   0   0 1643.14   48.90
   8   0   0 1629.74   48.80
  -8   0   0 1641.34   48.80
  -8   0   0 1643.54   48.80
  -8   0   0 1647.74   49.10
   8   0   0 1631.44   49.10
   8   0   0 1613.04   48.40
   8   0   0 1659.53   48.80
   8   0   0 1589.64   49.00
   9   0   0    0.90    0.40
   9   0   0    0.60    0.90
  -9   0   0   -0.30    0.60
  -9   0   0    0.40    0.70
  -9   0   0    0.30    0.80
   9   0   0    0.00    0.60
   9   0   0   -0.40    0.80
   9   0   0    0.50    0.40
   9   0   0   -0.30    0.60
 -10   0   0   43.10    3.30
 -10   0   0   49.99    2.50
  10   0   0   48.50    2.60
  10   0   0   51.19    2.00
  10   0   0   48.00    2.90
  10   0   0   49.40    2.00
 -10   0   0   48.50    2.50
  10   0   0   51.29    2.60
  10   0   0   45.20    2.70
 -11   0   0   -0.40    0.80
  11   0   0    0.00    0.50
  11   0   0    0.70    0.90
  11   0   0   -0.90    1.00
 -11   0   0    0.20    0.80
 -11   0   0    0.10    1.10
  11   0   0   -0.20    0.50
  11   0   0   -0.80    0.80
  11   0   0   -1.40    1.00
 -12   0   0  836.52   25.50
  12   0   0  813.22   25.60
 -12   0   0  863.81   26.10
  12   0   0  838.32   25.60
  12   0   0  827.72   26.00
 -12   0   0  828.02   25.50
  12   0   0  810.62   26.00
  12   0   0  803.52   25.00
  12   0   0  840.62   24.90
 -13   0   0    2.40    1.50
  13   0   0    0.00    1.10
  13   0   0   -2.00    1.00
  13   0   0    0.00    0.70
 -13   0   0   -0.60    1.00
  13   0   0    0.90    0.70
 -13   0   0   -1.10    1.00
  13   0   0   -1.00    1.30
  13   0   0   -0.50    1.20
  14   0   0    3.20    1.30
  14   0   0    4.20    1.40
  14   0   0    6.30    0.90
  14   0   0    5.40    0.90
 -14   0   0    5.60    1.80
  14   0   0    4.30    1.70
  14   0   0    2.90    1.40
 -14   0   0    3.30    1.30
  15   0   0   -2.80    1.20
 -15   0   0    0.10    1.60
  15   0   0   -0.80    0.90
  15   0   0    0.00    0.80
 -15   0   0    1.70    1.40
 -15   0   0   -1.40    1.20
  15   0   0   -0.90    1.80
  15   0   0   -1.80    1.50
 -16   0   0  255.17    9.20
  16   0   0  281.87    9.30
 -16   0   0  271.97   10.50
  16   0   0  266.77   11.00
  16   0   0  284.67   10.30
  16   0   0  259.57    9.90
 -16   0   0  260.07    9.70
  16   0   0  294.97    8.90
  17   0   0    1.90    1.60
  17   0   0    1.70    2.10
  17   0   0   -0.40    1.10
 -17   0   0   -0.50    1.40
  17   0   0    1.40    2.00
 -17   0   0   -0.30    1.10
 -17   0   0    3.40    2.10
  17   0   0    1.10    0.90
  18   0   0    3.40    2.40
  18   0   0    7.80    2.00
  18   0   0   10.00    2.50
  18   0   0   15.10    1.80
 -18   0   0    9.90    1.70
 -18   0   0    9.40    2.00
  19   0   0   -1.10    1.70
  19   0   0   -0.40    1.00
 -19   0   0   -2.30    1.70
  19   0   0   -1.80    2.60
  19   0   0   -2.00    2.70
   0  -1   0    2.80    0.30
   0  -1   0    2.50    0.20
   0  -1   0    3.20    0.20
   0  -1   0    2.70    0.20
   0  -1   0    4.00    0.40
   0   1   0    3.70    0.30
   0   1   0    3.50    0.20
   0   1   0    3.40    0.30
   0   1   0    3.60    0.20
   0   1   0    3.10    0.20
   1  -1   0   52.79    1.70
  -1  -1   0   53.89    1.70
  -1  -1   0   55.49    1.70
  -1  -1   0   53.19    1.70
  -1  -1   0   52.59    1.70
  -1  -1   0   53.99    1.70
   1  -1   0   53.59    1.70
   1  -1   0   50.59    1.70
  -1  -1   0   53.79    1.60
  -1  -1   0   52.99    1.70
   1  -1   0   53.89    1.70
   1   1   0   54.69    1.70
   1   1   0   50.89    1.70
   1   1   0   53.09    1.70
   1   1   0   54.89    1.70
   1   1   0   52.99    1.60
   1   1   0   53.89    1.70
  -1   1   0   51.59    1.70
  -1   1   0   54.49    1.70
   1   1   0   50.79    1.70
  -2  -1   0  191.78    5.90
  -2  -1   0  194.18    6.00
   2  -1   0  204.78    5.90
   2  -1   0  190.48    6.00
  -2  -1   0  203.28    6.00
  -2  -1   0  187.08    5.90
  -2  -1   0  203.08    6.00
   2  -1   0  199.68    6.00
   2  -1   0  198.18    5.90
   2   1   0  194.68    5.90
  -2   1   0  197.58    5.90
   2   1   0  172.38    6.00
   2   1   0  189.58    5.90
   2   1   0  201.38    6.10
   2   1   0  199.48    6.00
  -2   1   0  198.68    5.90
  -2   1   0  197.58    6.00
  -3  -1   0  100.19    3.20
  -3  -1   0  107.19    3.30
   3  -1   0   95.69    3.40
   3  -1   0  100.29    3.40
   3  -1   0  100.59    3.30
   3  -1   0  104.69    3.30
  -3  -1   0  100.19    3.40
   3  -1   0  102.99    3.20
  -3  -1   0  100.59    3.30
   3   1   0  105.19    3.30
   3   1   0  104.69    3.30
   3   1   0   98.19    3.30
  -3   1   0  105.79    3.40
  -3   1   0  105.79    3.20
  -3   1   0  100.69    3.30
   3   1   0  104.09    3.30
  -3   1   0  103.19    3.20
   3   1   0  103.59    3.40
  -3   1   0   99.59    3.20
  -4  -1   0  494.45   14.50
   4  -1   0  494.75   14.50
   4  -1   0  469.45   14.40
  -4  -1   0  493.05   14.40
   4  -1   0  482.85   14.30
  -4  -1   0  466.65   14.30
  -4  -1   0  470.95   14.40
   4  -1   0  464.35   14.30
  -4   1   0  481.15   14.50
   4   1   0  492.15   14.40
  -4   1   0  464.25   14.30
   4   1   0  476.15   14.50
  -4   1   0  476.35   14.30
   4   1   0  452.65   14.30
  -4   1   0  459.15   14.30
   4   1   0  471.85   14.40
  -4   1   0  483.75   14.30
  -5  -1   0   29.50    1.20
   5  -1   0   29.80    1.50
  -5  -1   0   28.00    1.60
   5  -1   0   29.60    1.40
  -5  -1   0   30.00    1.40
   5  -1   0   29.30    1.20
   5  -1   0   29.10    1.30
  -5  -1   0   27.90    1.40
   5   1   0   29.10    1.00
  -5   1   0   27.90    1.50
   5   1   0   29.90    1.40
   5   1   0   27.50    1.20
  -5   1   0   27.90    1.20
  -5   1   0   30.50    1.30
  -5   1   0   30.50    1.30
   5   1   0   31.40    1.50
   5   1   0   28.10    1.60
   5   1   0   29.10    1.40
  -6  -1   0 1469.55   42.60
  -6  -1   0 1433.36   42.40
  -6  -1   0 1450.25   42.40
   6  -1   0 1423.96   42.50
   6  -1   0 1440.56   42.50
   6  -1   0 1371.26   42.30
   6  -1   0 1423.16   42.40
   6   1   0 1394.46   42.60
  -6   1   0 1410.06   42.50
  -6   1   0 1424.16   42.30
   6   1   0 1457.75   42.40
   6   1   0 1419.96   42.50
   6   1   0 1390.06   42.80
  -6   1   0 1421.36   42.60
  -6   1   0 1371.76   42.30
   6   1   0 1445.96   42.20
   6   1   0 1403.16   42.30
   7  -1   0   44.20    2.10
   7  -1   0   44.40    1.90
   7  -1   0   42.60    1.70
  -7  -1   0   45.50    2.00
  -7  -1   0   43.30    2.20
  -7  -1   0   43.00    2.00
   7  -1   0   44.00    2.00
   7  -1   0   40.40    2.20
  -7   1   0   42.40    1.90
  -7   1   0   42.50    1.90
  -7   1   0   42.50    2.20
   7   1   0   43.70    2.20
   7   1   0   43.30    1.50
  -7   1   0   41.50    1.80
   7   1   0   44.10    2.00
   7   1   0   42.00    1.70
   7   1   0   41.70    2.20
   8  -1   0  342.37   11.00
  -8  -1   0  315.37   11.00
   8  -1   0  344.17   10.40
   8  -1   0  340.97   10.70
  -8  -1   0  347.47   11.00
   8  -1   0  333.27   10.80
  -8  -1   0  337.27   10.70
  -8   1   0  358.26   10.70
  -8   1   0  343.07   10.90
   8   1   0  334.77   10.20
  -8   1   0  321.37   10.50
   8   1   0  330.77   10.40
  -8   1   0  332.47   10.60
   8   1   0  348.97   10.80
   8   1   0  334.07   10.90
   8   1   0  346.47   10.70
   8   1   0  332.27   11.00
   9  -1   0  200.48    6.50
   9  -1   0  195.68    6.70
   9  -1   0  204.48    7.20
  -9  -1   0  205.68    7.20
   9  -1   0  200.68    7.00
  -9  -1   0  210.58    6.90
  -9  -1   0  196.68    6.80
   9   1   0  200.48    6.90
  -9   1   0  193.48    6.60
   9   1   0  211.38    6.90
   9   1   0  198.68    7.20
   9   1   0  206.88    6.20
  -9   1   0  197.28    6.70
  -9   1   0  203.98    6.80
   9   1   0  205.68    6.50
   9   1   0  198.48    7.60
 -10  -1   0  775.02   24.10
  10  -1   0  803.52   24.50
  10  -1   0  800.12   24.30
 -10  -1   0  832.52   24.60
  10  -1   0  747.93   23.50
  10  -1   0  787.02   24.20
  10  -1   0  795.52   24.10
 -10  -1   0  784.12   24.10
  10  -1   0  774.72   23.70
  10   1   0  801.82   24.60
  10   1   0  794.32   24.40
 -10   1   0  791.42   24.10
  10   1   0  752.92   23.70
 -10   1   0  745.33   23.80
  10   1   0  751.02   23.50
  10   1   0  827.02   24.20
 -10   1   0  839.42   24.50
  10   1   0  778.52   24.20
 -10   1   0  788.62   24.00
  11  -1   0   80.59    3.40
  11  -1   0   74.79    3.70
  11  -1   0   70.49    2.70
 -11  -1   0   71.49    3.30
  11  -1   0   71.69    2.90
  11  -1   0   69.99    3.80
  11  -1   0   72.39    3.40
 -11  -1   0   74.79    3.90
 -11  -1   0   79.59    3.40
 -11   1   0   73.49    3.20
 -11   1   0   72.19    3.00
  11   1   0   76.79    3.90
  11   1   0   72.39    3.50
  11   1   0   77.79    3.40
  11   1   0   75.49    2.90
 -11   1   0   71.19    3.30
  11   1   0   71.29    2.60
 -11   1   0   74.39    3.80
  11   1   0   78.49    3.70
 -12  -1   0   71.79    3.50
  12  -1   0   66.79    3.70
 -12  -1   0   69.09    3.90
  12  -1   0   68.09    3.40
 -12  -1   0   71.59    3.40
  12  -1   0   66.59    3.40
  12  -1   0   73.29    2.90
  12  -1   0   70.49    3.90
  12  -1   0   71.39    2.60
  12   1   0   73.59    2.90
 -12   1   0   73.99    3.40
 -12   1   0   68.59    3.80
  12   1   0   70.99    3.40
  12   1   0   66.79    4.00
 -12   1   0   69.99    3.10
  12   1   0   72.49    2.50
 -12   1   0   73.39    3.40
  12   1   0   67.09    3.70
  12   1   0   67.89    3.50
  13  -1   0    0.50    0.80
  13  -1   0    0.20    0.60
  13  -1   0    0.70    1.30
 -13  -1   0    1.00    1.30
 -13  -1   0    0.20    1.10
 -13  -1   0   -0.80    1.00
  13  -1   0    0.60    1.10
  13  -1   0   -0.50    1.30
  13  -1   0   -0.20    1.10
 -13   1   0    0.50    0.80
 -13   1   0    1.70    1.10
  13   1   0    1.10    0.80
  13   1   0    1.30    1.10
  13   1   0   -0.60    1.40
 -13   1   0    0.70    1.00
 -13   1   0    1.00    1.40
  13   1   0    0.50    1.10
  13   1   0    1.40    0.60
  13   1   0    1.60    1.30
 -14  -1   0  447.66   14.70
  14  -1   0  425.76   13.10
 -14  -1   0  423.66   14.00
  14  -1   0  434.56   14.60
  14  -1   0  414.36   14.10
 -14  -1   0  414.46   14.00
  14  -1   0  421.46   14.00
  14  -1   0  355.96   15.70
  14  -1   0  443.66   13.40
 -14   1   0  429.76   13.60
  14   1   0  408.96   14.10
  14   1   0  420.86   14.00
 -14   1   0  440.76   13.90
  14   1   0  431.76   13.40
  14   1   0  449.66   13.00
  14   1   0  423.96   14.70
 -14   1   0  425.56   13.90
 -14   1   0  432.86   14.50
  14   1   0  456.75   14.50
  15  -1   0    1.10    1.00
  15  -1   0    2.30    1.70
  15  -1   0    2.20    2.10
 -15  -1   0    1.70    1.40
  15  -1   0    2.40    1.40
  15  -1   0    3.10    0.80
 -15  -1   0    5.00    1.90
  15   1   0   -0.40    1.30
 -15   1   0    3.00    1.40
 -15   1   0    2.90    1.70
  15   1   0   -0.10    1.70
 -15   1   0    0.70    1.00
  15   1   0    1.30    1.00
  15   1   0    2.30    1.80
  15   1   0    0.50    1.50
 -15   1   0    1.40    1.30
  15   1   0    2.00    0.80
  16  -1   0   43.80    2.10
  16  -1   0   40.60    2.60
  16  -1   0   31.10    3.30
  16  -1   0   39.90    4.40
  16  -1   0   49.99    4.10
 -16  -1   0   38.80    3.40
 -16  -1   0   41.30    4.20
  16   1   0   40.80    4.70
 -16   1   0   44.10    4.30
  16   1   0   43.00    3.80
  16   1   0   36.70    3.50
 -16   1   0   38.60    3.20
  16   1   0   41.10    4.00
  16   1   0   42.30    2.40
  16   1   0   44.90    2.20
 -16   1   0   36.80    2.60
  17  -1   0    0.40    2.00
 -17  -1   0    4.40    2.10
 -17  -1   0    0.70    1.60
  17  -1   0    0.50    2.10
  17  -1   0    1.10    1.20
  17  -1   0    0.90    1.60
  17  -1   0    3.50    0.90
 -17   1   0    1.10    1.60
  17   1   0    0.60    2.20
  17   1   0    2.90    0.90
  17   1   0    3.10    2.40
  17   1   0    1.30    1.70
 -17   1   0    2.10    1.20
  17   1   0    3.80    1.10
  17   1   0    0.70    2.00
  18  -1   0   37.10    3.80
  18  -1   0   30.90    4.50
 -18  -1   0   45.10    3.80
  18  -1   0   45.60    2.20
 -18  -1   0   38.30    5.40
  18  -1   0   47.30    4.90
  18  -1   0   42.60    2.90
 -18   1   0   39.30    3.80
 -18   1   0   40.20    2.90
  18   1   0   37.40    3.60
  18   1   0   40.00    4.80
  18   1   0   39.40    5.30
  18   1   0   41.00    2.60
 -19  -1   0   10.70    2.20
  19  -1   0    7.20    2.10
  19  -1   0    8.50    3.00
 -19  -1   0   14.80    1.90
 -19   1   0    9.10    1.70
 -19   1   0   11.40    2.30
  19   1   0   10.80    2.20
  19   1   0   13.90    3.60
   0  -2   0 2129.49   62.19
   0  -2   0 2022.70   62.19
   0  -2   0 2067.29   62.09
   0  -2   0 2095.99   62.09
   0  -2   0 2111.49   62.19
   0   2   0 2073.69   62.19
   0   2   0 2037.80   62.09
   0   2   0 2057.29   62.19
   0   2   0 2078.49   62.59
   1  -2   0 1998.70   60.59
  -1  -2   0 2025.60   60.29
  -1  -2   0 2054.09   59.69
  -1  -2   0 2010.20   59.69
  -1  -2   0 2040.50   60.39
   1  -2   0 1943.41   60.39
   1  -2   0 2080.89   60.99
  -1  -2   0 1952.20   60.09
   1  -2   0 2089.39   60.29
  -1  -2   0 1972.40   60.59
  -1  -2   0 2061.09   60.09
  -1   2   0 1938.81   60.49
   1   2   0 1940.91   60.29
   1   2   0 1957.00   60.09
   1   2   0 2110.89   59.99
   1   2   0 2025.50   60.19
  -1   2   0 2009.40   60.39
  -1   2   0 1981.20   60.39
   1   2   0 1996.50   60.79
   1   2   0 2086.49   59.99
   2  -2   0   56.39    1.70
  -2  -2   0   56.19    1.90
   2  -2   0   56.79    1.80
   2  -2   0   55.19    1.90
   2  -2   0   57.39    1.70
   2  -2   0   52.29    2.00
  -2  -2   0   55.19    2.00
  -2  -2   0   58.59    1.90
  -2  -2   0   55.29    1.90
  -2  -2   0   53.39    1.80
   2  -2   0   53.39    1.90
  -2  -2   0   57.19    1.90
  -2   2   0   55.49    1.90
   2   2   0   53.69    2.00
   2   2   0   57.89    2.00
  -2   2   0   53.89    2.00
   2   2   0   52.39    2.00
   2   2   0   55.29    1.90
   2   2   0   53.99    1.80
   2   2   0   55.49    1.80
   2   2   0   56.99    1.80
   2   2   0   58.29    1.90
  -2   2   0   56.89    1.80
   3  -2   0   28.50    1.10
  -3  -2   0   28.10    1.20
  -3  -2   0   28.90    1.20
  -3  -2   0   29.50    1.20
   3  -2   0   29.20    1.20
   3  -2   0   30.00    1.20
  -3  -2   0   29.30    1.00
  -3  -2   0   29.80    1.20
  -3  -2   0   30.80    1.40
   3  -2   0   30.00    1.10
   3  -2   0   28.90    1.30
   3   2   0   29.40    1.20
   3   2   0   28.80    1.20
   3   2   0   30.20    1.20
   3   2   0   29.00    1.30
  -3   2   0   27.50    1.20
   3   2   0   34.60    1.30
  -3   2   0   29.50    1.00
  -3   2   0   29.10    1.20
  -3   2   0   28.80    1.00
  -3   2   0   30.70    1.20
   4  -2   0  216.28    6.70
  -4  -2   0  213.38    6.80
  -4  -2   0  221.38    6.80
  -4  -2   0  214.48    6.80
   4  -2   0  219.68    6.70
  -4  -2   0  228.18    7.00
   4  -2   0  211.38    6.80
   4  -2   0  218.18    6.80
   4  -2   0  222.08    6.70
  -4   2   0  216.18    6.80
   4   2   0  210.68    6.90
   4   2   0  213.78    6.80
  -4   2   0  218.38    6.60
   4   2   0  217.98    6.90
  -4   2   0  202.38    6.60
   4   2   0  218.98    6.80
   4   2   0  215.88    6.80
  -4   2   0  227.58    6.80
   4   2   0  210.98    6.70
  -4   2   0  213.08    6.70
  -5  -2   0  204.28    6.50
   5  -2   0  208.58    6.50
  -5  -2   0  208.98    6.60
   5  -2   0  197.88    6.50
   5  -2   0  209.88    6.70
   5  -2   0  208.18    6.50
   5  -2   0  205.28    6.60
  -5  -2   0  204.28    6.80
   5  -2   0  208.88    6.50
  -5  -2   0  205.48    6.60
  -5   2   0  208.08    6.60
  -5   2   0  199.98    6.40
  -5   2   0  207.28    6.40
   5   2   0  206.98    6.70
   5   2   0  204.58    6.80
   5   2   0  212.28    6.60
   5   2   0  207.48    6.50
   5   2   0  206.18    6.60
   5   2   0  203.98    6.50
   6  -2   0  138.99    4.70
   6  -2   0  143.99    4.80
  -6  -2   0  145.49    4.80
   6  -2   0  144.89    4.70
  -6  -2   0  148.79    4.90
  -6  -2   0  146.59    5.10
   6  -2   0  140.29    4.90
   6  -2   0  138.99    4.90
  -6  -2   0  144.49    4.70
   6   2   0  144.49    5.00
  -6   2   0  145.19    4.90
  -6   2   0  141.59    4.60
  -6   2   0  145.39    4.70
   6   2   0  121.39    5.30
   6   2   0  146.09    4.80
   6   2   0  139.79    4.70
   6   2   0  146.69    4.80
   6   2   0  145.39    4.80
  -6   2   0  143.19    4.70
  -7  -2   0   70.89    2.90
   7  -2   0   77.19    2.80
   7  -2   0   76.49    3.10
  -7  -2   0   73.99    3.00
   7  -2   0   69.99    2.80
  -7  -2   0   74.39    3.20
   7  -2   0   73.39    2.90
  -7  -2   0   74.09    2.70
   7  -2   0   74.29    3.00
  -7   2   0   71.09    2.70
   7   2   0   68.29    2.70
   7   2   0   75.09    2.90
  -7   2   0   79.19    3.10
   7   2   0   70.39    3.20
  -7   2   0   75.89    2.80
  -7   2   0   72.89    2.70
   7   2   0   79.39    3.10
   7   2   0   75.19    2.90
   7   2   0   74.69    2.90
  -8  -2   0 1280.17   38.20
  -8  -2   0 1250.87   38.00
   8  -2   0 1281.87   37.80
  -8  -2   0 1286.17   37.90
   8  -2   0 1287.67   38.10
   8  -2   0 1259.57   37.90
   8  -2   0 1229.68   38.00
   8  -2   0 1244.68   37.70
  -8   2   0 1284.27   37.70
   8   2   0 1226.38   37.70
  -8   2   0 1304.77   38.10
  -8   2   0 1223.78   37.70
   8   2   0 1249.68   37.80
   8   2   0 1253.67   38.20
  -8   2   0 1225.58   37.70
   8   2   0 1301.17   38.10
   8   2   0 1263.07   37.90
   8   2   0 1243.58   37.90
  -9  -2   0   88.59    3.50
   9  -2   0   84.79    3.60
   9  -2   0   88.49    3.50
  -9  -2   0   87.69    3.50
   9  -2   0   89.49    3.50
  -9  -2   0   88.59    3.90
   9  -2   0   87.59    3.80
   9   2   0   84.39    3.50
   9   2   0   87.39    3.80
  -9   2   0   85.99    3.30
   9   2   0   83.09    3.90
   9   2   0   88.29    3.50
   9   2   0   83.39    3.30
  -9   2   0   88.79    3.40
  -9   2   0   85.79    3.30
   9   2   0   85.19    3.50
  -9   2   0   89.59    3.80
  10  -2   0   49.99    2.80
 -10  -2   0   50.79    3.00
  10  -2   0   52.29    2.60
  10  -2   0   50.99    2.30
  10  -2   0   49.30    3.00
 -10  -2   0   51.19    2.70
 -10  -2   0   51.99    2.70
  10  -2   0   47.40    2.60
  10   2   0   49.50    2.70
  10   2   0   50.29    3.10
  10   2   0   49.00    2.60
  10   2   0   51.49    2.90
  10   2   0   52.09    2.70
 -10   2   0   48.80    2.50
  10   2   0   51.79    2.30
 -10   2   0   50.99    2.90
 -10   2   0   50.39    2.50
 -10   2   0   52.89    2.40
  11  -2   0   31.40    2.30
  11  -2   0   31.30    2.70
 -11  -2   0   31.80    2.30
  11  -2   0   32.40    1.90
 -11  -2   0   31.00    2.80
 -11  -2   0   33.10    2.20
  11  -2   0   28.50    2.40
  11  -2   0   31.40    2.10
  11   2   0   32.70    2.60
  11   2   0   26.70    2.70
  11   2   0   30.80    2.30
 -11   2   0   29.90    1.90
  11   2   0   30.40    1.80
 -11   2   0   28.00    2.40
  11   2   0   39.00    2.40
  11   2   0   29.80    2.40
 -11   2   0   37.80    2.20
 -11   2   0   31.70    2.20
 -12  -2   0  181.18    6.80
 -12  -2   0  184.68    6.90
  12  -2   0  190.58    6.40
  12  -2   0  189.78    7.00
  12  -2   0  189.08    6.00
  12  -2   0  193.98    6.80
 -12  -2   0  195.48    7.40
  12  -2   0  188.48    7.30
  12  -2   0  186.18    6.80
 -12   2   0  192.68    6.70
  12   2   0  183.58    6.40
 -12   2   0  187.68    6.50
  12   2   0  193.78    7.20
 -12   2   0  180.18    7.10
  12   2   0  202.58    7.00
  12   2   0  184.78    7.40
  12   2   0  196.08    6.90
 -12   2   0  180.58    6.60
  12   2   0  194.48    7.00
  13  -2   0  150.88    6.00
  13  -2   0  149.39    6.50
 -13  -2   0  147.39    6.00
 -13  -2   0  157.68    6.60
  13  -2   0  151.78    5.50
  13  -2   0  159.98    6.30
  13  -2   0  154.98    5.90
  13  -2   0  152.18    5.00
 -13   2   0  157.08    5.80
  13   2   0  162.28    6.40
 -13   2   0  144.09    5.80
  13   2   0  151.48    5.50
  13   2   0  158.48    6.70
  13   2   0  160.68    6.00
  13   2   0  155.38    6.10
  13   2   0  174.38    6.20
 -13   2   0  150.38    6.40
 -13   2   0  155.18    5.80
 -14  -2   0    2.20    1.20
  14  -2   0    3.00    1.60
 -14  -2   0    3.40    1.40
  14  -2   0    1.90    1.00
  14  -2   0    3.10    1.30
  14  -2   0    3.40    1.40
  14  -2   0    2.90    0.60
 -14  -2   0    2.40    1.70
  14  -2   0    3.20    1.40
 -14   2   0    3.00    1.20
  14   2   0    4.20    1.60
 -14   2   0    3.50    1.70
  14   2   0    2.10    1.30
 -14   2   0    4.00    1.30
  14   2   0    3.40    1.00
  14   2   0    1.10    1.60
  14   2   0    1.00    1.90
 -14   2   0    4.50    1.10
  14   2   0    2.70    1.40
  15  -2   0   16.80    2.40
  15  -2   0   17.80    2.10
  15  -2   0   18.60    2.60
  15  -2   0   13.30    2.00
 -15  -2   0   16.20    2.50
 -15  -2   0   13.50    1.90
  15  -2   0   17.90    1.30
  15   2   0   18.30    2.40
 -15   2   0   17.80    1.90
  15   2   0   15.40    2.00
 -15   2   0   17.70    2.10
 -15   2   0   14.80    2.20
  15   2   0   19.90    2.50
  15   2   0   18.00    1.90
 -15   2   0   15.50    2.30
  15   2   0   17.60    2.60
  16  -2   0  220.78    6.90
  16  -2   0  202.78    8.20
 -16  -2   0  220.48    9.00
  16  -2   0  209.18    8.80
 -16  -2   0  212.38    8.10
  16  -2   0  216.48    7.50
  16   2   0  235.58    8.60
  16   2   0  210.48    9.30
  16   2   0  220.68    8.80
  16   2   0  209.38    8.20
 -16   2   0  207.68    7.70
 -16   2   0  208.88    8.00
  16   2   0  221.18    7.50
 -16   2   0  211.18    8.00
  17  -2   0   -0.20    1.30
  17  -2   0    1.50    0.80
 -17  -2   0    0.10    1.30
  17  -2   0   -2.50    1.80
  17  -2   0    2.10    2.20
 -17  -2   0    0.60    2.30
  17  -2   0    2.90    1.50
  17   2   0    0.10    1.10
  17   2   0    2.30    1.60
  17   2   0    5.40    3.40
  17   2   0    3.30    2.80
  17   2   0    2.30    2.30
 -17   2   0   -0.60    1.50
 -17   2   0    0.50    1.30
  18  -2   0   14.90    2.90
  18  -2   0   21.80    2.70
  18  -2   0   16.40    2.40
 -18  -2   0   22.00    3.30
 -18  -2   0   16.80    2.30
  18   2   0   20.80    3.30
 -18   2   0   19.10    2.40
  18   2   0   18.20    3.30
 -18   2   0   17.80    2.40
  18   2   0   18.60    2.60
  19  -2   0    3.00    2.30
 -19  -2   0    0.40    1.60
  19  -2   0   -1.90    1.70
 -19   2   0    1.60    1.90
 -19   2   0   -0.70    1.30
  19   2   0    2.50    3.10
  19   2   0   -1.10    2.00
  19   2   0    1.50    1.20
   0  -3   0   25.90    1.20
   0  -3   0   25.50    1.10
   0  -3   0   25.90    1.20
   0  -3   0   24.10    1.20
   0  -3   0   28.60    1.20
   0   3   0   24.10    1.20
   0   3   0   24.90    1.10
   0   3   0   26.60    1.20
   1  -3   0   31.90    1.30
  -1  -3   0   32.10    1.40
  -1  -3   0   31.50    1.40
  -1  -3   0   30.90    1.40
   1  -3   0   29.70    1.30
   1  -3   0   30.60    1.40
   1  -3   0   31.20    1.30
   1  -3   0   32.10    1.40
  -1  -3   0   26.80    1.20
  -1  -3   0   30.20    1.30
  -1   3   0   31.20    1.30
  -1   3   0   31.10    1.30
   1   3   0   33.50    1.10
  -1   3   0   31.70    1.40
   1   3   0   33.30    1.20
  -1   3   0   30.80    1.30
   1   3   0   30.20    1.40
   1   3   0   30.10    1.30
   1   3   0   29.80    1.40
   1   3   0   31.90    1.30
  -2  -3   0 1742.33   51.19
   2  -3   0 1802.12   51.89
   2  -3   0 1759.52   50.69
  -2  -3   0 1665.73   50.99
  -2  -3   0 1589.44   51.19
  -2  -3   0 1646.94   51.69
   2  -3   0 1698.63   51.49
   2  -3   0 1768.12   50.69
   2  -3   0 1699.93   51.39
  -2  -3   0 1710.63   51.19
   2  -3   0 1674.53   51.29
  -2  -3   0 1774.62   51.09
  -2   3   0 1716.43   50.79
  -2   3   0 1730.83   51.79
  -2   3   0 1679.43   50.69
   2   3   0 1638.94   50.79
   2   3   0 1720.43   51.69
   2   3   0 1726.83   51.09
   2   3   0 1796.32   51.09
   2   3   0 1699.33   50.89
  -3  -3   0  808.12   23.20
   3  -3   0  772.72   23.00
   3  -3   0  780.72   23.00
   3  -3   0  731.43   23.20
  -3  -3   0  755.52   23.30
  -3  -3   0  755.82   23.20
   3  -3   0  810.92   23.10
   3  -3   0  788.52   23.20
  -3  -3   0  766.22   23.00
   3  -3   0  751.12   23.20
  -3  -3   0  778.22   23.30
  -3  -3   0  783.92   23.20
   3  -3   0  771.92   23.30
   3   3   0  781.22   23.30
   3   3   0  780.62   23.30
  -3   3   0  760.32   23.30
   3   3   0  772.82   23.00
   3   3   0  753.32   23.30
   3   3   0  777.12   23.00
  -3   3   0  788.32   23.30
   3   3   0  786.42   23.10
   3   3   0  796.82   23.30
  -3   3   0  795.62   23.10
   4  -3   0   11.60    0.70
  -4  -3   0   12.70    0.90
  -4  -3   0   14.00    0.60
  -4  -3   0   12.90    1.00
  -4  -3   0   12.20    0.90
   4  -3   0   12.50    0.70
   4  -3   0   10.90    0.80
  -4  -3   0    8.70    1.00
   4  -3   0   12.40    0.80
   4  -3   0   11.10    0.90
   4  -3   0   11.90    0.90
  -4  -3   0   11.50    1.00
  -4   3   0   10.50    1.00
   4   3   0   10.40    0.80
   4   3   0   11.40    1.00
   4   3   0   13.10    1.00
   4   3   0   10.90    0.90
   4   3   0   11.30    0.80
  -4   3   0   11.50    0.90
  -4   3   0   12.40    0.90
   4   3   0   11.80    0.80
   5  -3   0  213.48    6.70
  -5  -3   0  212.18    6.90
  -5  -3   0  216.18    6.80
   5  -3   0  210.88    6.60
   5  -3   0  207.88    6.90
   5  -3   0  215.38    6.80
  -5  -3   0  223.08    6.90
   5  -3   0  210.68    6.80
  -5  -3   0  208.38    6.70
   5  -3   0  224.38    6.90
  -5  -3   0  217.98    7.00
   5  -3   0  214.88    6.70
   5   3   0  209.38    6.90
   5   3   0  213.28    6.80
   5   3   0  212.38    6.80
  -5   3   0  215.08    6.80
  -5   3   0  201.68    6.50
   5   3   0  219.48    7.00
   5   3   0  221.98    7.10
   5   3   0  209.98    6.70
  -5   3   0  222.58    6.90
   5   3   0  207.18    6.90
  -6  -3   0 2044.20   61.19
  -6  -3   0 2168.88   61.19
   6  -3   0 2029.20   61.19
   6  -3   0 2045.20   61.19
   6  -3   0 2103.99   61.29
   6  -3   0 2076.79   61.09
  -6  -3   0 2073.89   61.19
   6  -3   0 2112.29   61.09
   6  -3   0 2024.70   60.99
  -6  -3   0 2057.49   61.39
   6   3   0 2031.90   61.09
  -6   3   0 2069.09   61.29
   6   3   0 2024.40   61.19
   6   3   0 2110.19   61.09
   6   3   0 2037.90   61.29
  -6   3   0 1998.40   60.89
   6   3   0 2044.00   61.39
  -6   3   0 2027.60   61.09
  -6   3   0 2131.29   61.29
   6   3   0 2012.00   61.19
   6   3   0 1992.90   61.09
  -7  -3   0  180.88    6.30
   7  -3   0  175.38    6.00
   7  -3   0  184.18    6.20
  -7  -3   0  177.18    6.00
   7  -3   0  178.98    5.90
   7  -3   0  184.88    6.00
   7  -3   0  177.48    5.90
  -7  -3   0  185.78    6.10
   7   3   0  172.98    5.90
  -7   3   0  172.68    5.70
   7   3   0  180.98    6.00
   7   3   0  177.98    6.20
  -7   3   0  173.38    5.90
   7   3   0  174.98    6.30
   7   3   0  181.48    6.00
  -7   3   0  175.68    6.10
   7   3   0  185.78    6.00
  -7   3   0  183.78    5.70
  -8  -3   0  180.58    5.90
   8  -3   0  177.78    5.90
   8  -3   0  175.18    5.80
  -8  -3   0  172.78    6.00
  -8  -3   0  179.18    6.00
   8  -3   0  163.68    6.00
   8  -3   0  173.28    5.90
   8  -3   0  163.78    6.10
  -8  -3   0  173.28    6.30
   8   3   0  170.38    6.30
   8   3   0  179.28    6.20
   8   3   0  165.88    5.90
  -8   3   0  176.78    5.60
   8   3   0  166.58    5.90
   8   3   0  175.88    5.90
  -8   3   0  172.78    6.10
   8   3   0  175.08    5.90
  -8   3   0  173.68    5.60
  -8   3   0  170.48    5.80
   9  -3   0  405.26   13.50
  -9  -3   0  421.56   13.50
  -9  -3   0  435.96   13.90
   9  -3   0  431.56   13.70
   9  -3   0  432.86   13.30
   9  -3   0  420.16   13.40
  -9  -3   0  434.16   13.30
   9  -3   0  429.46   13.30
  -9  -3   0  441.96   13.50
   9   3   0  432.06   13.70
   9   3   0  424.66   13.30
   9   3   0  428.66   13.40
   9   3   0  396.76   13.40
  -9   3   0  411.46   13.30
  -9   3   0  424.66   13.60
  -9   3   0  439.56   13.20
  -9   3   0  427.26   13.20
   9   3   0  430.16   13.80
   9   3   0  428.56   13.50
 -10  -3   0   41.60    2.40
 -10  -3   0   35.60    2.30
  10  -3   0   33.60    2.20
  10  -3   0   35.80    2.40
  10  -3   0   34.70    2.60
  10  -3   0   35.70    2.10
  10  -3   0   32.20    2.20
 -10  -3   0   36.20    2.70
  10   3   0   33.60    2.80
  10   3   0   37.80    2.30
 -10   3   0   35.40    2.50
 -10   3   0   36.90    2.00
  10   3   0   38.80    2.40
  10   3   0   37.20    2.30
  10   3   0   36.40    2.50
 -10   3   0   36.90    2.00
  10   3   0   36.80    2.10
 -10   3   0   34.40    2.00
  11  -3   0    6.70    1.10
  11  -3   0    5.10    1.20
  11  -3   0    3.10    1.30
  11  -3   0    4.70    1.20
  11  -3   0    6.80    1.10
 -11  -3   0    4.50    1.10
 -11  -3   0    4.70    1.20
 -11  -3   0    8.00    1.60
 -11   3   0    5.70    1.00
  11   3   0    5.50    1.60
  11   3   0    7.00    1.10
  11   3   0    4.60    1.30
 -11   3   0    5.60    1.30
  11   3   0    3.70    1.30
 -11   3   0    5.50    1.00
  11   3   0    4.60    1.20
 -11   3   0    5.70    1.00
  11   3   0    4.90    1.20
  12  -3   0   37.70    2.70
 -12  -3   0   39.50    2.60
  12  -3   0   39.70    2.40
 -12  -3   0   35.40    3.20
  12  -3   0   38.50    3.10
  12  -3   0   38.60    2.60
 -12  -3   0   37.80    2.80
  12  -3   0   36.60    2.80
  12   3   0   38.00    2.80
 -12   3   0   39.00    2.30
 -12   3   0   39.80    3.00
  12   3   0   33.00    3.00
 -12   3   0   34.50    2.40
  12   3   0   38.50    2.30
  12   3   0   41.60    2.70
  12   3   0   35.80    3.40
 -12   3   0   42.30    2.40
  12   3   0   41.60    2.80
  13  -3   0   18.80    2.40
 -13  -3   0   20.10    2.40
 -13  -3   0   21.20    2.50
  13  -3   0   21.80    2.40
 -13  -3   0   18.70    2.60
  13  -3   0   20.80    2.50
  13  -3   0   20.50    2.10
  13  -3   0   20.60    2.80
  13   3   0   21.20    2.40
  13   3   0   23.40    2.60
 -13   3   0   21.20    2.90
 -13   3   0   19.10    2.20
 -13   3   0   21.80    2.20
  13   3   0   20.50    1.90
  13   3   0   27.70    2.80
  13   3   0   18.80    2.50
 -13   3   0   21.80    2.00
  13   3   0   20.60    2.60
  14  -3   0  518.95   17.40
  14  -3   0  538.35   17.90
  14  -3   0  536.15   17.30
  14  -3   0  553.84   17.00
 -14  -3   0  522.75   17.40
 -14  -3   0  527.25   18.10
 -14  -3   0  564.84   18.10
  14  -3   0  542.65   16.30
  14  -3   0  540.85   17.60
  14   3   0  577.74   18.20
  14   3   0  552.54   17.00
  14   3   0  587.94   17.60
 -14   3   0  540.65   17.10
 -14   3   0  511.65   17.00
  14   3   0  519.95   17.80
  14   3   0  528.55   17.50
 -14   3   0  502.85   17.70
  14   3   0  527.95   17.40
 -14   3   0  567.54   17.10
 -15  -3   0   14.10    2.30
  15  -3   0   15.00    1.20
  15  -3   0   15.40    2.10
  15  -3   0   11.90    2.20
  15  -3   0   10.70    1.80
  15  -3   0   12.90    1.60
 -15  -3   0   12.00    1.80
  15   3   0   14.20    2.20
  15   3   0   13.10    2.00
  15   3   0   17.30    2.70
 -15   3   0   12.20    1.60
 -15   3   0   13.10    1.70
  15   3   0   17.60    2.50
 -15   3   0   10.80    1.70
  15   3   0   10.70    1.90
  16  -3   0   -2.10    1.40
  16  -3   0    2.40    1.90
 -16  -3   0   -1.40    2.00
  16  -3   0    0.20    1.30
 -16  -3   0    0.70    1.40
  16  -3   0   -0.20    1.70
  16   3   0    2.30    1.50
  16   3   0    0.30    2.10
 -16   3   0    1.70    1.50
  16   3   0   -0.70    2.30
  16   3   0    1.30    1.50
 -16   3   0    2.10    1.20
  17  -3   0   13.70    2.70
 -17  -3   0   11.70    2.80
  17  -3   0   15.20    2.20
 -17  -3   0   16.20    2.20
  17   3   0   12.90    3.10
  17   3   0   18.00    2.30
  17   3   0   12.90    2.30
 -17   3   0   14.80    2.20
  17   3   0    6.00    3.00
 -17   3   0   16.10    2.00
  18  -3   0    1.90    1.80
 -18  -3   0    2.80    1.70
  18  -3   0    4.80    2.20
  18   3   0    2.80    2.00
 -18   3   0    3.70    1.90
  18   3   0    4.80    3.10
  18   3   0    7.30    1.50
 -18   3   0    2.40    1.40
  19  -3   0   -0.60    2.40
  19  -3   0    0.30    1.90
 -19  -3   0   -2.20    1.90
 -19   3   0   -0.40    1.50
  19   3   0    2.60    2.10
 -19   3   0   -0.60    2.10
  19   3   0   -1.00    1.30
  19   3   0    3.00    3.70
   0  -4   0  331.47   10.50
   0  -4   0  335.87   10.30
   0  -4   0  334.27   10.50
   0  -4   0  341.67   10.40
   0  -4   0  339.17   10.50
   0   4   0  341.67   10.40
   0   4   0  330.07   10.50
   1  -4   0  200.48    6.70
   1  -4   0  214.68    6.80
  -1  -4   0  210.88    6.60
   1  -4   0  212.98    6.70
  -1  -4   0  205.58    6.70
  -1  -4   0  208.28    6.60
  -1  -4   0  210.68    6.80
   1  -4   0  212.48    6.70
   1  -4   0  209.78    6.80
  -1  -4   0  210.28    6.70
   1   4   0  205.38    6.70
   1   4   0  218.18    6.30
  -1   4   0  209.38    6.70
   1   4   0  212.28    6.40
   1   4   0  206.18    6.70
  -1   4   0  203.98    6.60
  -1   4   0  214.08    6.80
  -2  -4   0   95.19    3.50
  -2  -4   0   98.69    3.40
   2  -4   0   93.79    3.40
   2  -4   0   99.29    3.60
   2  -4   0   98.99    3.60
  -2  -4   0   98.59    3.10
  -2  -4   0   96.59    3.40
  -2  -4   0  100.09    3.30
   2  -4   0   97.29    3.30
  -2  -4   0   94.99    3.50
   2  -4   0   93.39    3.40
  -2  -4   0   95.39    3.20
   2   4   0   93.29    3.40
   2   4   0   98.69    3.20
   2   4   0   96.69    3.30
   2   4   0  101.59    3.20
   2   4   0   97.09    3.50
  -2   4   0   96.19    3.40
  -3  -4   0   25.50    1.30
   3  -4   0   23.60    1.40
   3  -4   0   21.60    1.00
   3  -4   0   24.70    1.30
  -3  -4   0   18.90    1.10
   3  -4   0   22.50    1.60
  -3  -4   0   24.20    1.40
  -3  -4   0   21.30    1.20
   3  -4   0   25.20    1.60
  -3  -4   0   20.10    1.10
  -3  -4   0   22.20    1.40
  -3  -4   0   22.10    1.40
   3  -4   0   23.60    1.30
   3  -4   0   23.10    1.00
   3   4   0   21.00    1.30
  -3   4   0   24.30    1.30
   3   4   0   23.90    1.50
   3   4   0   25.60    1.20
  -3   4   0   23.40    1.00
   3   4   0   26.60    1.70
   3   4   0   20.40    1.30
   4  -4   0   66.19    2.70
   4  -4   0   61.49    2.10
  -4  -4   0   59.09    2.30
   4  -4   0   62.59    2.30
   4  -4   0   62.29    2.20
  -4  -4   0   64.89    2.10
  -4  -4   0   55.39    3.20
  -4  -4   0   61.39    2.30
  -4  -4   0   61.39    2.30
  -4  -4   0   65.19    2.50
   4  -4   0   59.59    2.10
   4  -4   0   62.79    2.40
   4  -4   0   63.49    2.30
   4   4   0   61.39    2.50
   4   4   0   57.99    2.60
   4   4   0   60.89    2.30
   4   4   0   59.99    2.50
  -4   4   0   60.29    2.40
   4   4   0   62.19    2.60
  -4   4   0   61.79    2.20
   5  -4   0  104.39    3.50
  -5  -4   0  105.99    3.70
   5  -4   0  104.49    3.60
  -5  -4   0  102.49    3.60
  -5  -4   0  103.29    3.80
  -5  -4   0  102.89    3.90
   5  -4   0  104.69    3.70
   5  -4   0  102.79    3.50
  -5  -4   0  104.69    3.30
   5  -4   0  108.09    3.60
   5  -4   0  104.69    3.40
   5  -4   0  102.19    3.80
  -5  -4   0  102.29    3.70
  -5   4   0  103.29    3.70
   5   4   0  105.49    3.50
   5   4   0  108.19    3.80
   5   4   0  104.69    3.80
   5   4   0  104.09    3.50
   5   4   0  102.99    3.90
   5   4   0   98.19    3.80
   5   4   0  106.99    3.50
   6  -4   0  449.76   14.10
  -6  -4   0  448.26   13.90
  -6  -4   0  453.55   14.10
   6  -4   0  453.15   13.90
   6  -4   0  471.55   14.10
  -6  -4   0  467.55   14.20
  -6  -4   0  478.75   14.20
  -6  -4   0  458.95   14.40
   6  -4   0  475.65   14.10
   6  -4   0  452.45   14.00
   6  -4   0  452.05   13.90
   6  -4   0  461.55   14.20
  -6   4   0  446.76   14.10
  -6   4   0  458.35   14.10
   6   4   0  447.16   13.90
   6   4   0  454.05   13.90
   6   4   0  459.05   14.00
   6   4   0  462.85   14.30
   6   4   0  447.26   14.20
   6   4   0  443.26   14.20
   7  -4   0  119.39    4.20
  -7  -4   0  119.09    4.30
   7  -4   0  119.29    4.10
   7  -4   0  121.39    4.30
   7  -4   0  114.49    4.10
  -7  -4   0  119.29    4.60
   7  -4   0  115.19    4.30
   7  -4   0  113.09    4.20
   7  -4   0  119.29    3.90
  -7  -4   0  122.89    4.30
  -7  -4   0  119.79    4.40
  -7   4   0  118.29    4.20
   7   4   0  116.89    4.20
  -7   4   0  124.89    4.30
   7   4   0  119.79    4.10
   7   4   0  114.59    4.40
   7   4   0  111.09    4.50
   7   4   0  114.39    4.30
   7   4   0  116.49    4.50
   7   4   0  115.49    4.10
  -8  -4   0 1087.99   33.40
   8  -4   0 1060.99   33.40
   8  -4   0 1133.09   33.50
  -8  -4   0 1156.88   33.50
  -8  -4   0 1128.79   33.80
   8  -4   0 1106.89   33.40
   8  -4   0 1102.29   33.30
   8  -4   0 1137.09   33.60
   8  -4   0 1089.59   33.00
  -8  -4   0 1098.79   33.50
   8   4   0 1128.79   33.40
  -8   4   0 1155.18   33.50
   8   4   0 1076.59   33.50
   8   4   0 1122.29   33.70
   8   4   0 1094.09   33.30
   8   4   0 1073.19   33.50
  -8   4   0 1078.29   32.90
   8   4   0 1096.59   33.80
  -8   4   0 1130.69   33.40
   8   4   0 1111.79   33.30
   9  -4   0   12.80    1.80
  -9  -4   0   12.50    1.70
   9  -4   0   13.20    1.00
  -9  -4   0   15.40    2.10
   9  -4   0   15.50    1.70
   9  -4   0   11.50    1.60
   9  -4   0   14.10    1.60
  -9  -4   0   14.10    1.50
   9  -4   0   14.50    1.50
  -9  -4   0   13.80    1.80
  -9   4   0   16.30    1.80
   9   4   0   12.30    1.50
   9   4   0   12.30    1.70
  -9   4   0   12.40    1.20
   9   4   0   11.40    1.70
   9   4   0   13.60    1.70
  -9   4   0   13.10    1.20
  -9   4   0   15.20    1.50
   9   4   0   14.30    1.60
   9   4   0   11.60    2.20
   9   4   0   10.90    1.60
 -10  -4   0   89.09    3.80
  10  -4   0   93.99    3.70
  10  -4   0   90.09    3.80
  10  -4   0   95.19    3.20
  10  -4   0   88.79    4.10
  10  -4   0   88.39    3.70
 -10  -4   0   95.99    3.70
  10  -4   0   89.79    3.90
 -10  -4   0   94.29    3.90
 -10  -4   0   84.49    4.20
 -10   4   0   82.39    3.90
  10   4   0   92.49    4.20
  10   4   0   89.19    3.80
  10   4   0   90.99    3.80
  10   4   0   96.89    3.90
  10   4   0   87.59    3.70
 -10   4   0   91.69    3.40
 -10   4   0   86.29    3.70
 -10   4   0   95.39    3.40
  10   4   0   89.79    4.40
  11  -4   0   50.49    2.70
  11  -4   0   45.70    2.90
  11  -4   0   44.40    2.70
 -11  -4   0   48.40    3.30
  11  -4   0   43.40    3.10
  11  -4   0   49.90    1.90
  11  -4   0   44.70    2.60
 -11  -4   0   44.40    2.80
 -11  -4   0   50.79    2.90
 -11   4   0   46.50    3.00
  11   4   0   39.30    3.10
  11   4   0   46.10    3.00
 -11   4   0   48.90    2.40
 -11   4   0   50.69    2.40
  11   4   0   47.50    2.80
  11   4   0   49.10    2.70
 -11   4   0   46.40    2.50
  11   4   0   49.00    2.90
  11   4   0   49.00    3.60
  12  -4   0    0.80    1.00
  12  -4   0    0.00    1.20
 -12  -4   0    0.60    1.10
  12  -4   0   -0.40    0.90
  12  -4   0    1.10    0.50
  12  -4   0    0.90    1.10
  12  -4   0    0.00    1.00
 -12  -4   0    0.70    1.30
 -12   4   0    1.00    0.90
  12   4   0   -0.90    1.20
  12   4   0    2.20    1.10
 -12   4   0    2.00    0.90
 -12   4   0    1.70    1.30
  12   4   0   -0.50    1.10
  12   4   0   -0.10    1.40
 -12   4   0    0.60    1.00
  12   4   0   -0.20    1.20
  12   4   0    0.20    1.50
  13  -4   0   54.19    3.20
  13  -4   0   55.89    3.30
 -13  -4   0   53.89    3.40
 -13  -4   0   51.19    3.40
  13  -4   0   55.69    3.70
 -13  -4   0   57.29    4.10
  13  -4   0   62.09    3.60
  13   4   0   62.19    3.60
 -13   4   0   52.99    4.10
  13   4   0   61.09    3.60
  13   4   0   53.69    3.90
  13   4   0   60.09    3.70
  13   4   0   57.49    3.10
 -13   4   0   54.69    3.10
 -13   4   0   56.99    3.00
  13   4   0   56.49    4.40
 -13   4   0   62.39    3.00
 -14  -4   0    0.00    1.30
 -14  -4   0    1.80    1.70
  14  -4   0   -0.40    1.30
  14  -4   0   -1.90    1.20
  14  -4   0   -1.30    1.30
  14  -4   0    0.10    1.40
  14  -4   0   -0.30    1.20
  14  -4   0    1.00    0.60
  14   4   0    4.70    3.10
 -14   4   0    0.10    1.10
  14   4   0   -0.10    1.50
 -14   4   0   -1.20    1.10
 -14   4   0    1.40    1.10
  14   4   0    1.10    1.10
  14   4   0    2.00    1.90
 -15  -4   0    4.00    2.10
  15  -4   0   -0.50    1.40
 -15  -4   0   -0.60    1.30
  15  -4   0    2.30    1.70
  15  -4   0    2.30    1.40
 -15   4   0    0.10    1.10
 -15   4   0   -1.20    1.30
  15   4   0   -0.10    1.50
  15   4   0    0.20    1.10
  15   4   0    2.80    2.20
 -15   4   0    0.40    1.30
  15   4   0    2.20    2.50
 -16  -4   0  282.97   10.60
  16  -4   0  250.77    9.70
  16  -4   0  241.98   10.10
 -16  -4   0  233.18    9.40
 -16   4   0  260.37    9.20
  16   4   0  257.87    9.70
 -16   4   0  269.77    9.10
  16   4   0  283.07   10.10
 -16   4   0  254.17    9.20
  16   4   0  264.17    9.10
  16   4   0  284.67   11.00
  17  -4   0   10.50    2.20
  17  -4   0    9.70    2.00
 -17  -4   0   10.10    1.90
 -17   4   0   12.00    1.90
  17   4   0   12.90    2.30
  17   4   0   12.50    3.50
 -17   4   0   11.90    2.10
 -17   4   0   11.00    1.80
  17   4   0   11.80    1.80
  18  -4   0   50.29    4.20
 -18  -4   0   45.40    4.00
  18  -4   0   48.30    4.90
  18   4   0   62.89    3.60
 -18   4   0   60.59    4.40
 -18   4   0   46.30    3.50
  18   4   0   51.19    4.70
   0  -5   0    3.50    0.70
   0  -5   0    4.30    0.80
   0  -5   0    3.70    0.70
   0  -5   0    5.30    0.90
   0  -5   0    4.40    0.70
   0   5   0    4.00    0.80
   0   5   0    3.60    0.80
  -1  -5   0   30.80    1.80
   1  -5   0   34.10    1.80
  -1  -5   0   33.90    1.60
  -1  -5   0   34.60    1.60
   1  -5   0   33.00    1.90
   1  -5   0   34.00    1.90
  -1  -5   0   31.20    1.80
  -1  -5   0   34.00    1.80
   1  -5   0   30.50    1.80
  -1   5   0   32.50    1.70
   1   5   0   30.50    1.80
   1   5   0   34.00    1.80
   2  -5   0 1839.62   55.09
  -2  -5   0 1783.72   54.69
   2  -5   0 1823.92   55.29
   2  -5   0 1838.02   54.99
  -2  -5   0 1818.52   55.19
  -2  -5   0 1843.62   54.89
  -2  -5   0 1835.32   55.09
  -2  -5   0 1882.91   54.99
  -2  -5   0 1884.71   54.79
   2  -5   0 1862.41   55.09
  -2  -5   0 1825.62   55.09
  -2  -5   0 1995.30   54.79
   2   5   0 1864.61   54.79
   2   5   0 1783.82   55.09
   2   5   0 1849.61   55.19
   2   5   0 1876.51   54.69
  -2   5   0 1829.12   54.99
   3  -5   0    1.20    0.60
  -3  -5   0    1.60    0.50
   3  -5   0    1.00    0.90
  -3  -5   0    1.30    0.50
   3  -5   0    1.20    0.60
   3  -5   0    0.60    0.60
  -3  -5   0    1.70    0.70
  -3  -5   0    1.30    0.70
  -3  -5   0    0.90    0.80
  -3  -5   0    0.60    0.70
  -3  -5   0    1.20    0.40
   3  -5   0    0.30    0.80
   3   5   0    2.00    0.80
   3   5   0    2.70    0.80
  -3   5   0    1.50    0.60
   3   5   0    1.20    0.50
   3   5   0    2.20    0.60
   4  -5   0  309.37    9.50
  -4  -5   0  311.77   10.10
   4  -5   0  333.97   10.30
   4  -5   0  304.07   10.00
   4  -5   0  312.57    9.90
   4  -5   0  320.57    9.60
   4  -5   0  316.97    9.90
  -4  -5   0  316.27    9.80
  -4  -5   0  306.77    9.90
   4  -5   0  326.37    9.60
   4  -5   0  310.37   10.40
   4  -5   0  305.47    9.50
  -4  -5   0  309.37    9.70
  -4  -5   0  330.67   10.00
  -4  -5   0  316.27    9.80
   4   5   0  324.87    9.90
   4   5   0  310.27    9.70
  -4   5   0  310.37   10.00
   4   5   0  310.47   10.10
   4   5   0  323.67    9.90
   4   5   0  304.97   10.10
   5  -5   0   51.19    2.20
   5  -5   0   48.40    1.90
   5  -5   0   54.19    2.90
   5  -5   0   51.59    2.00
   5  -5   0   49.99    1.90
   5  -5   0   50.09    2.20
   5  -5   0   48.20    2.40
   5  -5   0   53.09    2.70
  -5  -5   0   50.09    2.20
  -5  -5   0   53.79    2.50
  -5  -5   0   49.30    2.50
  -5  -5   0   50.09    2.20
   5  -5   0   49.80    2.00
  -5  -5   0   51.49    1.90
  -5  -5   0   51.59    2.10
  -5   5   0   46.20    2.00
   5   5   0   50.89    2.50
   5   5   0   50.59    2.40
   5   5   0   49.10    2.40
  -5   5   0   49.99    2.30
   5   5   0   52.09    2.10
   5   5   0   50.49    2.50
   6  -5   0  545.35   16.90
   6  -5   0  541.45   16.50
   6  -5   0  553.14   16.50
   6  -5   0  560.44   16.70
   6  -5   0  539.25   16.40
   6  -5   0  545.85   16.60
   6  -5   0  559.94   17.20
  -6  -5   0  512.75   16.20
  -6  -5   0  555.84   16.70
   6  -5   0  552.94   16.60
  -6  -5   0  538.95   16.90
  -6  -5   0  514.85   16.40
  -6  -5   0  557.14   16.90
  -6  -5   0  551.04   16.70
   6   5   0  545.55   16.90
   6   5   0  540.35   16.90
  -6   5   0  538.55   16.50
   6   5   0  536.05   16.90
  -6   5   0  537.05   16.80
   6   5   0  529.05   16.40
   6   5   0  531.55   16.30
   6   5   0  554.24   16.80
   7  -5   0  123.69    4.20
   7  -5   0  121.89    4.40
  -7  -5   0  122.59    4.60
   7  -5   0  123.39    4.40
   7  -5   0  123.79    4.40
  -7  -5   0  123.19    4.80
  -7  -5   0  123.59    4.60
   7  -5   0  121.19    4.30
   7  -5   0  124.09    4.60
   7  -5   0  125.69    4.20
  -7  -5   0  122.89    4.50
   7   5   0  120.09    4.60
   7   5   0  117.69    4.60
   7   5   0  113.19    4.10
   7   5   0  123.79    4.80
   7   5   0  121.79    4.70
  -7   5   0  120.89    4.40
  -7   5   0  125.29    4.50
   7   5   0  121.59    4.20
   7   5   0  120.19    4.10
   8  -5   0  204.38    6.80
   8  -5   0  202.98    6.80
   8  -5   0  197.28    6.60
   8  -5   0  200.98    6.60
  -8  -5   0  202.48    6.80
  -8  -5   0  202.98    6.90
  -8  -5   0  188.38    7.10
  -8  -5   0  204.88    6.90
   8  -5   0  202.78    6.40
   8  -5   0  198.08    6.70
   8  -5   0  195.98    6.90
  -8   5   0  194.38    6.80
   8   5   0  197.68    6.90
   8   5   0  196.18    6.50
   8   5   0  196.88    6.40
   8   5   0  200.78    6.60
   8   5   0  199.48    7.00
   8   5   0  198.18    7.00
  -8   5   0  192.58    6.70
  -9  -5   0    3.40    1.00
   9  -5   0    3.70    1.00
   9  -5   0    3.30    0.90
  -9  -5   0    2.60    1.00
  -9  -5   0    3.90    1.10
   9  -5   0    3.30    0.90
   9  -5   0    3.80    1.10
  -9  -5   0    3.90    1.10
   9  -5   0    3.20    0.70
   9  -5   0    3.90    1.00
   9   5   0    4.20    1.10
   9   5   0    2.70    1.20
  -9   5   0    3.80    1.00
   9   5   0    4.50    0.90
   9   5   0    4.20    0.90
  -9   5   0    3.80    1.00
   9   5   0    5.40    1.20
   9   5   0    2.70    1.30
   9   5   0    3.90    1.00
  10  -5   0   45.40    2.60
 -10  -5   0   44.20    3.10
 -10  -5   0   50.19    2.70
  10  -5   0   44.60    2.50
 -10  -5   0   47.50    2.80
  10  -5   0   49.60    2.80
 -10  -5   0   46.50    2.70
  10  -5   0   46.50    2.70
  10  -5   0   49.70    2.00
  10   5   0   43.70    2.60
  10   5   0   44.80    3.40
  10   5   0   37.90    2.30
  10   5   0   47.70    2.70
  10   5   0   45.00    2.70
  10   5   0   48.20    2.90
  10   5   0   42.60    3.00
 -10   5   0   45.80    2.70
  11  -5   0   17.60    2.20
  11  -5   0   16.30    2.00
  11  -5   0   17.60    2.20
  11  -5   0   19.40    2.20
 -11  -5   0   19.30    2.20
  11  -5   0   18.70    2.00
  11  -5   0   16.30    1.30
 -11  -5   0   18.70    2.00
 -11  -5   0   20.20    2.60
 -11  -5   0   14.00    1.70
  11   5   0   13.70    1.90
  11   5   0   17.50    2.10
  11   5   0   14.70    2.00
 -11   5   0   17.90    1.20
  11   5   0   18.70    2.30
 -11   5   0   17.50    2.30
 -11   5   0   17.40    1.90
  11   5   0   13.00    2.20
  11   5   0   16.10    2.30
  12  -5   0    1.20    1.30
 -12  -5   0    1.40    1.30
  12  -5   0    1.30    1.20
  12  -5   0    1.90    0.70
  12  -5   0    1.20    1.10
  12  -5   0    1.90    1.20
 -12  -5   0    1.80    1.50
  12  -5   0   -1.00    1.10
 -12  -5   0    1.20    1.10
  12   5   0    0.70    1.10
  12   5   0    2.90    1.40
  12   5   0    1.70    1.20
  12   5   0    1.30    1.80
  12   5   0   -0.20    2.50
  12   5   0   -0.60    1.30
  12   5   0    0.80    1.20
 -12   5   0    0.80    1.00
 -12   5   0    1.40    0.80
 -13  -5   0    5.80    2.10
 -13  -5   0    5.50    1.70
  13  -5   0    3.00    1.40
  13  -5   0    2.20    1.40
  13  -5   0    2.90    1.40
 -13  -5   0    2.10    1.30
  13  -5   0    5.30    0.80
  13  -5   0    3.60    1.50
  13   5   0    5.70    1.70
 -13   5   0    6.70    1.40
  13   5   0    4.10    1.50
  13   5   0    3.60    2.10
  13   5   0    4.90    1.30
 -13   5   0    5.40    1.10
  13   5   0    5.90    1.70
  13   5   0    3.60    1.40
 -14  -5   0  404.46   13.90
  14  -5   0  424.36   12.70
 -14  -5   0  441.46   14.70
  14  -5   0  409.06   13.90
  14  -5   0  405.56   13.70
  14  -5   0  397.06   14.20
  14  -5   0  410.76   14.00
  14   5   0  416.76   13.90
  14   5   0  411.46   13.90
  14   5   0  433.36   14.80
  14   5   0  409.16   13.70
  14   5   0  430.96   13.80
 -14   5   0  427.16   13.10
 -14   5   0  400.76   13.70
  14   5   0  433.06   13.80
 -15  -5   0   33.90    4.50
 -15  -5   0   25.60    3.20
  15  -5   0   25.80    3.40
  15  -5   0   31.00    3.30
 -15   5   0   36.30    2.80
  15   5   0   29.70    2.80
  15   5   0   35.00    4.10
  15   5   0   24.10    2.70
  15   5   0   33.70    3.50
 -15   5   0   34.00    2.80
  15   5   0   31.70    3.20
  15   5   0   39.10    5.20
 -15   5   0   32.40    2.80
  16  -5   0    7.50    1.90
  16  -5   0    4.90    1.90
 -16  -5   0   10.90    1.90
  16   5   0    7.70    2.10
  16   5   0    9.10    1.70
  16   5   0    6.80    3.50
 -16   5   0    8.30    1.70
 -16   5   0    7.10    1.70
  16   5   0    8.10    2.00
  17  -5   0   -0.70    1.70
  17  -5   0    2.60    2.00
 -17  -5   0    2.50    1.80
  17   5   0    1.30    1.50
 -17   5   0    1.50    1.50
  17   5   0    1.40    2.00
  17   5   0    2.40    1.80
   0  -6   0  429.36   13.00
   0  -6   0  422.76   13.20
   0  -6   0  423.06   12.90
   0  -6   0  407.36   13.10
   0  -6   0  408.06   13.20
   0   6   0  426.56   13.10
   0   6   0  399.66   13.10
   1  -6   0   -0.60    0.60
   1  -6   0    0.10    0.70
  -1  -6   0    0.50    0.70
   1  -6   0    0.40    0.70
   1  -6   0    0.90    0.70
  -1  -6   0   -0.20    0.60
  -1  -6   0    0.00    0.70
   1  -6   0   -0.40    0.80
  -1  -6   0    0.70    0.70
  -1  -6   0    1.60    0.80
  -1   6   0    0.80    0.70
   1   6   0    0.60    0.80
   1   6   0    0.20    0.70
   2  -6   0    4.70    0.80
  -2  -6   0    5.30    1.00
  -2  -6   0    7.90    1.00
   2  -6   0    6.70    1.20
  -2  -6   0    5.00    0.60
   2  -6   0    7.20    1.00
  -2  -6   0    6.10    1.00
   2  -6   0    5.80    0.90
  -2  -6   0    5.20    0.80
   2  -6   0    6.80    1.20
  -2  -6   0    4.60    0.90
  -2  -6   0    7.30    1.10
  -2   6   0    4.80    0.90
   2   6   0    5.00    0.90
   2   6   0    4.90    1.00
  -3  -6   0   31.20    1.90
  -3  -6   0   32.30    2.00
  -3  -6   0   31.90    1.60
   3  -6   0   32.00    1.90
   3  -6   0   32.40    2.00
  -3  -6   0   31.70    2.10
   3  -6   0   36.20    2.30
   3  -6   0   39.00    2.30
  -3  -6   0   28.50    1.50
  -3  -6   0   31.60    1.70
  -3  -6   0   34.30    1.90
   3  -6   0   33.50    1.90
   3   6   0   29.20    1.60
   3   6   0   27.80    1.50
   3   6   0   34.70    2.10
  -3   6   0   32.50    1.90
   3   6   0   32.80    2.10
   4  -6   0  181.08    6.20
   4  -6   0  174.78    5.60
   4  -6   0  184.98    6.20
   4  -6   0  173.78    6.30
   4  -6   0  187.18    6.80
  -4  -6   0  184.08    5.90
   4  -6   0  176.68    5.70
  -4  -6   0  188.18    6.20
  -4  -6   0  181.68    6.00
   4  -6   0  196.88    6.70
  -4  -6   0  186.58    6.40
  -4  -6   0  180.78    6.00
  -4  -6   0  179.28    6.20
  -4  -6   0  187.58    6.20
  -4  -6   0  189.28    6.30
   4   6   0  181.38    6.00
   4   6   0  181.88    6.40
   4   6   0  184.18    6.00
  -4   6   0  181.08    6.30
   4   6   0  183.88    6.40
   5  -6   0  186.98    6.70
  -5  -6   0  177.98    5.80
   5  -6   0  174.78    6.30
   5  -6   0  176.68    5.70
   5  -6   0  184.18    6.10
   5  -6   0  178.78    6.10
  -5  -6   0  184.78    6.00
  -5  -6   0  183.98    6.40
   5  -6   0  179.08    5.60
  -5  -6   0  179.18    6.00
   5  -6   0  183.58    6.00
  -5  -6   0  173.08    6.00
  -5  -6   0  182.48    6.30
   5  -6   0  178.58    5.70
   5  -6   0  182.08    6.80
   5   6   0  181.18    6.40
   5   6   0  178.58    6.10
   5   6   0  186.28    6.40
   5   6   0  175.88    6.10
  -5   6   0  181.88    6.30
   6  -6   0  271.37    8.60
   6  -6   0  270.27    8.40
   6  -6   0  273.07    9.40
  -6  -6   0  260.07    8.20
   6  -6   0  273.67    8.40
   6  -6   0  261.07    8.90
  -6  -6   0  258.17    8.90
   6  -6   0  272.17    9.30
   6  -6   0  268.57    8.30
   6  -6   0  253.97    8.60
  -6  -6   0  267.07    8.60
  -6  -6   0  272.77    8.70
  -6  -6   0  269.87    8.50
  -6  -6   0  267.57    8.90
   6  -6   0  265.57    8.40
   6   6   0  258.47    8.90
   6   6   0  270.77    9.00
   6   6   0  273.27    8.40
  -6   6   0  267.37    8.80
   6   6   0  265.27    8.80
   6   6   0  265.97    8.80
   7  -6   0  342.97   10.90
   7  -6   0  340.07   11.40
   7  -6   0  341.67   10.70
   7  -6   0  342.57   10.70
   7  -6   0  350.06   11.70
  -7  -6   0  340.27   11.20
  -7  -6   0  350.76   11.20
  -7  -6   0  331.57   10.90
  -7  -6   0  338.17   10.90
   7  -6   0  343.57   10.60
   7  -6   0  339.37   10.70
   7  -6   0  338.97   11.10
  -7  -6   0  338.37   10.50
  -7   6   0  342.67   10.60
   7   6   0  347.07   11.10
   7   6   0  346.37   11.20
   7   6   0  339.77   11.20
   7   6   0  342.07   11.10
  -7   6   0  334.17   11.00
   7   6   0  322.97   10.50
   8  -6   0  571.64   17.30
   8  -6   0  581.94   18.30
   8  -6   0  589.04   17.30
  -8  -6   0  537.75   17.80
   8  -6   0  547.35   18.00
   8  -6   0  582.34   17.20
   8  -6   0  554.04   17.70
  -8  -6   0  564.14   17.60
  -8  -6   0  571.74   17.50
   8  -6   0  572.44   17.40
  -8  -6   0  569.14   17.70
   8  -6   0  569.34   17.40
   8  -6   0  580.34   17.40
   8   6   0  551.64   17.70
  -8   6   0  562.74   17.30
   8   6   0  565.44   17.80
   8   6   0  566.24   17.80
   8   6   0  562.64   17.00
  -8   6   0  485.55   17.90
   8   6   0  558.44   16.90
  -9  -6   0   13.80    2.00
  -9  -6   0   14.10    2.10
  -9  -6   0   10.90    1.60
   9  -6   0   14.10    2.00
  -9  -6   0   13.20    1.50
   9  -6   0   14.00    1.60
   9  -6   0   14.50    1.80
   9  -6   0   13.00    1.40
   9  -6   0   15.60    1.80
   9  -6   0   11.20    1.60
   9  -6   0   16.30    1.70
   9   6   0   15.20    1.60
  -9   6   0   12.70    1.40
  -9   6   0   14.10    1.90
   9   6   0   17.30    2.20
   9   6   0   12.70    1.90
   9   6   0   12.90    1.70
   9   6   0   13.00    1.50
   9   6   0   11.90    1.40
   9   6   0   13.50    1.80
 -10  -6   0    0.50    1.00
  10  -6   0    0.10    1.00
 -10  -6   0    0.60    1.10
  10  -6   0   -0.20    1.00
 -10  -6   0    0.00    1.20
  10  -6   0    0.40    0.80
  10  -6   0   -0.10    1.60
  10  -6   0   -0.40    1.20
  10  -6   0    0.30    1.00
 -10  -6   0   -0.10    1.20
  10  -6   0    1.40    0.90
  10   6   0    1.00    1.10
  10   6   0   -0.50    0.90
 -10   6   0    1.40    1.00
  10   6   0    1.60    1.60
  10   6   0    1.00    0.80
  10   6   0    0.00    1.00
 -10   6   0    2.30    1.10
  10   6   0    0.60    1.50
  11  -6   0   -0.90    1.10
 -11  -6   0    0.70    1.30
  11  -6   0   -0.20    1.70
 -11  -6   0   -1.70    1.00
 -11  -6   0   -0.60    1.30
  11  -6   0   -0.50    1.00
  11  -6   0    0.70    0.80
  11  -6   0   -1.80    1.00
  11  -6   0    0.60    1.10
  11   6   0    0.00    1.20
  11   6   0   -0.10    1.20
  11   6   0   -1.90    1.00
  11   6   0   -1.80    1.00
  11   6   0    0.80    0.90
  11   6   0   -0.20    1.70
 -11   6   0    0.40    1.00
  12  -6   0    0.10    1.80
  12  -6   0   -0.40    1.20
 -12  -6   0    1.10    1.40
  12  -6   0    1.90    0.80
  12  -6   0    1.90    1.20
 -12  -6   0    2.80    1.40
  12  -6   0    0.70    1.40
  12  -6   0    0.40    1.10
 -12  -6   0   -0.40    1.20
  12   6   0    1.30    1.20
  12   6   0    0.10    1.40
  12   6   0    1.80    1.30
  12   6   0   -0.90    2.00
 -12   6   0    2.80    1.20
  12   6   0    1.20    1.50
  12   6   0    1.80    1.10
  13  -6   0   -1.20    1.30
  13  -6   0    0.90    0.70
  13  -6   0    2.80    1.40
  13  -6   0    3.10    1.50
 -13  -6   0    2.40    1.70
 -13  -6   0    1.50    1.40
  13  -6   0   -1.60    1.40
  13  -6   0    1.20    2.10
  13   6   0    3.40    1.70
 -13   6   0    1.80    1.30
  13   6   0    1.30    2.40
  13   6   0   -0.90    1.30
  13   6   0    0.00    1.20
  13   6   0    2.10    1.30
  13   6   0    2.10    1.50
  14  -6   0    2.30    2.00
  14  -6   0    1.30    1.40
  14  -6   0    0.20    1.50
  14  -6   0   -0.60    1.40
 -14  -6   0    2.20    1.60
 -14   6   0    2.20    1.30
  14   6   0    0.30    1.80
  14   6   0    0.00    3.20
  14   6   0    1.60    1.30
  14   6   0    1.70    1.50
  14   6   0    0.00    1.70
 -15  -6   0   29.70    3.20
  15  -6   0   25.70    3.50
  15  -6   0   21.20    2.60
  15  -6   0   27.00    3.50
  15   6   0   29.00    3.50
  15   6   0   28.30    2.80
  15   6   0   32.20    3.90
  15   6   0   27.90    3.20
 -15   6   0   29.10    2.80
  16  -6   0   84.09    5.80
  16  -6   0   83.19    5.20
 -16  -6   0   83.39    4.90
  16  -6   0   85.29    5.00
 -16   6   0   79.79    4.50
  16   6   0   91.19    5.10
  16   6   0   95.69    5.10
  16   6   0   90.79    4.50
   0  -7   0    9.00    1.30
   0  -7   0    7.90    1.10
   0  -7   0    7.20    1.30
   0  -7   0   11.60    1.50
   0  -7   0   10.10    1.40
   0   7   0    9.30    1.30
   0   7   0    8.70    1.40
   1  -7   0  164.78    5.70
  -1  -7   0  159.58    6.00
  -1  -7   0  159.88    5.90
   1  -7   0  163.08    5.80
   1  -7   0  167.68    5.90
  -1  -7   0  163.08    5.70
   1  -7   0  160.98    6.00
  -1  -7   0  168.78    5.70
   1  -7   0  160.68    6.10
  -1  -7   0  161.28    6.00
   1   7   0  175.78    6.00
   1   7   0  162.18    6.00
   2  -7   0  401.76   12.80
   2  -7   0  399.96   12.50
  -2  -7   0  387.86   12.60
  -2  -7   0  382.66   12.30
  -2  -7   0  399.86   12.40
  -2  -7   0  393.76   12.70
  -2  -7   0  384.56   11.90
   2  -7   0  393.66   12.50
   2  -7   0  399.46   12.40
  -2  -7   0  391.66   12.60
  -2  -7   0  359.46   11.90
   2  -7   0  399.36   12.90
   2   7   0  386.06   12.60
   2   7   0  403.96   12.60
   3  -7   0  289.07    9.60
  -3  -7   0  274.97    8.70
   3  -7   0  280.57    9.50
  -3  -7   0  276.27    9.20
   3  -7   0  281.77    9.20
  -3  -7   0  282.37    9.10
  -3  -7   0  267.27    9.20
   3  -7   0  269.57    9.10
   3  -7   0  283.27    9.00
  -3  -7   0  278.57    8.90
  -3  -7   0  273.77    8.70
  -3  -7   0  274.47    9.30
   3   7   0  270.77    9.30
  -3   7   0  276.57    9.10
   3   7   0  276.17    9.30
   4  -7   0    1.00    1.20
   4  -7   0    1.30    0.40
  -4  -7   0    0.00    0.70
  -4  -7   0    1.00    1.00
  -4  -7   0   -0.50    0.80
  -4  -7   0   -0.20    0.60
  -4  -7   0    0.40    0.90
   4  -7   0   -0.20    0.90
   4  -7   0    0.80    1.20
   4  -7   0    0.40    0.80
  -4  -7   0    1.30    0.90
   4  -7   0    0.20    0.40
   4  -7   0    0.40    0.80
   4   7   0    0.90    0.70
   4   7   0    0.50    1.00
   4   7   0    0.30    0.70
  -4   7   0    0.90    1.00
   4   7   0    1.50    1.20
   5  -7   0    1.30    0.80
  -5  -7   0    0.90    0.80
  -5  -7   0    0.50    0.80
  -5  -7   0    1.10    0.90
  -5  -7   0    0.30    0.90
   5  -7   0    0.00    0.90
   5  -7   0    1.80    1.30
  -5  -7   0    0.00    0.90
   5  -7   0    0.80    1.20
  -5  -7   0    1.10    0.60
   5  -7   0    1.10    0.60
   5  -7   0    0.30    1.00
   5  -7   0    0.70    0.50
  -5  -7   0    1.30    1.10
   5   7   0    0.20    0.80
   5   7   0    0.50    1.00
   5   7   0    0.40    1.10
  -5   7   0    1.20    1.00
   5   7   0    0.60    0.80
   6  -7   0  193.88    6.60
  -6  -7   0  184.68    6.90
   6  -7   0  189.18    6.60
  -6  -7   0  197.98    6.80
   6  -7   0  190.18    6.10
  -6  -7   0  189.18    6.50
   6  -7   0  194.88    6.20
  -6  -7   0  176.58    6.70
   6  -7   0  193.78    7.00
  -6  -7   0  190.78    6.30
  -6  -7   0  198.28    6.20
   6  -7   0  195.68    7.50
   6  -7   0  203.48    7.40
   6   7   0  189.78    6.60
   6   7   0  190.68    6.90
   6   7   0  180.58    6.60
   6   7   0  188.38    6.90
  -6   7   0  190.78    6.90
   7  -7   0   30.90    1.70
  -7  -7   0   30.50    2.10
   7  -7   0   28.10    2.20
   7  -7   0   32.00    1.90
   7  -7   0   33.40    1.70
   7  -7   0   32.50    2.00
   7  -7   0   27.80    2.90
  -7  -7   0   31.10    2.60
   7  -7   0   32.50    1.80
  -7  -7   0   31.70    2.30
  -7  -7   0   29.10    1.70
  -7  -7   0   32.40    2.50
   7  -7   0   27.90    2.60
   7  -7   0   32.60    4.50
   7   7   0   31.30    2.70
   7   7   0   28.80    2.40
   7   7   0   27.70    2.40
   7   7   0   28.70    2.40
  -7   7   0   31.70    2.40
   8  -7   0   37.60    2.10
   8  -7   0   38.90    2.10
   8  -7   0   39.00    2.00
   8  -7   0   30.50    3.10
  -8  -7   0   34.80    3.00
  -8  -7   0   39.20    2.60
   8  -7   0   40.30    3.50
   8  -7   0   35.80    2.50
   8  -7   0   34.50    2.20
  -8  -7   0   36.10    2.50
   8  -7   0   38.00    2.20
   8   7   0   33.20    2.90
   8   7   0   37.10    2.90
   8   7   0   33.90    3.10
  -8   7   0   34.50    2.50
   8   7   0   37.30    2.70
   9  -7   0   15.90    1.90
   9  -7   0   20.10    1.90
  -9  -7   0   20.20    2.80
   9  -7   0   17.90    1.70
   9  -7   0   21.50    1.90
  -9  -7   0   18.90    2.30
   9  -7   0   22.80    3.20
  -9  -7   0   17.60    2.20
   9  -7   0   18.20    2.00
   9  -7   0   13.60    2.20
   9   7   0   16.30    2.30
   9   7   0   20.40    2.60
   9   7   0   19.80    2.80
  -9   7   0   18.30    2.20
  10  -7   0   54.39    4.30
 -10  -7   0   55.99    3.70
  10  -7   0   57.89    3.00
  10  -7   0   54.19    2.90
  10  -7   0   55.89    2.60
 -10  -7   0   53.89    3.40
  10  -7   0   57.29    3.10
  10  -7   0   53.89    3.00
  10   7   0   48.80    3.80
  10   7   0   55.69    3.60
  10   7   0   56.99    3.40
 -10   7   0   55.29    3.30
 -11  -7   0    1.10    1.30
  11  -7   0    0.60    1.20
  11  -7   0   -0.40    1.10
 -11  -7   0    4.30    1.50
  11  -7   0    0.50    1.20
 -11  -7   0    1.30    1.50
  11  -7   0    2.30    0.90
  11  -7   0    2.90    2.10
 -11   7   0    3.70    1.40
  11   7   0    1.30    1.80
  11   7   0    2.40    1.40
  11   7   0    0.40    0.90
  11   7   0    2.80    1.60
  11   7   0    1.00    1.00
  12  -7   0   23.60    2.70
  12  -7   0   26.20    2.60
 -12  -7   0   19.60    2.70
  12  -7   0   36.20    4.20
  12  -7   0   25.20    2.90
  12  -7   0   23.90    2.70
  12   7   0   24.00    3.10
  12   7   0   27.50    2.40
 -12   7   0   27.90    2.80
  12   7   0   23.90    2.80
  13  -7   0   -0.70    1.50
  13  -7   0    1.40    1.30
  13  -7   0   -1.10    2.00
  13  -7   0    0.30    1.40
 -13  -7   0   -0.80    1.40
  13   7   0   -0.60    1.40
 -13   7   0    0.20    1.40
  13   7   0   -0.80    1.50
  13   7   0    1.30    1.70
  14  -7   0  158.48    6.50
  14  -7   0  129.49    6.10
 -14  -7   0  149.59    6.30
  14  -7   0  153.88    7.60
 -14   7   0  141.19    6.10
  14   7   0  142.09    6.10
  14   7   0  138.89    6.50
  15  -7   0   60.99    4.30
  15  -7   0   49.60    4.10
  15  -7   0   60.19    5.40
 -15  -7   0   49.60    4.00
  15   7   0   51.39    3.80
 -15   7   0   50.79    3.70
  15   7   0   56.09    4.30
   0  -8   0  493.05   16.00
   0  -8   0  493.45   15.60
   0  -8   0  502.65   15.60
   0  -8   0  503.15   15.90
   0  -8   0  489.45   15.90
  -1  -8   0    0.70    1.00
  -1  -8   0    1.80    1.00
  -1  -8   0    4.40    1.20
  -1  -8   0    3.80    1.30
   1  -8   0    1.70    1.00
   1  -8   0    3.00    1.40
   1  -8   0    0.60    1.20
   1  -8   0    4.40    1.20
   1  -8   0    1.70    1.10
  -1  -8   0    1.40    1.10
   1   8   0    2.30    1.20
   1   8   0    2.50    1.20
   2  -8   0   64.59    3.50
  -2  -8   0   60.39    2.90
  -2  -8   0   61.49    3.20
   2  -8   0   57.09    2.90
   2  -8   0   56.39    3.40
  -2  -8   0   58.99    2.40
   2  -8   0   55.19    3.10
  -2  -8   0   61.09    3.30
  -2  -8   0   58.89    2.40
  -2  -8   0   58.79    3.00
  -2  -8   0   62.39    3.30
   2  -8   0   60.59    3.10
   2   8   0   59.89    3.30
   2   8   0   65.39    3.30
   3  -8   0    8.90    1.70
  -3  -8   0    9.90    1.50
  -3  -8   0    8.40    0.90
  -3  -8   0    9.70    1.50
   3  -8   0    8.00    1.40
  -3  -8   0    6.80    0.90
   3  -8   0    8.70    1.30
   3  -8   0    9.80    1.40
   3  -8   0    9.80    1.70
  -3  -8   0    8.40    1.30
  -3  -8   0   10.20    1.60
  -3  -8   0    9.10    1.10
   3   8   0    5.90    1.40
   3   8   0   11.20    1.60
  -4  -8   0    9.10    1.40
  -4  -8   0    8.60    1.10
  -4  -8   0    8.40    1.40
  -4  -8   0    9.50    1.10
   4  -8   0    7.60    1.50
   4  -8   0    8.30    1.70
  -4  -8   0   10.80    1.60
   4  -8   0    8.80    1.80
   4  -8   0    8.90    1.40
  -4  -8   0   10.60    1.50
   4  -8   0    7.20    1.30
   4   8   0    9.70    1.60
   4   8   0   11.20    1.60
  -5  -8   0  169.48    6.10
  -5  -8   0  171.08    6.00
   5  -8   0  169.48    5.30
   5  -8   0  171.78    5.40
  -5  -8   0  170.88    5.70
  -5  -8   0  166.98    5.80
   5  -8   0  170.98    8.60
   5  -8   0  154.98    6.00
   5  -8   0  174.58    6.20
  -5  -8   0  176.68    5.90
   5  -8   0  174.68    6.80
  -5   8   0  165.78    6.30
   5   8   0  174.18    6.40
   5   8   0  171.28    5.60
   5   8   0  144.29    7.20
   5   8   0  158.88    5.70
   6  -8   0   35.80    3.30
   6  -8   0   36.40    1.70
   6  -8   0   35.40    3.30
  -6  -8   0   31.00    2.50
  -6  -8   0   34.00    2.20
  -6  -8   0   30.50    2.30
  -6  -8   0   34.00    2.40
  -6  -8   0   35.50    2.30
   6  -8   0   37.40    1.90
   6  -8   0   32.50    2.30
   6   8   0   27.70    2.40
   6   8   0   30.80    2.80
  -6   8   0   34.50    2.70
   6   8   0   36.90    2.90
   6   8   0   31.60    2.80
   7  -8   0  199.48    6.90
   7  -8   0  192.58    6.40
  -7  -8   0  195.78    6.80
  -7  -8   0  196.78    6.40
  -7  -8   0  204.08    6.90
  -7  -8   0  184.58    6.90
   7  -8   0  195.88    8.00
   7  -8   0  198.68    6.50
   7   8   0  190.38    7.30
   7   8   0  190.68    7.30
  -7   8   0  184.78    7.10
   7   8   0  198.88    6.90
  -8  -8   0  148.89    5.90
   8  -8   0  139.39    5.30
  -8  -8   0  143.19    5.50
  -8  -8   0  144.99    5.60
   8  -8   0  154.28    6.70
   8  -8   0  142.69    5.00
   8  -8   0  140.49    5.20
   8   8   0  133.99    5.60
   8   8   0  135.29    5.90
  -8   8   0  131.59    5.60
   8   8   0  139.59    5.80
   9  -8   0    5.40    1.00
   9  -8   0    4.30    1.20
   9  -8   0    4.40    1.10
  -9  -8   0    3.00    1.40
   9  -8   0    4.70    0.90
  -9  -8   0    5.20    1.60
   9  -8   0    1.10    2.00
  -9  -8   0    5.80    2.00
   9  -8   0    4.40    1.20
  -9   8   0    3.00    1.40
   9   8   0    3.90    1.70
   9   8   0    3.90    1.70
   9   8   0    5.60    1.60
 -10  -8   0    4.20    1.50
  10  -8   0    1.90    1.00
  10  -8   0    0.00    1.20
  10  -8   0    1.50    2.10
  10  -8   0    1.90    1.10
 -10  -8   0   -1.50    1.50
 -10  -8   0    1.90    1.40
  10  -8   0    1.40    1.30
  10  -8   0    0.80    1.10
  10   8   0    2.10    1.40
 -10   8   0    3.90    1.40
  10   8   0    2.90    1.70
  11  -8   0   21.10    2.30
  11  -8   0   25.90    2.90
 -11  -8   0   21.60    2.90
  11  -8   0   28.40    3.50
  11  -8   0   26.90    2.40
 -11   8   0   26.70    2.80
  11   8   0   28.60    3.40
  11   8   0   28.10    2.90
  12  -8   0   35.00    4.40
  12  -8   0   33.20    2.80
  12  -8   0   42.30    3.40
 -12  -8   0   36.90    3.30
 -12   8   0   38.80    3.10
  12   8   0   39.10    3.90
  12   8   0   30.20    3.10
  13  -8   0   11.40    1.70
  13  -8   0   11.00    2.90
  13  -8   0   10.20    2.00
 -13  -8   0    8.50    2.00
  13   8   0   14.10    2.40
  13   8   0    9.00    1.90
 -13   8   0    9.30    1.80
   0  -9   0    6.30    1.70
   0  -9   0    5.20    1.60
   0  -9   0    4.40    1.20
  -1  -9   0  106.09    4.50
   1  -9   0  102.29    4.60
   1  -9   0  105.19    5.00
  -1  -9   0  110.19    4.90
  -1  -9   0  100.69    3.60
  -1  -9   0  117.09    5.10
  -1  -9   0  107.29    3.60
   1  -9   0  112.59    5.10
  -1  -9   0  103.59    4.80
   2  -9   0    8.50    1.80
   2  -9   0    8.70    1.90
  -2  -9   0    8.00    1.30
  -2  -9   0    8.30    1.60
  -2  -9   0    9.20    0.90
   2  -9   0    6.50    1.80
  -2  -9   0    7.60    0.90
  -2  -9   0    8.40    1.70
  -2  -9   0    8.20    1.80
   2   9   0    8.60    1.70
   2   9   0    8.60    1.60
  -3  -9   0   16.70    2.00
  -3  -9   0   23.40    1.70
  -3  -9   0   20.70    1.70
  -3  -9   0   22.00    2.70
  -3  -9   0   18.90    2.50
   3  -9   0   24.70    3.00
  -3  -9   0   21.60    2.70
   3  -9   0   21.60    2.50
   3   9   0   20.10    2.60
   3   9   0   21.70    2.70
   4  -9   0   49.00    4.00
   4  -9   0   43.00    3.00
  -4  -9   0   46.30    2.50
  -4  -9   0   48.10    3.00
  -4  -9   0   45.70    2.50
  -4  -9   0   41.40    2.60
   4   9   0   49.90    3.30
   4   9   0   47.00    3.30
   5  -9   0    0.40    1.20
   5  -9   0    1.70    0.70
  -5  -9   0    2.90    0.90
  -5  -9   0    0.20    1.10
  -5  -9   0    4.10    1.30
  -5  -9   0    0.90    1.00
   5  -9   0    3.60    2.00
   5  -9   0    1.20    0.70
   5   9   0   -0.90    1.30
   5   9   0    1.60    1.50
   6  -9   0   78.19    4.00
   6  -9   0   87.89    3.30
  -6  -9   0   84.99    3.50
  -6  -9   0   90.99    3.80
  -6  -9   0   88.99    3.60
   6  -9   0   87.89    5.10
  -6  -9   0   87.09    3.90
   6   9   0   88.79    4.50
   6   9   0   84.99    3.40
   6   9   0   81.89    4.40
  -6   9   0   91.29    4.40
  -7  -9   0   14.20    1.70
   7  -9   0   21.80    2.90
   7  -9   0   16.40    1.90
   7  -9   0   14.10    1.80
   7   9   0   14.80    2.10
   7   9   0   20.50    3.00
   7   9   0   17.30    2.10
  -7   9   0   15.80    2.00
  -8  -9   0    1.80    1.40
   8  -9   0   -1.10    1.20
   8  -9   0    0.60    1.00
  -8  -9   0   -0.20    1.30
   8  -9   0    2.60    2.20
  -8   9   0    2.50    1.60
   8   9   0    0.10    1.60
   8   9   0    0.30    1.40
   9  -9   0    1.90    2.00
  -9  -9   0    0.20    1.40
   9  -9   0    0.40    1.20
   9   9   0    1.50    1.50
   9   9   0    0.60    1.80
  -9   9   0    0.60    1.60
  10  -9   0   47.50    4.70
 -10  -9   0   43.60    3.50
  10  -9   0   44.70    3.10
  10   9   0   45.90    4.10
 -10   9   0   43.00    3.40
  10   9   0   40.00    3.50
  11   9   0    7.90    2.20
  11   9   0    8.30    2.30
   0 -10   0  332.77   11.80
   1 -10   0   15.40    2.40
  -1 -10   0   11.20    3.10
  -2 -10   0    7.20    2.00
   2 -10   0    6.30    2.10
   3 -10   0    8.50    2.30
  -3 -10   0    2.30    1.20
  -3 -10   0    5.50    1.80
   3  10   0    2.50    1.70
  -4 -10   0    1.10    1.20
   4 -10   0    2.10    2.20
   4  10   0    1.40    1.50
   4  10   0   -0.50    1.60
   5 -10   0   11.70    2.50
  -5 -10   0    8.90    1.40
   5  10   0    9.90    1.90
   5  10   0    9.90    2.10
  -6 -10   0   65.99    3.30
   6 -10   0   76.19    5.40
   6  10   0   60.09    4.30
   6  10   0   56.79    3.90
   7 -10   0    9.70    2.70
  -7 -10   0    8.00    1.50
   7  10   0    9.00    1.90
   7  10   0    6.60    2.20
  20   0  -1   -4.10    1.90
  20   0  -1   -3.00    2.90
 -20   0   1   -0.70    1.30
 -20   0   1   -1.40    1.90
 -19   0   1    1.30    1.30
  19   0  -1   -1.40    2.80
  19   0  -1    3.90    1.90
  19   0  -1    3.10    1.20
  19   0  -1    8.70    2.60
 -19   0   1    2.40    1.80
  18   0  -1   -2.50    1.60
  18   0  -1   -0.90    1.40
  18   0  -1    0.30    2.50
  18   0  -1    0.50    1.00
 -18   0   1   -1.50    1.60
 -18   0   1    0.90    1.30
  18   0  -1    2.50    2.00
 -17   0   1  211.58    9.00
  17   0  -1  218.48    7.30
  17   0  -1  220.18    8.80
  17   0  -1  197.08    8.30
 -17   0   1  204.68    8.10
  17   0  -1  213.78    9.20
  17   0  -1  231.68    7.20
 -16   0   1   -2.10    1.30
  16   0  -1    1.60    1.60
  16   0  -1   -0.20    1.30
  16   0  -1   -0.80    0.90
 -16   0   1    0.20    2.00
  16   0  -1   -1.50    0.80
 -15   0   1  328.87   11.60
  15   0  -1  365.06   10.90
  15   0  -1  331.87   11.80
 -15   0   1  340.97   12.20
  15   0  -1  345.57   12.10
  15   0  -1  322.97   11.70
 -15   0   1  344.37   11.60
  15   0  -1  329.37   12.30
  15   0  -1  370.96   10.90
  14   0  -1    1.10    0.70
  14   0  -1    0.60    1.20
  14   0  -1    1.70    1.50
 -14   0   1    3.80    1.30
  14   0  -1   -0.20    1.70
  14   0  -1   -0.70    1.00
 -14   0   1    0.10    1.40
 -14   0   1   -1.20    1.20
  14   0  -1   -0.80    0.70
  13   0  -1  658.63   18.50
 -13   0   1  609.24   19.10
  13   0  -1  573.54   18.50
  13   0  -1  644.94   19.50
 -13   0   1  602.14   19.60
  13   0  -1  552.94   19.10
  13   0  -1  599.94   19.60
  13   0  -1  598.04   19.10
 -13   0   1  616.54   19.10
  12   0  -1   -2.00    1.20
 -12   0   1    0.30    0.90
 -12   0   1   -0.70    1.10
 -12   0   1   -0.70    0.90
  12   0  -1   -0.80    0.90
  12   0  -1    0.40    1.20
  12   0  -1   -0.10    0.60
  12   0  -1   -0.60    0.90
  12   0  -1   -0.40    0.60
  11   0  -1    2.50    0.60
  11   0  -1    1.10    0.90
  11   0  -1    0.80    1.10
 -11   0   1    1.10    0.80
 -11   0   1    2.40    0.90
 -11   0   1    0.60    1.00
  11   0  -1    1.60    1.10
  11   0  -1    1.20    0.90
  11   0  -1    1.60    0.50
  10   0  -1   -0.60    0.70
  10   0  -1    0.80    1.10
  10   0  -1   -0.10    0.40
 -10   0   1    0.30    0.70
  10   0  -1    0.20    0.50
 -10   0   1    1.60    1.00
  10   0  -1    0.10    0.70
 -10   0   1   -0.60    0.70
  10   0  -1    0.20    0.70
   9   0  -1  202.18    6.50
  -9   0   1  216.38    7.00
  -9   0   1  201.28    6.90
  -9   0   1  213.78    7.30
   9   0  -1  214.88    7.20
   9   0  -1  206.08    7.30
   9   0  -1  209.68    7.00
   9   0  -1  203.28    6.60
   8   0  -1   -0.80    0.70
   8   0  -1    0.60    0.30
  -8   0   1   -0.40    0.60
   8   0  -1   -0.90    0.50
   8   0  -1   -0.20    0.70
  -8   0   1    1.10    0.60
   8   0  -1   -0.90    0.50
  -8   0   1   -0.90    0.50
  -7   0   1   32.80    1.90
   7   0  -1   32.30    1.60
  -7   0   1   30.20    1.30
   7   0  -1   32.90    1.80
  -7   0   1   30.60    1.60
   7   0  -1   30.70    1.30
   7   0  -1   31.40    1.90
  -7   0   1   34.70    1.70
   6   0  -1    0.10    0.50
  -6   0   1    0.40    0.50
   6   0  -1   -0.10    0.20
   6   0  -1    0.10    0.40
  -6   0   1    0.30    0.40
  -6   0   1   -0.10    0.20
   6   0  -1    0.00    0.40
   6   0  -1    0.80    0.40
  -6   0   1   -0.30    0.40
  -5   0   1 6177.28  184.78
  -5   0   1 6200.68  184.18
   5   0  -1 6260.77  185.08
  -5   0   1 6072.79  184.18
   5   0  -1 6078.09  183.08
   5   0  -1 6540.25  185.18
  -5   0   1 6028.70  183.28
   5   0  -1 6005.70  183.98
   5   0  -1 6243.58  184.18
   4   0  -1   -0.10    0.40
  -4   0   1   -0.10    0.30
   4   0  -1    0.00    0.30
   4   0  -1    0.00    0.30
  -4   0   1    0.30    0.20
  -4   0   1    0.50    0.30
   4   0  -1    0.10    0.20
   4   0  -1    0.00    0.30
  -4   0   1    0.20    0.30
  -3   0   1 2153.88   66.69
   3   0  -1 2198.48   67.09
   3   0  -1 2286.87   67.09
  -3   0   1 2291.87   67.19
  -3   0   1 2151.38   66.79
   3   0  -1 2136.69   66.49
   3   0  -1 2226.38   66.19
   3   0  -1 2298.87   66.79
  -3   0   1 2197.68   66.19
  -3   0   1 2293.97   66.69
   2   0  -1    0.30    0.10
  -2   0   1    0.10    0.10
   2   0  -1    0.30    0.20
  -2   0   1    0.20    0.10
  -2   0   1    0.20    0.10
   2   0  -1    0.50    0.20
  -2   0   1    0.70    0.20
   2   0  -1    0.50    0.20
   2   0  -1    0.20    0.10
   2   0   1    0.10    0.20
  -2   0  -1    0.40    0.10
   2   0   1    0.30    0.20
  -2   0  -1    0.00    0.20
  -2   0  -1    0.10    0.20
   2   0   1    0.30    0.10
  -2   0  -1    0.20    0.20
   2   0   1    0.30    0.20
   3   0   1 1455.85   44.00
  -3   0  -1 1480.05   44.70
  -3   0  -1 1440.86   44.00
   3   0   1 1489.35   44.30
  -3   0  -1 1510.15   44.40
  -4   0  -1   -0.10    0.40
  -4   0  -1    0.40    0.30
   4   0   1   -0.10    0.30
  -4   0  -1    0.30    0.30
   4   0   1   -0.20    0.30
   4   0   1    0.10    0.20
   4   0   1    0.30    0.30
   5   0   1    2.40    0.40
  -5   0  -1    2.30    0.40
   5   0   1    1.80    0.50
   5   0   1    2.30    0.40
  -5   0  -1    2.20    0.50
  -5   0  -1    1.90    0.50
   5   0   1    1.70    0.40
   6   0   1   -0.10    0.30
  -6   0  -1   -0.20    0.50
   6   0   1   -0.30    0.40
   6   0   1    0.50    0.30
   6   0   1   -0.10    0.40
   6   0   1   -0.30    0.50
  -6   0  -1    0.10    0.40
  -6   0  -1   -0.10    0.40
   7   0   1   18.40    1.00
  -7   0  -1   22.70    1.70
   7   0   1   21.80    1.00
  -7   0  -1   20.90    1.40
   7   0   1   19.00    1.60
   7   0   1   20.70    1.30
   7   0   1   21.30    1.40
  -7   0  -1   18.40    1.30
   8   0   1    0.10    0.30
  -8   0  -1   -0.70    0.70
   8   0   1   -1.10    0.60
   8   0   1   -0.10    0.40
  -8   0  -1    0.00    0.60
   8   0   1    1.90    0.70
  -8   0  -1   -0.30    0.60
   9   0   1   17.80    1.10
  -9   0  -1   15.70    1.50
   9   0   1   16.30    1.80
   9   0   1   15.80    1.60
   9   0   1   17.00    1.60
  -9   0  -1   19.00    1.60
   9   0   1   16.70    1.00
  -9   0  -1   16.20    1.90
  10   0   1   -1.70    0.70
 -10   0  -1   -1.20    0.70
  10   0   1   -0.30    0.80
  10   0   1   -0.10    0.50
 -10   0  -1   -0.80    0.70
  10   0   1   -0.30    0.70
  10   0   1    0.10    0.40
  10   0   1   -0.70    1.10
 -11   0  -1  350.86   11.30
  11   0   1  360.76   11.70
  11   0   1  341.27   11.40
  11   0   1  336.47   10.80
  11   0   1  347.67   10.80
  11   0   1  351.86   11.40
 -11   0  -1  354.76   11.80
 -11   0  -1  351.76   11.40
  11   0   1  350.76   11.80
 -12   0  -1    0.80    1.30
  12   0   1   -0.60    0.80
 -12   0  -1    0.60    1.00
 -12   0  -1   -0.60    0.90
  12   0   1    0.30    0.60
  12   0   1   -0.30    0.60
  12   0   1   -0.10    1.20
  12   0   1    0.10    1.00
 -13   0  -1  552.24   17.20
  13   0   1  543.85   17.20
  13   0   1  521.55   17.70
  13   0   1  532.85   16.50
  13   0   1  547.25   16.50
  13   0   1  561.14   17.60
 -13   0  -1  549.05   17.20
  13   0   1  505.55   17.30
 -13   0  -1  545.25   17.70
  14   0   1    1.00    1.30
 -14   0  -1   -0.10    1.20
  14   0   1   -1.50    1.30
  14   0   1   -0.20    1.40
  14   0   1   -1.50    1.20
  14   0   1   -1.60    1.70
 -14   0  -1    1.10    1.50
 -14   0  -1   -1.90    1.10
  14   0   1    0.00    0.70
 -15   0  -1   68.39    3.90
 -15   0  -1   77.39    4.80
 -15   0  -1   72.89    3.40
  15   0   1   71.29    2.90
  15   0   1   72.49    4.90
  15   0   1   76.89    3.10
  15   0   1   73.59    4.50
  15   0   1   61.59    3.90
 -15   0  -1   76.59    4.80
  16   0   1   -0.90    1.70
 -16   0  -1   -0.20    2.00
  16   0   1    1.10    1.40
  16   0   1    0.70    1.90
  16   0   1    0.80    1.00
 -16   0  -1    0.20    1.10
 -16   0  -1   -0.80    1.30
  16   0   1    0.80    0.80
 -17   0  -1   45.60    3.00
 -17   0  -1   48.50    3.80
  17   0   1   45.20    4.40
  17   0   1   46.50    3.70
 -17   0  -1   77.29    8.20
  17   0   1   44.90    4.70
  17   0   1   54.49    2.80
  17   0   1   56.09    2.50
  18   0   1    3.30    2.40
  18   0   1   -0.20    1.60
 -18   0  -1    0.00    1.70
  18   0   1    0.30    0.90
  18   0   1   -0.50    2.50
 -18   0  -1   -0.30    1.20
 -19   0  -1  231.88    9.00
 -19   0  -1  229.38    8.30
  19   0   1  221.48   10.30
  20  -1  -1   -3.90    2.50
  20   1  -1   -1.10    3.10
  19  -1  -1   84.89    3.40
  19  -1  -1   61.89    4.80
 -19  -1   1   66.89    4.60
  19  -1  -1   75.89    6.20
 -19   1   1   74.89    3.90
 -19   1   1   69.69    4.80
  19   1  -1   61.39    6.50
  19   1  -1   66.69    4.80
  19   1  -1   88.29    3.70
  18  -1  -1   17.60    2.40
  18  -1  -1   18.30    2.50
 -18  -1   1   16.60    2.30
 -18  -1   1   23.80    3.30
  18  -1  -1   19.40    3.00
  18  -1  -1   22.80    3.00
  18  -1  -1   25.00    1.90
  18   1  -1   22.80    3.10
 -18   1   1   19.80    2.40
  18   1  -1   28.00    2.30
 -18   1   1   22.10    2.40
  18   1  -1   20.00    2.50
  18   1  -1   17.10    3.20
  17  -1  -1   -2.00    2.10
 -17  -1   1    2.40    2.00
 -17  -1   1    0.50    1.50
  17  -1  -1    0.90    1.70
  17  -1  -1   -0.50    1.10
  17  -1  -1    2.00    1.50
  17  -1  -1    2.20    0.90
 -17   1   1    0.40    1.50
  17   1  -1    1.30    0.90
  17   1  -1   -1.40    3.40
 -17   1   1    2.60    1.20
  17   1  -1    0.70    2.20
  17   1  -1    2.10    1.70
  17   1  -1    0.30    1.00
  17   1  -1   -1.00    1.80
  16  -1  -1    3.90    2.20
  16  -1  -1    5.50    1.00
  16  -1  -1    1.70    1.40
  16  -1  -1    7.40    2.00
 -16  -1   1    3.90    1.50
  16  -1  -1    2.90    1.10
 -16  -1   1    5.80    2.10
 -16   1   1    4.00    1.30
  16   1  -1    4.20    1.80
  16   1  -1    3.90    2.00
  16   1  -1    3.10    2.30
  16   1  -1    5.90    1.20
 -16   1   1    2.80    1.50
  16   1  -1    5.50    1.70
 -16   1   1    7.30    2.20
  16   1  -1    5.30    0.90
  15  -1  -1   61.99    2.70
 -15  -1   1   62.29    4.50
 -15  -1   1   60.49    3.70
 -15  -1   1   67.79    4.40
  15  -1  -1   58.09    3.70
  15  -1  -1   65.59    3.00
  15  -1  -1   63.09    4.00
  15  -1  -1   70.09    4.30
 -15   1   1   64.49    3.70
  15   1  -1   67.29    4.10
  15   1  -1   61.39    3.90
  15   1  -1   64.19    4.60
  15   1  -1   60.89    4.20
 -15   1   1   57.29    3.60
  15   1  -1   64.59    2.50
 -15   1   1   58.39    3.20
 -15   1   1   63.79    4.30
  15   1  -1   65.39    4.20
  15   1  -1   62.79    2.90
  14  -1  -1    1.20    1.60
  14  -1  -1    3.80    0.80
  14  -1  -1    3.40    1.30
  14  -1  -1    3.00    1.30
 -14  -1   1    3.00    1.30
  14  -1  -1    1.40    1.40
  14  -1  -1    3.80    1.00
 -14  -1   1    5.70    1.80
 -14  -1   1    3.20    1.30
  14   1  -1    4.00    1.70
 -14   1   1    2.40    1.30
  14   1  -1    3.30    1.70
 -14   1   1    2.60    1.00
 -14   1   1    1.40    1.20
  14   1  -1    1.00    1.20
  14   1  -1    0.50    1.20
  14   1  -1    6.70    1.60
  14   1  -1    3.50    0.90
 -14   1   1    1.10    1.40
  14   1  -1    2.90    0.70
 -13  -1   1   89.09    4.00
  13  -1  -1   88.89    3.50
  13  -1  -1   90.49    4.70
  13  -1  -1   96.59    4.50
  13  -1  -1   86.79    4.10
 -13  -1   1   85.19    4.00
  13  -1  -1   86.19    3.30
  13  -1  -1   88.19    4.10
 -13  -1   1   97.29    4.70
  13   1  -1   84.09    3.50
  13   1  -1   92.49    3.10
 -13   1   1   88.69    3.70
  13   1  -1   85.69    4.70
 -13   1   1   94.79    4.60
  13   1  -1   94.89    4.20
  13   1  -1   91.79    4.50
 -13   1   1   84.49    4.00
 -13   1   1   92.69    4.00
  13   1  -1   91.79    4.10
  13   1  -1   80.99    4.10
 -12  -1   1  160.68    6.20
  12  -1  -1  166.88    6.10
  12  -1  -1  169.18    5.70
  12  -1  -1  167.18    6.70
  12  -1  -1  162.68    6.20
  12  -1  -1  178.48    6.50
  12  -1  -1  166.58    5.50
 -12  -1   1  173.38    6.70
 -12  -1   1  163.28    6.10
 -12   1   1  169.58    6.60
 -12   1   1  165.48    6.10
  12   1  -1  177.58    6.30
  12   1  -1  171.08    6.20
 -12   1   1  169.58    6.10
  12   1  -1  164.98    5.70
  12   1  -1  170.98    5.40
  12   1  -1  166.68    6.50
  12   1  -1  169.68    6.80
  12   1  -1  168.78    6.30
 -11  -1   1 1978.30   58.39
  11  -1  -1 1980.50   58.19
 -11  -1   1 1873.01   57.89
 -11  -1   1 1948.41   57.99
  11  -1  -1 1991.70   57.89
  11  -1  -1 1921.41   57.49
  11  -1  -1 1905.41   58.29
  11   1  -1 2027.10   58.09
  11   1  -1 1933.71   58.19
  11   1  -1 1896.31   57.19
  11   1  -1 1861.81   57.59
 -11   1   1 1891.31   57.79
 -11   1   1 1899.41   58.29
  11   1  -1 1939.71   57.99
  11   1  -1 1913.01   58.39
 -11   1   1 2016.80   57.89
  11   1  -1 1901.71   57.99
  10  -1  -1   44.60    2.60
  10  -1  -1   47.00    2.00
 -10  -1   1   40.60    2.80
  10  -1  -1   44.00    2.40
 -10  -1   1   49.70    2.50
  10  -1  -1   42.80    2.80
  10  -1  -1   40.40    2.40
  10   1  -1   44.20    2.90
 -10   1   1   45.50    2.80
  10   1  -1   47.50    1.70
  10   1  -1   46.80    2.70
  10   1  -1   46.30    2.40
  10   1  -1   46.90    2.10
 -10   1   1   46.10    2.30
  10   1  -1   44.30    2.50
 -10   1   1   44.90    2.30
   9  -1  -1  173.18    6.10
  -9  -1   1  186.58    6.20
   9  -1  -1  177.18    6.30
   9  -1  -1  177.08    6.40
  -9  -1   1  171.58    6.10
   9  -1  -1  180.38    6.10
  -9  -1   1  177.78    6.50
   9  -1  -1  183.98    5.80
   9   1  -1  182.98    6.10
   9   1  -1  181.98    5.50
   9   1  -1  172.28    6.50
   9   1  -1  175.28    6.40
   9   1  -1  180.88    5.80
   9   1  -1  176.98    6.20
  -9   1   1  176.08    6.00
   8  -1  -1   54.49    2.40
   8  -1  -1   48.70    2.60
  -8  -1   1   51.19    2.60
   8  -1  -1   54.09    2.30
  -8  -1   1   51.79    2.40
   8  -1  -1   53.39    2.10
  -8  -1   1   57.09    2.40
   8  -1  -1   49.20    2.50
   8   1  -1   53.19    2.10
   8   1  -1   51.49    2.40
   8   1  -1   54.19    2.40
   8   1  -1   48.80    2.60
  -8   1   1   50.99    2.10
   8   1  -1   50.69    2.60
   8   1  -1   52.19    1.80
   8   1  -1   55.09    2.40
  -8   1   1   51.69    2.60
  -8   1   1   50.99    2.30
  -8   1   1   56.29    2.30
  -7  -1   1   29.20    1.80
  -7  -1   1   26.20    1.50
   7  -1  -1   25.90    1.60
  -7  -1   1   28.00    1.50
   7  -1  -1   25.80    1.70
   7  -1  -1   28.70    1.50
   7  -1  -1   26.80    1.30
   7  -1  -1   26.90    1.50
  -7   1   1   28.00    1.50
   7   1  -1   25.60    1.70
   7   1  -1   27.00    1.60
   7   1  -1   24.70    1.50
  -7   1   1   26.60    1.30
  -7   1   1   28.20    1.70
   7   1  -1   23.20    1.70
   7   1  -1   25.90    1.50
   7   1  -1   26.20    1.00
   7   1  -1   25.50    1.30
  -7   1   1   27.30    1.40
  -6  -1   1  506.75   15.40
   6  -1  -1  517.55   15.40
   6  -1  -1  503.55   15.30
   6  -1  -1  497.75   15.50
   6  -1  -1  500.15   15.50
  -6  -1   1  507.85   15.40
   6  -1  -1  494.95   15.20
  -6  -1   1  497.95   15.60
   6   1  -1  484.95   15.50
  -6   1   1  493.55   15.20
   6   1  -1  495.55   15.30
   6   1  -1  509.95   15.50
   6   1  -1  493.45   14.90
  -6   1   1  519.05   15.50
  -6   1   1  502.95   15.30
  -6   1   1  512.05   15.30
   6   1  -1  516.65   15.40
   6   1  -1  503.35   15.40
   6   1  -1  493.75   15.20
   5  -1  -1  369.46   11.40
  -5  -1   1  365.16   11.20
  -5  -1   1  358.46   10.90
  -5  -1   1  374.56   11.20
   5  -1  -1  357.56   11.10
   5  -1  -1  370.26   11.30
  -5  -1   1  368.76   11.40
   5  -1  -1  372.86   11.20
   5  -1  -1  367.66   11.20
  -5   1   1  366.76   11.10
   5   1  -1  349.17   11.40
   5   1  -1  359.66   11.20
   5   1  -1  378.26   11.30
  -5   1   1  373.16   11.10
  -5   1   1  354.36   11.30
   5   1  -1  366.46   10.90
  -5   1   1  365.06   11.10
   5   1  -1  356.56   11.10
   5   1  -1  368.06   11.40
  -4  -1   1  307.97    9.30
   4  -1  -1  289.87    9.00
  -4  -1   1  302.57    9.20
  -4  -1   1  287.97    8.80
  -4  -1   1  298.67    9.10
   4  -1  -1  301.17    9.10
   4  -1  -1  295.57    9.20
   4  -1  -1  307.97    9.20
   4  -1  -1  297.17    9.10
  -4   1   1  298.47    9.20
  -4   1   1  306.57    9.00
   4   1  -1  294.47    9.20
   4   1  -1  290.07    9.20
   4   1  -1  278.37    9.00
   4   1  -1  293.27    9.20
   4   1  -1  301.07    9.10
  -4   1   1  293.07    9.00
   4   1  -1  295.87    9.10
  -4   1   1  300.87    9.00
  -3  -1   1 2280.37   68.49
  -3  -1   1 2099.29   68.19
  -3  -1   1 2327.47   68.29
   3  -1  -1 2311.87   67.99
   3  -1  -1 2284.47   68.59
  -3  -1   1 2320.97   68.79
   3  -1  -1 2323.57   68.09
   3  -1  -1 2357.46   68.39
  -3  -1   1 2291.67   68.29
  -3   1   1 2243.68   68.29
   3   1  -1 2313.57   68.09
   3   1  -1 2185.78   68.09
   3   1  -1 2237.68   68.39
   3   1  -1 2411.26   68.69
  -3   1   1 2194.28   67.89
  -3   1   1 2254.07   67.89
  -3   1   1 2322.27   68.19
   3   1  -1 2173.98   68.09
  -3   1   1 2312.67   67.99
   3   1  -1 2257.47   68.19
   2  -1  -1   96.49    3.60
   2  -1  -1  108.79    3.40
   2  -1  -1  109.59    3.40
  -2  -1   1  113.99    3.40
  -2  -1   1  110.29    3.40
   2  -1  -1  111.69    3.40
  -2  -1   1  110.79    3.50
  -2  -1   1  108.19    3.50
   2  -1  -1  111.89    3.40
   2   1  -1  110.19    3.40
  -2   1   1  109.59    3.30
   2   1  -1  107.99    3.50
   2   1  -1  113.19    3.50
   2   1  -1  110.59    3.40
   2   1  -1  112.09    3.50
  -2   1   1  103.99    3.40
  -2   1   1  109.79    3.40
   1  -1  -1  523.45   15.40
   1  -1  -1  525.85   15.70
   1  -1  -1  503.35   15.40
  -1  -1   1  499.05   15.40
  -1  -1   1  530.25   15.60
  -1  -1   1  517.95   15.80
   1  -1  -1  525.05   15.60
  -1  -1   1  521.95   15.70
  -1  -1   1  507.95   15.50
   1  -1  -1  488.05   15.50
   1  -1  -1  537.75   15.60
  -1  -1   1  545.75   15.60
  -1   1   1  522.95   15.70
  -1   1   1  517.65   15.50
   1   1  -1  522.85   15.50
   1   1  -1  527.65   15.50
   1   1  -1  508.65   15.60
   1   1  -1  541.55   15.60
   1   1  -1  507.45   15.50
   1   1  -1  512.65   15.80
  -1   1   1  510.55   15.60
   0  -1  -1   81.59    2.50
   0  -1  -1   80.59    2.50
   0  -1  -1   81.29    2.50
   0  -1   1   82.19    2.50
   0  -1  -1   80.89    2.60
   0  -1   1   89.19    2.60
   0  -1   1   77.99    2.50
   0  -1   1   78.39    2.60
   0  -1   1   82.99    2.50
   0  -1  -1   85.19    2.50
   0  -1  -1   81.39    2.50
   0  -1   1   82.59    2.50
   0   1  -1   76.99    2.50
   0   1  -1   82.19    2.50
   0   1   1   79.59    2.50
   0   1  -1   79.89    2.60
   0   1  -1   83.79    2.50
   0   1   1   79.09    2.60
   0   1   1   78.59    2.50
   0   1   1   83.99    2.50
   0   1  -1   84.29    2.50
  -1  -1  -1 1367.36   41.20
   1  -1   1 1355.96   41.20
  -1  -1  -1 1373.06   41.10
   1  -1   1 1401.96   41.20
   1  -1   1 1409.96   41.10
  -1  -1  -1 1439.96   41.40
   1  -1   1 1344.97   41.00
   1  -1   1 1444.96   41.10
   1  -1   1 1339.77   41.40
  -1  -1  -1 1350.36   41.50
   1   1   1 1311.47   41.60
   1   1   1 1401.56   41.20
   1   1   1 1365.46   41.10
  -1   1  -1 1401.66   41.00
   1   1   1 1331.97   41.30
   1   1   1 1422.06   41.10
  -1   1  -1 1345.87   41.30
  -1   1  -1 1334.67   41.00
  -1   1  -1 1409.36   41.70
  -1   1  -1 1339.07   41.00
  -1   1  -1 1409.16   41.30
   2  -1   1  636.54   19.60
  -2  -1  -1  564.74   19.80
   2  -1   1  641.84   19.50
   2  -1   1  690.13   19.80
   2  -1   1  677.93   19.80
  -2  -1  -1  646.44   19.90
  -2  -1  -1  707.83   19.70
  -2  -1  -1  664.63   19.60
   2  -1   1  656.43   19.70
  -2   1  -1  670.03   19.70
  -2   1  -1  674.63   19.70
  -2   1  -1  641.24   19.60
  -2   1  -1  661.33   19.80
   2   1   1  686.63   19.70
   2   1   1  635.14   19.50
   2   1   1  653.53   19.60
  -3  -1  -1   21.70    1.00
   3  -1   1   19.40    0.90
   3  -1   1   21.10    0.90
  -3  -1  -1   19.80    0.90
  -3  -1  -1   20.20    1.10
   3  -1   1   20.10    1.00
   3  -1   1   19.90    0.80
  -3  -1  -1   20.50    0.90
  -3   1  -1   19.20    0.80
   3   1   1   19.60    0.90
  -3   1  -1   20.50    1.00
  -3   1  -1   19.30    0.90
  -3   1  -1   20.10    0.90
   3   1   1   18.70    0.80
   3   1   1   20.70    0.90
   3   1   1   19.40    1.00
  -4  -1  -1   33.60    1.60
  -4  -1  -1   35.10    1.30
  -4  -1  -1   34.20    1.50
   4  -1   1   32.60    1.40
   4  -1   1   33.00    1.30
   4  -1   1   35.50    1.60
   4  -1   1   34.40    1.40
  -4  -1  -1   31.50    1.40
  -4   1  -1   34.60    1.40
   4   1   1   33.70    1.40
   4   1   1   34.40    1.50
   4   1   1   31.50    1.60
   4   1   1   36.20    1.30
  -4   1  -1   34.60    1.40
  -4   1  -1   34.30    1.30
  -4   1  -1   34.50    1.50
  -5  -1  -1 2401.96   73.69
  -5  -1  -1 2602.34   74.99
  -5  -1  -1 2476.95   74.49
  -5  -1  -1 2347.17   73.89
   5  -1   1 2545.35   74.09
   5  -1   1 2454.85   74.49
   5  -1   1 2308.97   73.59
   5  -1   1 2623.34   74.79
  -5   1  -1 2584.84   74.79
   5   1   1 2372.46   73.69
  -5   1  -1 2490.75   74.39
   5   1   1 2480.55   74.29
  -5   1  -1 2485.25   74.09
  -5   1  -1 2568.64   74.69
   5   1   1 2504.65   74.79
   5   1   1 2463.75   73.89
   6  -1   1  462.95   14.30
   6  -1   1  456.45   14.40
  -6  -1  -1  474.85   14.60
   6  -1   1  485.05   14.60
  -6  -1  -1  450.15   14.30
   6  -1   1  453.15   14.20
  -6  -1  -1  467.45   14.20
  -6  -1  -1  481.15   14.40
  -6   1  -1  472.45   14.60
  -6   1  -1  474.95   14.30
  -6   1  -1  484.75   14.40
  -6   1  -1  458.15   14.20
   6   1   1  464.65   14.40
   6   1   1  481.15   14.60
   6   1   1  460.05   14.20
   6   1   1  479.25   14.40
  -7  -1  -1    5.30    0.80
  -7  -1  -1    4.80    0.70
  -7  -1  -1    6.40    0.70
   7  -1   1    6.30    0.50
   7  -1   1    4.60    0.70
   7  -1   1    5.20    0.70
  -7  -1  -1    4.10    0.80
   7  -1   1    4.00    0.90
   7  -1   1    5.40    0.80
   7   1   1    4.90    0.90
  -7   1  -1    4.60    0.70
  -7   1  -1    4.80    0.70
   7   1   1    4.90    0.70
  -7   1  -1    4.90    0.90
   7   1   1    4.60    0.70
  -7   1  -1    6.00    0.80
   7   1   1    7.10    0.70
   7   1   1    5.50    0.50
  -8  -1  -1   67.29    3.10
   8  -1   1   66.39    3.10
  -8  -1  -1   59.39    3.00
  -8  -1  -1   64.09    2.70
   8  -1   1   64.09    2.20
   8  -1   1   63.19    2.70
   8  -1   1   68.49    2.80
   8  -1   1   64.99    2.50
   8   1   1   64.89    2.40
  -8   1  -1   69.19    2.70
   8   1   1   65.59    2.80
   8   1   1   64.29    3.10
  -8   1  -1   64.89    2.50
  -8   1  -1   61.19    2.70
  -8   1  -1   65.19    3.00
   8   1   1   63.59    2.20
   9  -1   1 2668.73   77.19
  -9  -1  -1 2693.03   77.59
   9  -1   1 2506.45   77.19
   9  -1   1 2528.05   77.49
   9  -1   1 2650.14   77.59
  -9  -1  -1 2525.25   77.19
  -9  -1  -1 2632.84   77.29
   9  -1   1 2604.74   77.29
   9   1   1 2678.93   77.59
   9   1   1 2619.74   77.19
   9   1   1 2592.14   77.29
  -9   1  -1 2601.94   77.19
  -9   1  -1 2485.35   76.99
  -9   1  -1 2715.23   77.59
  -9   1  -1 2457.55   77.09
   9   1   1 2542.25   77.09
   9   1   1 2614.84   77.19
  10  -1   1   72.09    3.40
  10  -1   1   78.09    3.70
 -10  -1  -1   78.39    3.80
  10  -1   1   73.49    2.60
  10  -1   1   79.19    3.30
 -10  -1  -1   77.49    3.40
 -10  -1  -1   77.59    3.30
  10  -1   1   76.69    2.90
  10  -1   1   73.09    3.50
  10   1   1   75.79    3.30
 -10   1  -1   80.39    3.80
 -10   1  -1   76.19    3.20
  10   1   1   76.29    4.40
  10   1   1   73.69    2.80
 -10   1  -1   79.09    3.30
  10   1   1   73.09    3.80
  10   1   1   76.09    3.40
 -10   1  -1   76.89    3.00
  10   1   1   71.79    2.60
 -11  -1  -1   12.80    1.70
  11  -1   1   14.10    0.90
  11  -1   1   13.50    1.80
 -11  -1  -1   10.70    1.30
  11  -1   1   15.20    1.70
 -11  -1  -1   10.40    1.90
  11  -1   1   13.00    1.80
  11  -1   1   11.80    1.70
  11   1   1   12.70    1.40
 -11   1  -1   11.60    1.30
 -11   1  -1   14.80    1.40
 -11   1  -1   12.50    1.70
 -11   1  -1   13.90    1.70
  11   1   1    8.40    1.40
  11   1   1   14.00    1.20
  11   1   1   12.90    1.00
  11   1   1   10.20    1.40
 -12  -1  -1   15.60    2.00
  12  -1   1   12.60    1.40
  12  -1   1   13.80    1.00
  12  -1   1    9.40    1.50
 -12  -1  -1   15.50    1.90
 -12  -1  -1   10.20    1.50
  12  -1   1    9.00    1.40
  12  -1   1   12.80    1.50
  12  -1   1   12.30    1.80
  12   1   1   10.60    1.90
 -12   1  -1   13.90    1.50
  12   1   1   14.70    1.10
  12   1   1   12.90    1.30
 -12   1  -1   14.20    1.90
  12   1   1   15.40    2.00
 -12   1  -1   10.10    1.60
 -12   1  -1   12.40    1.40
  12   1   1   12.80    1.80
  12   1   1   11.90    1.50
  13  -1   1  129.19    5.50
 -13  -1  -1  122.59    5.10
 -13  -1  -1  126.49    5.20
  13  -1   1  128.89    4.20
  13  -1   1  121.69    5.30
  13  -1   1  130.29    4.60
  13  -1   1  132.89    5.20
 -13  -1  -1  125.19    5.70
  13  -1   1  118.49    5.60
 -13   1  -1  124.79    4.70
 -13   1  -1  126.49    5.70
  13   1   1  130.29    4.20
  13   1   1  128.19    4.50
  13   1   1  121.79    5.30
  13   1   1  129.29    5.20
 -13   1  -1  127.39    5.10
  13   1   1  127.69    5.90
 -13   1  -1  119.69    5.00
  13   1   1  116.59    5.50
  14  -1   1   13.30    2.10
  14  -1   1   17.60    1.30
 -14  -1  -1   12.80    1.80
  14  -1   1   16.70    2.30
 -14  -1  -1   16.10    2.30
  14  -1   1   12.90    2.10
  14  -1   1   15.00    1.90
 -14  -1  -1   14.10    2.20
  14  -1   1   19.90    1.80
  14   1   1   17.10    1.40
  14   1   1   12.00    1.80
 -14   1  -1   17.90    2.30
  14   1   1   14.50    2.20
 -14   1  -1   16.10    1.80
 -14   1  -1   17.20    2.30
 -14   1  -1   11.20    1.90
  14   1   1   13.40    2.00
  14   1   1   14.50    1.90
  14   1   1   19.50    1.60
  15  -1   1   33.40    3.40
  15  -1   1   28.20    2.20
  15  -1   1   28.30    1.60
 -15  -1  -1   34.00    3.80
 -15  -1  -1   30.10    2.80
  15  -1   1   34.00    3.70
  15  -1   1   29.10    3.00
  15   1   1   25.30    2.90
 -15   1  -1   31.60    2.80
  15   1   1   28.50    3.90
  15   1   1   31.70    1.80
 -15   1  -1   31.10    3.60
 -15   1  -1   28.30    2.20
  15   1   1   28.20    2.00
 -15   1  -1   29.40    3.00
  15   1   1   26.60    3.40
  16  -1   1   23.60    1.60
  16  -1   1   24.10    2.20
  16  -1   1   21.70    3.10
  16  -1   1   23.50    3.00
 -16  -1  -1   22.30    2.80
 -16  -1  -1   24.10    2.90
  16  -1   1   27.20    2.90
 -16   1  -1   23.10    3.00
  16   1   1   18.60    2.30
  16   1   1   28.90    3.70
  16   1   1   25.30    2.00
  16   1   1   24.30    1.80
 -16   1  -1   20.60    2.20
  16   1   1   22.60    3.10
 -16   1  -1   21.10    3.10
  17  -1   1  211.28    8.80
 -17  -1  -1  203.48    8.20
  17  -1   1  207.68    9.10
 -17  -1  -1  206.98    9.20
  17  -1   1  209.28    8.40
  17  -1   1  225.28    7.50
  17  -1   1  216.48    6.90
  17   1   1  218.58    7.30
  17   1   1  220.48    9.40
  17   1   1  218.08    9.10
 -17   1  -1  207.68    8.20
 -17   1  -1  203.28    7.60
  17   1   1  202.18    8.40
  17   1   1  232.08    7.00
  17   1   1  223.48    8.60
 -18  -1  -1   -1.40    1.30
  18  -1   1   -0.20    1.60
  18  -1   1    1.50    2.30
  18  -1   1    1.00    0.90
  18  -1   1   -1.20    2.30
  18  -1   1    0.10    1.30
 -18  -1  -1    1.30    1.60
  18   1   1   -0.30    2.40
 -18   1  -1    2.10    1.30
  18   1   1    2.50    1.80
  18   1   1   -0.20    2.60
  18   1   1    1.70    1.10
 -18   1  -1   -1.70    1.70
  19  -1   1   43.60    4.20
 -19  -1  -1   42.70    4.10
 -19  -1  -1   46.20    3.10
  19   1   1   46.90    2.60
  19   1   1   41.90    4.30
 -19   1  -1   45.60    3.20
  19   1   1   43.50    5.90
 -19   1  -1   38.90    4.10
  19  -2  -1    3.20    2.60
 -19  -2   1   -2.90    1.70
  19  -2  -1    0.10    1.80
  19   2  -1    1.00    3.20
 -19   2   1   -0.70    1.90
  19   2  -1    2.70    1.80
  19   2  -1    0.80    1.30
 -19   2   1   -1.30    1.30
 -18  -2   1   13.30    2.80
  18  -2  -1   10.50    2.10
  18  -2  -1    9.60    1.60
 -18  -2   1   10.80    2.00
  18  -2  -1    8.10    2.80
  18  -2  -1   14.80    1.60
 -18   2   1   12.80    1.80
  18   2  -1   10.50    3.10
 -18   2   1   10.10    2.10
  18   2  -1   12.40    1.60
  18   2  -1   14.70    3.40
  18   2  -1    8.30    2.10
  17  -2  -1   54.79    4.30
  17  -2  -1   39.10    3.70
 -17  -2   1   41.30    3.50
  17  -2  -1   39.60    4.50
  17  -2  -1   48.20    2.30
 -17  -2   1   48.80    4.70
  17  -2  -1   49.00    3.00
 -17   2   1   48.30    3.10
  17   2  -1   42.40    3.80
  17   2  -1   48.00    2.90
  17   2  -1   51.49    5.40
 -17   2   1   42.00    3.50
  17   2  -1   51.19    4.60
  17   2  -1   49.10    4.50
  16  -2  -1   84.89    4.70
  16  -2  -1   88.39    3.40
 -16  -2   1   93.09    5.50
 -16  -2   1   88.89    4.50
  16  -2  -1   83.19    5.70
  16  -2  -1   91.09    5.40
  16  -2  -1   87.99    3.90
 -16   2   1   86.19    4.40
  16   2  -1   77.69    6.80
 -16   2   1   84.89    4.00
  16   2  -1   89.49    5.20
  16   2  -1   88.59    3.90
  16   2  -1   98.39    5.30
 -16   2   1   90.39    4.50
  16   2  -1   86.09    4.80
 -15  -2   1  183.78    7.70
  15  -2  -1  183.08    5.90
  15  -2  -1  178.58    7.20
  15  -2  -1  189.38    6.40
  15  -2  -1  180.08    7.40
 -15  -2   1  169.38    6.90
  15  -2  -1  161.68    7.50
  15  -2  -1  167.78    7.00
  15   2  -1  191.28    8.00
 -15   2   1  176.08    6.80
  15   2  -1  181.68    7.10
  15   2  -1  195.78    7.40
 -15   2   1  166.08    6.40
  15   2  -1  179.78    7.90
  15   2  -1  183.08    7.50
 -15   2   1  177.18    6.70
  15   2  -1  186.68    6.40
 -15   2   1  172.18    7.50
  14  -2  -1   31.60    1.70
  14  -2  -1   27.00    4.30
 -14  -2   1   30.70    2.90
 -14  -2   1   26.30    3.30
 -14  -2   1   25.60    2.60
  14  -2  -1   29.00    3.00
  14  -2  -1   33.00    2.20
  14  -2  -1   26.40    2.70
  14  -2  -1   30.40    2.80
  14   2  -1   32.70    2.10
  14   2  -1   29.80    2.80
  14   2  -1   28.60    2.70
  14   2  -1   29.70    3.20
  14   2  -1   32.80    3.10
  14   2  -1   30.70    3.50
 -14   2   1   28.20    2.60
 -14   2   1   26.30    3.10
 -14   2   1   25.80    2.10
 -14   2   1   28.90    2.60
  13  -2  -1  447.56   13.80
 -13  -2   1  371.76   14.50
  13  -2  -1  438.76   14.20
 -13  -2   1  430.96   14.20
  13  -2  -1  461.15   14.60
 -13  -2   1  443.36   14.80
  13  -2  -1  428.96   14.30
  13  -2  -1  432.16   14.70
  13   2  -1  441.76   13.80
  13   2  -1  450.65   14.90
  13   2  -1  453.15   14.40
  13   2  -1  419.06   14.60
 -13   2   1  457.05   14.00
  13   2  -1  453.35   14.40
 -13   2   1  445.06   14.60
 -13   2   1  441.56   14.10
 -13   2   1  422.26   14.00
  13   2  -1  458.25   14.30
  12  -2  -1   28.30    1.90
 -12  -2   1   29.80    2.80
 -12  -2   1   24.70    2.30
  12  -2  -1   23.80    2.70
  12  -2  -1   30.70    2.20
  12  -2  -1   29.30    2.50
 -12  -2   1   25.20    2.30
  12  -2  -1   24.90    2.30
  12   2  -1   24.60    2.30
  12   2  -1   21.90    2.50
 -12   2   1   31.70    2.00
 -12   2   1   28.80    2.70
  12   2  -1   27.10    2.50
 -12   2   1   28.80    2.20
 -12   2   1   27.60    2.10
  12   2  -1   28.50    1.90
  12   2  -1   24.20    2.90
  12   2  -1   27.70    2.40
  11  -2  -1   16.70    2.10
  11  -2  -1   14.50    1.80
  11  -2  -1   13.80    1.80
  11  -2  -1   14.50    1.50
 -11  -2   1   18.90    2.40
  11  -2  -1   15.90    2.20
 -11  -2   1   16.20    1.90
 -11  -2   1   14.60    1.80
  11   2  -1   14.00    1.90
 -11   2   1   13.60    1.70
 -11   2   1   13.60    1.40
  11   2  -1   16.80    2.20
  11   2  -1   13.80    1.80
  11   2  -1   17.40    2.00
  11   2  -1   14.40    1.40
 -11   2   1   14.50    1.70
 -11   2   1   18.60    2.10
 -10  -2   1  205.48    7.40
  10  -2  -1  192.28    6.90
  10  -2  -1  195.08    6.60
  10  -2  -1  196.28    7.10
 -10  -2   1  202.78    7.00
  10  -2  -1  210.78    6.90
  10  -2  -1  194.18    7.20
 -10  -2   1  202.48    6.90
 -10   2   1  191.98    6.70
 -10   2   1  208.88    7.20
  10   2  -1  200.38    7.40
 -10   2   1  209.18    6.80
  10   2  -1  201.78    7.00
  10   2  -1  193.88    6.70
  10   2  -1  198.18    6.90
  10   2  -1  208.08    7.30
 -10   2   1  199.38    6.70
  10   2  -1  207.58    7.00
   9  -2  -1    1.10    0.80
   9  -2  -1    1.30    0.80
   9  -2  -1    0.20    0.80
  -9  -2   1    0.80    0.90
  -9  -2   1    1.30    0.70
   9  -2  -1    1.40    0.70
   9  -2  -1    1.20    0.70
  -9  -2   1    1.30    0.80
  -9   2   1    1.10    0.60
   9   2  -1    1.30    0.90
   9   2  -1    1.80    0.60
  -9   2   1    1.00    0.60
   9   2  -1    2.60    0.80
  -9   2   1    1.60    0.60
   9   2  -1    1.00    1.10
   9   2  -1    1.60    0.90
  -9   2   1    2.00    0.80
   9   2  -1    1.50    0.70
  -8  -2   1  561.64   17.00
   8  -2  -1  538.65   16.70
   8  -2  -1  518.15   16.40
  -8  -2   1  547.35   16.60
   8  -2  -1  538.95   16.60
   8  -2  -1  524.25   16.80
   8  -2  -1  557.54   16.50
  -8   2   1  527.05   16.40
  -8   2   1  529.55   16.40
   8   2  -1  553.94   16.90
  -8   2   1  524.65   16.40
  -8   2   1  521.05   16.80
   8   2  -1  539.25   16.90
  -8   2   1  571.14   16.50
   8   2  -1  548.95   16.70
   8   2  -1  536.15   16.60
   8   2  -1  516.65   16.40
   8   2  -1  539.75   16.60
   7  -2  -1   82.79    3.10
  -7  -2   1   83.19    3.40
   7  -2  -1   80.49    3.20
  -7  -2   1   87.99    3.20
   7  -2  -1   85.49    3.00
  -7  -2   1   82.39    3.20
   7  -2  -1   76.39    3.30
   7  -2  -1   82.49    3.10
   7   2  -1   83.89    3.20
   7   2  -1   82.49    3.50
  -7   2   1   82.39    3.00
   7   2  -1   84.79    3.10
   7   2  -1   89.59    3.20
   7   2  -1   79.99    3.20
  -7   2   1   81.99    3.00
   7   2  -1   85.79    3.40
  -7   2   1   78.99    3.30
  -7   2   1   87.39    3.00
  -7   2   1   85.89    3.00
  -6  -2   1   28.30    1.70
   6  -2  -1   29.50    1.60
  -6  -2   1   26.80    1.50
   6  -2  -1   25.90    1.30
   6  -2  -1   26.50    1.50
   6  -2  -1   25.20    1.40
  -6  -2   1   25.60    1.30
  -6  -2   1   26.90    1.40
   6  -2  -1   25.30    1.30
   6   2  -1   24.40    1.30
  -6   2   1   24.10    1.30
  -6   2   1   25.20    1.30
   6   2  -1   25.80    1.40
   6   2  -1   26.00    1.50
   6   2  -1   27.00    1.50
  -6   2   1   28.30    1.60
   6   2  -1   27.70    1.80
   6   2  -1   25.40    1.60
  -6   2   1   26.50    1.30
  -6   2   1   27.30    1.30
  -5  -2   1 2445.76   75.89
   5  -2  -1 2577.14   76.19
   5  -2  -1 2589.84   76.49
  -5  -2   1 2525.75   75.79
   5  -2  -1 2562.64   76.59
  -5  -2   1 2699.73   76.49
   5  -2  -1 2587.94   76.39
  -5  -2   1 2684.33   77.39
  -5  -2   1 2497.35   76.49
   5  -2  -1 2586.84   76.09
   5   2  -1 2461.15   76.39
  -5   2   1 2542.55   76.29
  -5   2   1 2518.65   76.69
   5   2  -1 2515.35   76.49
  -5   2   1 2548.55   75.89
  -5   2   1 2549.74   76.29
   5   2  -1 2607.54   76.99
   5   2  -1 2632.04   76.69
  -5   2   1 2552.44   76.99
   5   2  -1 2493.55   76.99
   5   2  -1 2461.45   76.79
   4  -2  -1  797.22   24.40
  -4  -2   1  809.92   24.40
   4  -2  -1  844.92   24.50
  -4  -2   1  817.22   24.40
   4  -2  -1  825.12   24.30
   4  -2  -1  822.92   24.40
   4  -2  -1  797.82   24.30
   4  -2  -1  827.92   24.30
  -4  -2   1  818.02   24.40
  -4  -2   1  806.72   24.40
  -4  -2   1  818.62   24.60
  -4   2   1  805.12   24.20
   4   2  -1  817.82   24.60
  -4   2   1  835.22   24.30
  -4   2   1  798.52   24.40
   4   2  -1  846.52   24.40
   4   2  -1  834.12   24.40
  -4   2   1  834.32   24.50
   4   2  -1  803.02   24.50
   4   2  -1  774.82   24.40
   4   2  -1  812.12   24.50
  -3  -2   1  115.29    3.80
  -3  -2   1  115.49    3.80
   3  -2  -1  118.09    3.70
  -3  -2   1  110.49    3.80
   3  -2  -1  114.39    3.70
   3  -2  -1  120.69    3.60
   3  -2  -1  113.29    3.80
  -3  -2   1  113.19    3.70
   3  -2  -1  114.69    3.70
  -3  -2   1  113.89    3.70
   3  -2  -1  108.19    3.60
   3   2  -1  118.19    3.80
   3   2  -1  115.29    3.80
  -3   2   1  118.89    3.80
   3   2  -1  117.69    3.70
   3   2  -1  120.09    3.80
  -3   2   1  113.09    3.70
  -3   2   1  118.99    3.50
   3   2  -1  115.89    3.70
  -3   2   1  113.69    3.50
  -3   2   1  117.59    3.70
  -2  -2   1 1944.91   59.49
   2  -2  -1 2015.60   58.49
   2  -2  -1 1956.00   59.39
  -2  -2   1 1981.10   59.19
   2  -2  -1 1952.30   58.99
   2  -2  -1 2025.50   58.89
  -2  -2   1 1935.61   59.09
   2  -2  -1 1948.80   58.59
   2  -2  -1 1973.90   58.79
  -2  -2   1 2044.60   59.09
   2  -2  -1 2036.50   59.09
  -2  -2   1 1907.21   59.29
  -2  -2   1 2030.50   59.19
   2   2  -1 2041.80   58.89
   2   2  -1 1940.41   59.29
   2   2  -1 1992.90   59.29
   2   2  -1 1920.31   58.89
   2   2  -1 1910.01   59.29
  -2   2   1 2005.60   58.79
  -2   2   1 1893.11   59.29
  -2   2   1 1973.60   59.09
   2   2  -1 2026.20   59.19
   1  -2  -1    5.50    0.50
  -1  -2   1    4.60    0.40
  -1  -2   1    5.10    0.30
  -1  -2   1    4.80    0.50
  -1  -2   1    5.10    0.40
   1  -2  -1    5.30    0.60
   1  -2  -1    6.30    0.40
   1  -2  -1    5.50    0.40
   1  -2  -1    4.70    0.50
  -1  -2   1    6.30    0.40
   1   2  -1    5.10    0.40
   1   2  -1    6.50    0.60
  -1   2   1    4.50    0.40
   1   2  -1    5.90    0.50
  -1   2   1    6.60    0.60
   1   2  -1    4.80    0.50
  -1   2   1    4.50    0.50
  -1   2   1    4.50    0.30
   0  -2  -1  448.86   13.80
   0  -2  -1  451.85   13.90
   0  -2   1  460.55   13.90
   0  -2   1  461.75   13.80
   0  -2  -1  474.95   13.70
   0  -2   1  462.85   13.80
   0  -2   1  464.25   13.70
   0  -2   1  465.95   13.80
   0  -2  -1  464.65   13.70
   0  -2  -1  464.05   13.80
   0   2   1  449.76   13.90
   0   2   1  487.95   13.70
   0   2  -1  453.55   13.80
   0   2  -1  475.25   13.70
   0   2  -1  461.85   13.90
   0   2   1  427.76   13.80
   0   2   1  466.85   13.80
   0   2   1  448.56   13.80
   1  -2   1    1.70    0.30
  -1  -2  -1    0.90    0.30
   1  -2   1    1.30    0.40
   1  -2   1    0.80    0.20
  -1  -2  -1    1.20    0.20
  -1  -2  -1    0.80    0.20
  -1  -2  -1    1.20    0.30
  -1  -2  -1    1.20    0.20
   1  -2   1    1.00    0.30
   1  -2   1    1.20    0.20
  -1  -2  -1    1.20    0.20
   1  -2   1    0.80    0.20
  -1  -2  -1    0.90    0.30
   1   2   1    1.70    0.30
   1   2   1    1.20    0.30
  -1   2  -1    1.20    0.20
  -1   2  -1    0.90    0.30
   1   2   1    1.10    0.20
  -1   2  -1    1.30    0.30
   1   2   1    1.40    0.30
  -2  -2  -1   92.39    3.20
  -2  -2  -1   99.89    3.00
   2  -2   1  100.39    3.10
   2  -2   1   97.49    3.40
   2  -2   1  101.79    3.10
   2  -2   1   94.19    3.10
  -2  -2  -1  100.49    3.10
  -2  -2  -1   98.39    3.20
  -2  -2  -1  102.99    3.20
   2  -2   1   95.59    3.20
   2  -2   1   97.59    3.00
  -2   2  -1   96.79    3.20
   2   2   1   88.39    3.30
  -2   2  -1   93.19    3.10
   2   2   1  100.29    3.10
   2   2   1   95.79    3.00
  -2   2  -1  103.89    3.20
   2   2   1   96.69    3.20
   2   2   1  101.59    3.10
   2   2   1   92.19    3.20
  -3  -2  -1 3280.87   94.39
   3  -2   1 3216.38   93.59
   3  -2   1 2958.90   93.19
   3  -2   1 3253.67   93.89
   3  -2   1 3160.28   94.09
  -3  -2  -1 2926.21   93.69
   3  -2   1 3056.99   94.19
  -3  -2  -1 3161.58   94.09
  -3  -2  -1 3166.48   93.69
   3  -2   1 3197.28   93.69
   3   2   1 3123.29   93.79
   3   2   1 3087.79   93.09
   3   2   1 3328.97   93.79
   3   2   1 3178.88   94.09
  -3   2  -1 3112.49   93.89
  -3   2  -1 3183.88   93.29
   3   2   1 3183.18   94.59
  -3   2  -1 3199.78   93.99
   3   2   1 3002.70   93.09
  -3   2  -1 3047.20   93.29
  -4  -2  -1   93.49    3.30
  -4  -2  -1   91.89    3.20
   4  -2   1   98.89    3.20
  -4  -2  -1   97.29    3.30
   4  -2   1   91.39    3.20
   4  -2   1   95.59    3.20
   4  -2   1   99.69    3.30
   4  -2   1   95.09    3.20
  -4  -2  -1  100.99    3.50
   4  -2   1   93.49    3.00
   4   2   1   94.39    3.20
   4   2   1   97.49    3.20
   4   2   1   95.99    3.10
  -4   2  -1   99.29    3.10
   4   2   1   99.79    3.30
  -4   2  -1   93.19    3.10
   4   2   1   93.79    2.90
  -4   2  -1   97.39    3.20
  -4   2  -1   91.99    3.30
   4   2   1   98.19    3.40
   5  -2   1    6.20    0.80
  -5  -2  -1    6.00    0.80
  -5  -2  -1    6.70    0.80
  -5  -2  -1    7.10    0.90
   5  -2   1    7.50    0.80
   5  -2   1    6.40    0.80
  -5  -2  -1    7.70    0.80
   5  -2   1    7.10    0.70
   5  -2   1    7.80    0.80
   5   2   1    7.20    0.70
   5   2   1    6.80    0.80
   5   2   1    8.30    1.10
  -5   2  -1    8.30    1.00
  -5   2  -1    7.50    0.70
   5   2   1    6.20    0.80
  -5   2  -1    6.30    0.70
  -5   2  -1    7.30    0.70
   5   2   1    7.70    0.80
  -6  -2  -1  204.68    6.80
   6  -2   1  216.28    6.70
  -6  -2  -1  211.48    6.80
   6  -2   1  211.68    6.90
  -6  -2  -1  210.38    6.60
   6  -2   1  209.28    6.70
  -6  -2  -1  212.58    7.00
   6  -2   1  208.48    6.70
  -6   2  -1  209.08    6.60
   6   2   1  207.08    6.80
   6   2   1  208.58    6.70
  -6   2  -1  206.38    6.60
   6   2   1  211.88    6.70
   6   2   1  205.48    6.60
  -6   2  -1  209.48    6.90
  -6   2  -1  201.48    6.60
   7  -2   1  205.18    6.50
   7  -2   1  189.58    6.70
  -7  -2  -1  201.58    6.60
   7  -2   1  200.78    6.50
   7  -2   1  199.58    6.40
  -7  -2  -1  203.78    6.40
  -7  -2  -1  195.98    6.50
  -7  -2  -1  193.98    6.80
   7   2   1  199.28    6.40
   7   2   1  203.08    6.60
  -7   2  -1  199.38    6.40
   7   2   1  193.68    6.40
  -7   2  -1  201.88    6.70
   7   2   1  200.68    6.50
  -7   2  -1  198.78    6.40
  -7   2  -1  194.48    6.40
   7   2   1  190.88    6.80
  -8  -2  -1    3.80    0.70
  -8  -2  -1    1.70    0.80
   8  -2   1    4.60    0.80
  -8  -2  -1    4.70    1.00
   8  -2   1    2.00    0.80
   8  -2   1    3.70    0.70
   8  -2   1    3.80    0.80
  -8  -2  -1    3.20    0.80
  -8   2  -1    3.50    0.70
   8   2   1    3.70    0.60
  -8   2  -1    4.40    0.70
   8   2   1    4.20    0.80
  -8   2  -1    2.90    0.90
   8   2   1    4.50    0.80
   8   2   1    2.90    0.90
  -8   2  -1    4.40    0.70
   9  -2   1   64.49    2.80
  -9  -2  -1   64.89    2.90
   9  -2   1   61.69    2.90
   9  -2   1   61.19    3.10
   9  -2   1   63.29    2.60
  -9  -2  -1   59.89    2.80
  -9  -2  -1   58.89    3.20
  -9  -2  -1   65.79    2.50
  -9   2  -1   56.29    3.00
  -9   2  -1   61.79    3.20
   9   2   1   66.49    2.70
  -9   2  -1   61.59    2.60
  -9   2  -1   61.29    2.70
   9   2   1   62.69    2.80
   9   2   1   64.39    3.10
   9   2   1   63.29    2.60
   9   2   1   59.09    3.30
   9   2   1   60.59    2.80
 -10  -2  -1   -0.70    1.10
  10  -2   1    0.40    1.00
  10  -2   1    0.80    0.70
  10  -2   1   -0.10    0.80
 -10  -2  -1    1.00    0.80
  10  -2   1    0.90    0.80
 -10  -2  -1    1.30    0.90
  10  -2   1    1.70    0.40
  10  -2   1    2.40    1.00
  10   2   1    1.30    0.90
  10   2   1    1.70    0.70
  10   2   1    1.30    0.80
 -10   2  -1    1.50    0.80
  10   2   1    0.10    1.20
 -10   2  -1    0.80    0.80
 -10   2  -1    0.70    1.00
  10   2   1    1.20    0.90
 -10   2  -1    1.60    0.70
  10   2   1   -0.50    0.80
 -11  -2  -1  678.23   21.00
  11  -2   1  665.93   20.20
  11  -2   1  673.13   20.40
  11  -2   1  647.54   20.80
  11  -2   1  618.94   19.60
  11  -2   1  637.94   20.70
 -11  -2  -1  692.63   20.60
  11  -2   1  645.84   20.50
 -11  -2  -1  651.03   20.50
  11   2   1  639.14   20.10
 -11   2  -1  651.43   20.80
  11   2   1  644.74   19.60
 -11   2  -1  677.53   20.30
  11   2   1  663.53   20.80
 -11   2  -1  638.04   20.20
  11   2   1  686.93   21.00
 -11   2  -1  649.64   20.30
  11   2   1  682.33   20.40
  11   2   1  675.53   20.60
  11   2   1  654.23   20.50
  12  -2   1  305.37   10.50
  12  -2   1  308.77    9.90
  12  -2   1  302.17   10.70
 -12  -2  -1  310.57   10.90
  12  -2   1  298.77   10.30
  12  -2   1  305.97   10.20
  12  -2   1  299.67    9.30
 -12  -2  -1  299.17   10.30
 -12  -2  -1  312.37   10.40
  12   2   1  313.57   10.40
  12   2   1  332.57   10.30
 -12   2  -1  297.57   10.10
  12   2   1  303.77    9.80
 -12   2  -1  300.87    9.90
 -12   2  -1  315.57   10.10
  12   2   1  305.57   10.30
  12   2   1  304.57   10.70
 -12   2  -1  300.57   10.60
  12   2   1  311.07   10.90
  13  -2   1   31.40    2.90
  13  -2   1   39.50    1.60
  13  -2   1   36.20    2.20
  13  -2   1   34.90    3.30
 -13  -2  -1   30.70    2.70
 -13  -2  -1   37.30    3.40
 -13  -2  -1   38.10    2.60
  13  -2   1   37.50    2.80
  13  -2   1   29.40    3.50
 -13   2  -1   38.60    2.70
 -13   2  -1   36.50    3.20
  13   2   1   33.30    2.80
 -13   2  -1   27.20    3.50
 -13   2  -1   33.90    2.60
  13   2   1   39.10    3.70
  13   2   1   36.80    2.80
  13   2   1   40.40    3.30
  13   2   1   37.50    2.90
  13   2   1   38.90    2.20
 -14  -2  -1    4.10    1.60
  14  -2   1    4.50    1.80
 -14  -2  -1    6.30    1.90
 -14  -2  -1    5.30    1.40
  14  -2   1    5.60    1.70
  14  -2   1    4.20    1.10
  14  -2   1    4.80    1.50
  14  -2   1    4.10    1.40
  14  -2   1    6.00    0.70
 -14   2  -1    3.30    1.60
 -14   2  -1    5.50    1.40
  14   2   1    5.00    1.00
 -14   2  -1    2.70    1.30
  14   2   1    1.30    1.50
 -14   2  -1    6.20    1.20
  14   2   1    6.40    1.90
  14   2   1    3.70    1.50
  14   2   1    2.40    1.60
  14   2   1    4.00    2.10
  15  -2   1  202.58    6.10
 -15  -2  -1  190.58    8.20
  15  -2   1  192.18    6.80
  15  -2   1  184.18    8.00
  15  -2   1  182.58    7.50
 -15  -2  -1  193.08    7.40
  15  -2   1  196.68    7.80
  15   2   1  200.98    6.80
 -15   2  -1  187.08    6.90
 -15   2  -1  204.48    7.30
  15   2   1  192.68    8.30
  15   2   1  214.78    7.70
  15   2   1  193.28    7.60
 -15   2  -1  179.88    8.30
  15   2   1  205.48    8.00
 -15   2  -1  171.58    7.80
 -16  -2  -1    7.70    2.40
  16  -2   1    5.80    2.20
  16  -2   1    9.20    1.00
  16  -2   1    5.80    1.80
 -16  -2  -1    6.70    1.70
  16  -2   1   10.30    1.50
  16  -2   1    6.50    2.00
  16   2   1    3.70    1.70
 -16   2  -1   10.00    2.20
  16   2   1   12.10    1.80
 -16   2  -1    9.50    1.50
 -16   2  -1    7.60    1.70
  16   2   1    8.10    2.30
  16   2   1    4.90    2.20
  16   2   1    3.20    2.30
  17  -2   1    3.00    2.30
  17  -2   1    7.90    2.30
 -17  -2  -1   10.10    2.70
 -17  -2  -1    7.50    1.80
  17  -2   1    6.40    1.80
  17  -2   1    9.40    1.60
  17   2   1    7.40    1.40
  17   2   1    7.70    1.90
 -17   2  -1    9.60    1.60
  17   2   1    8.90    3.00
 -17   2  -1    8.50    1.90
  17   2   1   11.40    2.70
  18  -2   1   72.69    3.90
  18  -2   1   65.19    4.60
 -18  -2  -1   69.69    4.50
  18  -2   1   69.69    5.60
 -18  -2  -1   82.59    6.00
  18   2   1   68.59    6.20
  18   2   1   76.29    3.50
 -18   2  -1   70.49    3.80
  18   2   1   65.49    4.80
  18   2   1   79.69    5.40
 -18   2  -1   73.09    4.60
 -19  -2  -1  146.09    6.80
  19  -2   1  141.49    7.80
  19  -2   1  141.19    6.80
 -19   2  -1  153.88    6.90
 -19   2  -1  144.39    6.10
  19   2   1  154.48    8.60
  19   2   1  141.59    7.00
  19   2   1  164.18    5.80
  19  -3  -1  188.88    9.10
  19  -3  -1  189.48    8.30
 -19  -3   1  180.28    8.10
 -19   3   1  182.08    7.50
  19   3  -1  206.88    8.50
 -19   3   1  201.28    8.10
  19   3  -1  213.98    7.50
  19   3  -1  218.38   10.40
 -18  -3   1   24.20    3.40
  18  -3  -1   16.50    2.40
  18  -3  -1   22.30    3.10
  18   3  -1   28.60    3.70
 -18   3   1   25.80    2.70
  18   3  -1   17.90    2.60
 -18   3   1   25.40    3.50
  18   3  -1   32.30    4.30
  18   3  -1   22.70    2.60
  17  -3  -1   37.10    1.90
 -17  -3   1   39.30    4.70
  17  -3  -1   31.30    4.30
 -17  -3   1   36.90    3.40
  17  -3  -1   30.40    3.40
 -17   3   1   34.80    3.40
  17   3  -1   37.30    5.30
  17   3  -1   35.00    4.60
 -17   3   1   35.10    3.50
  17   3  -1   29.40    3.70
 -17   3   1   33.50    2.80
  17   3  -1   37.10    2.80
  16  -3  -1    1.30    1.30
 -16  -3   1    2.80    1.90
 -16  -3   1    2.60    1.40
  16  -3  -1    2.00    1.60
  16  -3  -1   -0.60    1.90
  16  -3  -1    0.80    0.80
  16  -3  -1   -1.20    1.30
  16   3  -1    0.70    2.40
 -16   3   1   -0.60    1.40
 -16   3   1    0.60    1.50
  16   3  -1   -2.20    1.40
  16   3  -1    3.10    2.50
 -16   3   1   -0.40    1.10
  16   3  -1    0.90    1.20
  15  -3  -1   28.00    2.50
 -15  -3   1   29.20    3.70
  15  -3  -1   23.20    2.70
  15  -3  -1   27.30    1.60
  15  -3  -1   24.80    2.80
  15  -3  -1   29.00    3.10
 -15  -3   1   21.20    2.70
 -15   3   1   25.00    2.80
  15   3  -1   25.20    3.10
 -15   3   1   27.50    2.60
  15   3  -1   26.00    3.60
  15   3  -1   24.70    3.10
 -15   3   1   22.10    2.30
  15   3  -1   27.20    2.30
  15   3  -1   18.90    2.40
  15   3  -1   33.80    4.20
  14  -3  -1  113.29    5.00
 -14  -3   1  113.99    5.60
 -14  -3   1   96.29    4.60
  14  -3  -1  103.49    4.30
  14  -3  -1  102.39    5.30
  14  -3  -1  106.59    4.60
 -14  -3   1   90.19    4.70
  14  -3  -1   93.69    4.60
 -14   3   1   92.39    5.00
 -14   3   1   98.79    4.30
  14   3  -1  103.69    4.30
  14   3  -1   90.09    5.40
  14   3  -1  106.19    4.90
  14   3  -1  105.19    5.70
 -14   3   1  105.09    4.40
  14   3  -1  108.59    5.10
 -14   3   1   99.49    4.40
  14   3  -1   92.19    5.10
  13  -3  -1  108.39    4.90
 -13  -3   1  107.09    4.70
 -13  -3   1  116.09    5.40
  13  -3  -1  105.29    4.70
  13  -3  -1  112.19    4.40
  13  -3  -1  108.89    4.70
  13  -3  -1  106.09    5.20
 -13  -3   1  105.69    4.70
  13   3  -1  111.99    4.80
  13   3  -1  107.49    5.40
  13   3  -1  110.79    5.20
  13   3  -1  113.99    4.90
  13   3  -1  113.69    5.00
 -13   3   1  105.59    5.10
 -13   3   1  107.69    4.50
 -13   3   1   97.69    4.30
 -13   3   1  117.39    4.40
  13   3  -1  118.39    4.40
 -12  -3   1  305.27   10.60
  12  -3  -1  310.87    9.80
  12  -3  -1  289.37   10.40
  12  -3  -1  291.07   10.00
 -12  -3   1  291.77   10.00
  12  -3  -1  294.57   10.20
 -12  -3   1  302.47   10.10
  12  -3  -1  304.47    9.90
  12   3  -1  295.47   10.60
  12   3  -1  298.67   10.30
 -12   3   1  297.57    9.70
  12   3  -1  293.47    9.80
 -12   3   1  301.87    9.70
 -12   3   1  284.37    9.70
  12   3  -1  294.87   10.40
 -12   3   1  297.77   10.30
  12   3  -1  290.37   10.00
  12   3  -1  311.57   10.10
  11  -3  -1  685.43   22.30
 -11  -3   1  741.33   22.60
  11  -3  -1  701.23   22.00
  11  -3  -1  714.73   21.70
  11  -3  -1  718.43   21.90
  11  -3  -1  703.43   22.10
 -11  -3   1  697.43   22.00
 -11  -3   1  699.53   22.00
 -11   3   1  729.93   21.70
  11   3  -1  712.23   22.30
 -11   3   1  716.13   22.20
 -11   3   1  676.13   21.80
  11   3  -1  700.03   21.80
  11   3  -1  730.43   22.20
  11   3  -1  720.73   22.00
  11   3  -1  705.43   22.40
  11   3  -1  729.63   22.00
 -11   3   1  691.63   21.70
  10  -3  -1  171.38    6.60
  10  -3  -1  176.58    6.30
 -10  -3   1  177.58    6.40
  10  -3  -1  167.58    6.40
 -10  -3   1  182.38    6.80
  10  -3  -1  180.38    6.20
 -10  -3   1  187.48    6.40
  10  -3  -1  181.88    6.20
 -10   3   1  188.78    6.10
 -10   3   1  178.78    6.50
  10   3  -1  185.38    6.50
  10   3  -1  181.38    6.40
  10   3  -1  183.48    6.20
  10   3  -1  173.18    6.60
 -10   3   1  174.38    6.10
  10   3  -1  181.78    6.80
 -10   3   1  180.48    6.00
  10   3  -1  180.48    6.40
   9  -3  -1    8.00    1.00
   9  -3  -1    6.20    1.10
   9  -3  -1    5.90    1.00
  -9  -3   1    6.30    1.00
  -9  -3   1    5.40    1.20
  -9  -3   1    8.80    1.10
   9  -3  -1    7.10    1.10
   9  -3  -1    8.00    1.00
   9   3  -1    8.50    1.30
  -9   3   1    6.70    1.10
   9   3  -1    6.20    1.30
   9   3  -1    6.60    1.20
  -9   3   1    7.30    0.90
  -9   3   1    7.50    0.90
   9   3  -1    5.20    1.00
   9   3  -1    8.10    1.10
  -9   3   1    5.90    0.80
   9   3  -1    7.40    1.00
   8  -3  -1  142.29    4.80
  -8  -3   1  143.39    5.30
  -8  -3   1  143.19    4.90
   8  -3  -1  138.69    4.90
   8  -3  -1  143.29    5.10
   8  -3  -1  139.69    5.00
   8  -3  -1  131.89    5.00
  -8  -3   1  150.08    5.00
  -8  -3   1  136.69    5.00
  -8   3   1  136.59    4.60
   8   3  -1  136.69    4.90
   8   3  -1  141.19    4.90
  -8   3   1  143.09    5.10
   8   3  -1  137.49    5.00
   8   3  -1  131.19    5.30
  -8   3   1  132.49    4.80
  -8   3   1  145.29    4.70
  -8   3   1  137.49    4.90
   8   3  -1  139.59    5.20
   8   3  -1  141.39    5.00
  -7  -3   1 1464.45   41.50
   7  -3  -1 1373.36   41.30
   7  -3  -1 1371.96   41.40
  -7  -3   1 1360.26   41.70
   7  -3  -1 1380.46   41.20
   7  -3  -1 1393.06   41.50
  -7  -3   1 1383.16   41.40
   7  -3  -1 1374.26   41.40
   7   3  -1 1355.56   41.40
  -7   3   1 1419.76   41.50
   7   3  -1 1411.96   41.70
   7   3  -1 1399.46   41.40
   7   3  -1 1411.86   41.60
  -7   3   1 1344.57   41.10
   7   3  -1 1363.36   41.40
   7   3  -1 1395.56   41.40
  -7   3   1 1368.86   41.10
  -7   3   1 1340.07   41.30
  -7   3   1 1363.56   41.40
   6  -3  -1  253.27    8.20
   6  -3  -1  255.67    8.20
  -6  -3   1  252.97    8.40
   6  -3  -1  257.27    8.10
   6  -3  -1  258.87    8.10
  -6  -3   1  263.67    8.20
  -6  -3   1  268.27    8.20
  -6  -3   1  256.87    8.20
   6  -3  -1  255.27    8.00
   6  -3  -1  258.17    8.30
  -6  -3   1  255.87    8.10
  -6   3   1  250.07    8.10
   6   3  -1  250.77    8.20
  -6   3   1  245.28    8.20
   6   3  -1  257.87    8.20
   6   3  -1  253.47    8.10
  -6   3   1  268.87    8.20
   6   3  -1  247.08    8.40
  -6   3   1  246.58    7.90
   6   3  -1  261.57    8.40
   6   3  -1  270.97    8.20
   5  -3  -1   61.79    2.20
   5  -3  -1   61.39    2.30
  -5  -3   1   63.49    2.40
   5  -3  -1   60.09    2.40
   5  -3  -1   62.39    2.40
   5  -3  -1   59.59    2.30
  -5  -3   1   60.49    2.60
  -5  -3   1   60.79    2.30
   5  -3  -1   61.49    2.20
  -5  -3   1   63.99    2.40
   5   3  -1   61.39    2.30
  -5   3   1   59.59    2.00
  -5   3   1   60.49    2.40
   5   3  -1   60.49    2.50
  -5   3   1   59.99    2.30
   5   3  -1   63.69    2.40
  -5   3   1   59.19    2.00
   5   3  -1   62.09    2.40
   5   3  -1   61.69    2.40
   5   3  -1   62.59    2.50
   5   3  -1   60.39    2.80
  -5   3   1   63.29    2.40
   4  -3  -1    3.90    0.50
   4  -3  -1    3.00    0.40
  -4  -3   1    3.10    0.60
  -4  -3   1    3.50    0.60
   4  -3  -1    3.90    0.60
   4  -3  -1    3.10    0.50
  -4  -3   1    3.20    0.50
  -4  -3   1    3.20    0.50
   4  -3  -1    3.60    0.50
  -4  -3   1    4.70    0.40
  -4  -3   1    3.80    0.60
   4  -3  -1    3.60    0.50
   4   3  -1    3.30    0.60
  -4   3   1    3.40    0.50
   4   3  -1    3.50    0.60
   4   3  -1    2.60    0.40
  -4   3   1    2.70    0.50
   4   3  -1    3.30    0.50
  -4   3   1    3.30    0.60
   4   3  -1    3.20    0.60
  -3  -3   1  384.76   11.70
   3  -3  -1  397.76   11.70
   3  -3  -1  396.16   11.80
  -3  -3   1  398.86   11.80
   3  -3  -1  381.56   11.80
  -3  -3   1  380.96   11.90
   3  -3  -1  394.06   11.60
  -3  -3   1  385.36   11.90
  -3  -3   1  393.26   11.80
   3  -3  -1  401.86   12.10
  -3  -3   1  398.16   11.90
   3  -3  -1  382.16   11.90
   3  -3  -1  370.26   11.60
   3   3  -1  399.76   11.90
   3   3  -1  382.76   11.90
   3   3  -1  378.16   11.90
   3   3  -1  384.86   11.60
   3   3  -1  381.76   11.60
  -3   3   1  391.36   11.70
   3   3  -1  390.66   11.90
   3   3  -1  385.26   12.00
  -3   3   1  392.56   11.80
  -2  -3   1   22.40    1.00
  -2  -3   1   23.90    1.20
  -2  -3   1   23.20    0.90
   2  -3  -1   22.40    1.20
  -2  -3   1   21.30    1.20
   2  -3  -1   22.50    1.10
  -2  -3   1   22.20    1.10
   2  -3  -1   21.20    0.90
   2  -3  -1   21.20    1.00
   2  -3  -1   22.80    1.10
  -2  -3   1   21.80    1.00
  -2  -3   1   18.40    1.10
  -2  -3   1   23.00    1.10
   2  -3  -1   21.60    0.80
  -2   3   1   22.60    1.10
   2   3  -1   20.20    1.00
   2   3  -1   22.10    1.10
   2   3  -1   21.30    1.10
  -2   3   1   21.90    1.00
   2   3  -1   22.20    1.20
   2   3  -1   20.80    1.10
  -1  -3   1   26.70    1.10
   1  -3  -1   25.90    1.30
  -1  -3   1   25.60    0.90
  -1  -3   1   26.30    0.90
  -1  -3   1   26.40    1.20
   1  -3  -1   27.50    1.20
   1  -3  -1   26.90    1.10
  -1  -3   1   26.90    1.00
   1  -3  -1   27.00    1.20
  -1  -3   1   26.10    1.20
  -1  -3   1   26.70    1.30
  -1  -3   1   25.70    1.20
   1   3  -1   26.00    1.20
   1   3  -1   25.00    1.30
   1   3  -1   26.30    1.20
   1   3  -1   27.30    1.10
  -1   3   1   25.20    1.10
  -1   3   1   27.80    1.20
   1   3  -1   26.90    1.10
   0  -3  -1  933.51   27.90
   0  -3  -1  930.01   28.10
   0  -3   1  907.41   28.00
   0  -3   1  942.41   28.20
   0  -3   1  967.60   27.80
   0  -3  -1  903.21   28.00
   0  -3  -1  933.61   28.10
   0  -3   1  910.01   28.00
   0  -3   1  935.31   28.00
   0  -3  -1  931.21   28.00
   0  -3   1  945.71   28.00
   0   3  -1  926.31   28.00
   0   3   1  929.51   28.00
   0   3  -1 1003.40   27.80
   0   3  -1  995.50   27.90
   0   3   1  924.51   28.00
   0   3   1  929.81   28.10
   0   3  -1  938.51   28.00
   0   3  -1  964.20   28.10
   1  -3   1 2199.68   63.39
  -1  -3  -1 2124.39   63.19
  -1  -3  -1 2100.59   63.89
   1  -3   1 2169.68   64.29
  -1  -3  -1 2090.49   63.29
  -1  -3  -1 2087.19   64.49
  -1  -3  -1 2118.79   63.69
  -1  -3  -1 2047.20   63.59
   1  -3   1 2141.79   64.29
  -1  -3  -1 2149.39   64.49
   1  -3   1 2158.68   64.19
   1  -3   1 2132.39   64.19
  -1  -3  -1 2170.18   63.89
   1  -3   1 2074.29   63.29
   1   3   1 2164.98   63.59
   1   3   1 2159.98   64.39
  -1   3  -1 2231.68   63.19
  -1   3  -1 2164.88   64.29
   1   3   1 2060.89   63.69
  -1   3  -1 2153.38   63.79
   1   3   1 2110.89   63.89
  -2  -3  -1   65.79    2.50
   2  -3   1   67.39    2.30
  -2  -3  -1   67.79    2.50
   2  -3   1   71.09    2.60
   2  -3   1   68.89    2.40
   2  -3   1   62.99    2.60
   2  -3   1   65.49    2.50
  -2  -3  -1   67.99    2.30
  -2  -3  -1   69.99    2.30
  -2  -3  -1   66.49    2.30
   2  -3   1   68.79    2.10
  -2  -3  -1   62.39    2.40
   2  -3   1   69.59    2.10
   2  -3   1   71.49    2.30
  -2  -3  -1   70.09    2.40
  -2   3  -1   68.49    2.40
  -2   3  -1   65.39    2.30
   2   3   1   69.69    2.50
   2   3   1   66.69    2.30
   2   3   1   70.09    2.40
  -2   3  -1   68.69    2.20
   3  -3   1   27.00    1.40
  -3  -3  -1   27.50    1.40
  -3  -3  -1   26.50    1.20
  -3  -3  -1   28.80    1.40
  -3  -3  -1   26.30    1.10
  -3  -3  -1   27.60    1.10
   3  -3   1   28.70    1.10
  -3  -3  -1   25.40    1.40
  -3  -3  -1   28.30    1.20
   3  -3   1   27.70    1.10
   3  -3   1   27.00    1.30
   3  -3   1   25.60    1.60
   3  -3   1   28.10    1.20
  -3   3  -1   27.30    1.30
   3   3   1   27.40    1.30
   3   3   1   27.10    1.40
   3   3   1   26.50    1.40
  -3   3  -1   26.50    1.20
   3   3   1   27.70    1.10
   3   3   1   26.70    1.10
   3   3   1   27.20    1.00
   3   3   1   26.30    1.10
   4  -3   1    4.80    0.70
   4  -3   1    4.80    0.60
  -4  -3  -1    4.80    0.60
  -4  -3  -1    4.70    0.60
   4  -3   1    4.40    0.60
   4  -3   1    5.30    0.60
  -4  -3  -1    5.60    0.70
  -4  -3  -1    4.20    0.70
   4  -3   1    4.80    0.60
   4  -3   1    4.30    0.50
   4   3   1    4.60    0.70
   4   3   1    4.20    0.50
   4   3   1    3.70    0.50
   4   3   1    3.80    0.50
   4   3   1    4.90    0.50
   4   3   1    3.30    0.60
  -4   3  -1    5.00    0.60
  -4   3  -1    4.10    0.60
  -5  -3  -1  236.48    7.60
   5  -3   1  240.28    7.50
   5  -3   1  239.58    7.30
   5  -3   1  226.68    7.10
  -5  -3  -1  234.48    7.50
   5  -3   1  241.38    7.40
  -5  -3  -1  237.18    7.50
  -5  -3  -1  237.58    7.40
   5  -3   1  232.98    7.30
   5   3   1  229.08    7.30
  -5   3  -1  222.38    7.10
   5   3   1  237.68    7.40
   5   3   1  229.98    7.60
   5   3   1  225.48    7.20
   5   3   1  226.18    7.40
  -5   3  -1  229.58    7.10
   5   3   1  236.78    7.50
  -5   3  -1  234.78    7.50
  -6  -3  -1  156.48    5.30
  -6  -3  -1  156.38    5.30
  -6  -3  -1  159.58    5.40
   6  -3   1  160.88    5.40
   6  -3   1  160.08    5.20
   6  -3   1  152.98    5.60
   6  -3   1  163.08    5.20
  -6  -3  -1  170.48    5.60
   6  -3   1  151.68    4.90
  -6   3  -1  154.08    5.00
  -6   3  -1  158.78    5.00
   6   3   1  158.68    5.10
   6   3   1  164.18    5.60
  -6   3  -1  153.48    5.20
   6   3   1  155.28    5.40
   6   3   1  160.78    5.30
   6   3   1  149.39    5.30
   6   3   1  162.78    5.30
  -7  -3  -1  250.37    7.90
  -7  -3  -1  235.98    7.80
   7  -3   1  246.18    7.80
   7  -3   1  248.68    7.70
   7  -3   1  236.88    7.70
   7  -3   1  240.08    7.70
   7  -3   1  237.18    7.30
   7  -3   1  240.18    7.90
  -7  -3  -1  241.98    8.10
  -7   3  -1  240.98    7.50
   7   3   1  241.48    7.80
   7   3   1  244.38    7.80
  -7   3  -1  233.48    7.70
  -7   3  -1  237.38    7.90
  -7   3  -1  234.28    7.50
   7   3   1  245.28    7.80
   7   3   1  227.88    8.10
   7   3   1  238.38    8.20
   7   3   1  229.78    7.60
  -8  -3  -1  197.98    6.60
   8  -3   1  193.48    5.90
   8  -3   1  193.88    6.70
   8  -3   1  197.18    6.40
  -8  -3  -1  188.58    6.80
  -8  -3  -1  190.88    6.50
   8  -3   1  191.28    6.50
  -8  -3  -1  196.78    6.40
   8  -3   1  199.28    6.40
  -8   3  -1  189.38    6.20
   8   3   1  184.48    6.30
   8   3   1  193.58    6.40
  -8   3  -1  198.48    6.20
  -8   3  -1  193.18    6.40
   8   3   1  188.88    6.70
   8   3   1  187.28    6.50
  -8   3  -1  189.88    6.70
   8   3   1  184.08    6.90
  -9  -3  -1  933.31   28.00
  -9  -3  -1  933.31   28.00
  -9  -3  -1  956.40   27.80
   9  -3   1  925.41   27.80
   9  -3   1  898.91   27.90
  -9  -3  -1  905.11   28.30
   9  -3   1  904.21   28.00
   9  -3   1  899.91   28.20
   9  -3   1  942.61   27.80
   9   3   1  876.91   27.80
  -9   3  -1  881.81   27.80
   9   3   1  930.01   28.20
  -9   3  -1  946.41   28.20
   9   3   1  929.31   27.90
  -9   3  -1  907.11   27.70
  -9   3  -1  941.41   27.70
   9   3   1  895.71   27.80
   9   3   1  925.31   27.90
  10  -3   1  247.28    8.60
 -10  -3  -1  260.47    8.10
 -10  -3  -1  247.98    8.80
  10  -3   1  247.78    8.20
  10  -3   1  237.68    8.40
  10  -3   1  247.78    8.30
  10  -3   1  253.67    8.30
 -10  -3  -1  242.38    8.40
 -10  -3  -1  251.97    8.40
 -10   3  -1  248.18    8.20
  10   3   1  257.27    8.70
 -10   3  -1  248.78    8.60
  10   3   1  247.98    8.10
  10   3   1  239.88    8.80
  10   3   1  238.48    8.20
  10   3   1  254.87    8.40
 -10   3  -1  241.38    8.10
  10   3   1  246.88    8.40
 -11  -3  -1   13.00    1.90
  11  -3   1   13.40    1.70
  11  -3   1   11.90    1.50
 -11  -3  -1   15.00    2.00
  11  -3   1   14.40    1.80
  11  -3   1   13.00    1.60
  11  -3   1   13.00    1.70
 -11  -3  -1   15.20    2.00
 -11   3  -1   14.20    1.60
  11   3   1   12.30    1.50
  11   3   1   11.90    1.70
 -11   3  -1   14.30    1.70
  11   3   1   17.40    1.60
 -11   3  -1   13.40    1.70
  11   3   1    9.40    1.40
  11   3   1   14.90    1.90
 -11   3  -1   15.50    2.30
  11   3   1   14.60    2.00
  12  -3   1    9.30    1.40
  12  -3   1    6.90    1.40
 -12  -3  -1    9.50    1.50
  12  -3   1    8.60    1.50
  12  -3   1    9.70    1.70
  12  -3   1   13.10    1.80
 -12  -3  -1   12.50    1.60
 -12  -3  -1   13.40    2.00
  12   3   1   16.50    2.20
 -12   3  -1   11.50    1.80
 -12   3  -1   12.30    1.40
  12   3   1    7.40    1.40
  12   3   1   13.80    2.00
 -12   3  -1   11.70    1.40
 -12   3  -1    9.90    1.30
  12   3   1   10.20    1.60
  12   3   1   10.70    1.90
  12   3   1   12.40    1.60
  13  -3   1   51.69    3.70
 -13  -3  -1   50.99    3.30
 -13  -3  -1   55.19    4.00
 -13  -3  -1   54.59    3.20
  13  -3   1   52.79    3.10
  13  -3   1   51.39    2.80
  13  -3   1   52.59    3.40
 -13   3  -1   49.40    3.00
 -13   3  -1   51.39    3.00
 -13   3  -1   55.59    3.70
  13   3   1   55.89    3.40
  13   3   1   51.99    3.40
 -13   3  -1   50.49    2.80
  13   3   1   54.09    3.70
  13   3   1   52.49    3.30
  13   3   1   50.99    2.70
  13   3   1   53.99    4.20
  14  -3   1  131.09    5.20
 -14  -3  -1  142.99    6.50
  14  -3   1  124.89    5.60
 -14  -3  -1  130.09    5.50
  14  -3   1  127.59    6.10
  14  -3   1  129.69    5.80
  14  -3   1  131.09    5.50
 -14   3  -1  129.79    5.30
 -14   3  -1  133.79    5.30
  14   3   1  125.89    6.10
  14   3   1  134.29    5.70
  14   3   1  128.79    6.50
  14   3   1  138.89    5.10
  14   3   1  135.39    5.70
 -14   3  -1  149.99    7.60
 -14   3  -1  126.99    5.20
  14   3   1  141.59    5.80
 -15  -3  -1   52.59    4.60
  15  -3   1   49.20    4.10
  15  -3   1   49.40    3.50
  15  -3   1   51.49    3.10
 -15  -3  -1   49.10    3.50
  15  -3   1   53.39    3.90
  15   3   1   55.19    2.90
 -15   3  -1   53.69    3.40
  15   3   1   54.69    3.80
 -15   3  -1   53.49    3.40
  15   3   1   47.00    4.90
 -15   3  -1   52.09    3.10
  15   3   1   53.69    4.30
  15   3   1   54.89    4.00
 -16  -3  -1    7.40    1.70
  16  -3   1    7.40    1.80
 -16  -3  -1    8.80    2.50
  16  -3   1    7.50    1.60
  16  -3   1    8.70    2.20
  16  -3   1   11.30    2.30
  16   3   1    6.60    2.50
  16   3   1    7.90    2.00
  16   3   1   11.50    2.60
 -16   3  -1    8.80    1.80
 -16   3  -1    7.70    1.70
 -16   3  -1    9.70    1.60
  17  -3   1  238.98   10.10
 -17  -3  -1  242.38    9.40
 -17  -3  -1  267.97   10.50
  17  -3   1  238.18    9.50
  17   3   1  278.97    9.90
  17   3   1  236.58    9.50
  17   3   1  254.57    8.70
 -17   3  -1  256.77    9.20
 -17   3  -1  241.38    8.90
  17   3   1  257.27   10.80
  18  -3   1   -1.40    2.10
 -18  -3  -1   -0.30    1.60
  18  -3   1   -1.20    1.60
  18   3   1   -3.70    1.90
 -18   3  -1   -0.20    1.90
  18   3   1    0.00    3.20
 -18   3  -1    1.90    1.40
  18   3   1    1.90    1.30
 -18  -4   1    5.60    1.80
  18  -4  -1    1.10    1.80
  18  -4  -1   -1.60    2.20
  18   4  -1    0.60    2.10
 -18   4   1    2.20    1.60
 -18   4   1    4.50    2.10
  18   4  -1    5.80    1.60
  18   4  -1    3.60    4.00
  17  -4  -1   14.40    2.50
  17  -4  -1   24.00    3.40
 -17  -4   1   19.60    2.40
 -17   4   1   18.90    2.10
 -17   4   1   20.20    2.30
 -17   4   1   22.10    2.70
  17   4  -1   21.80    3.80
  17   4  -1   23.00    2.70
  17   4  -1   31.20    3.70
  16  -4  -1   25.90    3.60
 -16  -4   1   27.80    3.20
  16  -4  -1   19.40    2.40
  16  -4  -1   18.10    2.60
 -16  -4   1   22.30    3.10
  16  -4  -1   27.00    1.60
 -16   4   1   27.60    2.60
  16   4  -1   32.40    4.30
  16   4  -1   22.90    2.50
 -16   4   1   21.80    3.00
  16   4  -1   18.80    2.40
 -16   4   1   23.60    3.00
  16   4  -1   20.50    3.50
 -15  -4   1   17.50    2.10
  15  -4  -1   17.50    2.10
  15  -4  -1   18.80    2.50
 -15  -4   1   17.80    2.90
  15  -4  -1   23.90    2.90
 -15   4   1   18.50    2.30
  15   4  -1   16.30    2.20
  15   4  -1   17.60    2.80
  15   4  -1   20.00    2.80
 -15   4   1   19.40    2.60
  15   4  -1   18.50    2.20
  15   4  -1   20.30    2.30
 -15   4   1   21.30    2.50
  14  -4  -1   40.10    3.40
  14  -4  -1   41.30    3.20
 -14  -4   1   44.60    3.90
  14  -4  -1   41.90    3.00
 -14  -4   1   34.40    3.10
  14  -4  -1   49.20    3.20
  14  -4  -1   46.50    3.30
 -14   4   1   41.80    2.80
  14   4  -1   47.80    5.00
  14   4  -1   45.60    3.40
  14   4  -1   44.60    4.20
  14   4  -1   42.40    4.30
  14   4  -1   49.10    3.90
 -14   4   1   42.70    2.80
 -14   4   1   44.60    2.80
  14   4  -1   47.00    2.80
  13  -4  -1  288.77   10.10
  13  -4  -1  290.27    9.80
  13  -4  -1  291.07   10.10
  13  -4  -1  293.07    9.70
 -13  -4   1  273.57    9.90
 -13  -4   1  285.47   10.00
  13  -4  -1  287.77   10.30
 -13  -4   1  306.27   10.70
  13   4  -1  289.97   10.00
 -13   4   1  311.37    9.50
 -13   4   1  268.07   10.20
  13   4  -1  288.87    9.90
  13   4  -1  302.37   10.20
 -13   4   1  285.97    9.50
  13   4  -1  281.47   10.00
  13   4  -1  309.27   10.80
 -13   4   1  268.57    9.70
  13   4  -1  289.47   10.40
  12  -4  -1    2.20    1.10
  12  -4  -1    2.20    1.20
  12  -4  -1    0.70    1.20
  12  -4  -1    2.70    1.10
 -12  -4   1    2.30    1.30
 -12  -4   1    3.50    1.60
  12  -4  -1    1.40    1.10
 -12  -4   1    1.70    1.50
  12   4  -1    4.10    1.50
 -12   4   1    1.50    1.20
 -12   4   1    2.00    1.00
  12   4  -1    1.90    1.20
  12   4  -1    3.40    1.30
 -12   4   1    2.10    1.60
  12   4  -1    1.80    1.00
  12   4  -1    1.60    1.50
 -12   4   1    1.60    0.90
  12   4  -1    2.00    1.50
  11  -4  -1   48.90    2.80
  11  -4  -1   46.30    2.70
 -11  -4   1   52.39    3.40
 -11  -4   1   48.50    2.90
  11  -4  -1   54.79    2.70
 -11  -4   1   44.70    2.90
  11  -4  -1   46.80    3.10
  11  -4  -1   48.00    2.70
  11   4  -1   48.40    3.30
 -11   4   1   48.40    2.40
  11   4  -1   47.90    2.70
  11   4  -1   47.80    2.90
 -11   4   1   46.00    3.00
  11   4  -1   51.19    2.90
  11   4  -1   48.30    3.00
  11   4  -1   50.79    3.60
 -11   4   1   49.40    2.30
 -11   4   1   46.80    2.60
  10  -4  -1   18.50    1.80
  10  -4  -1   19.50    2.20
  10  -4  -1   18.80    1.90
 -10  -4   1   17.70    2.00
  10  -4  -1   23.00    1.80
  10  -4  -1   20.60    1.90
 -10  -4   1   23.90    2.40
 -10  -4   1   22.10    2.00
 -10   4   1   19.40    1.50
 -10   4   1   21.30    1.50
  10   4  -1   19.20    2.00
  10   4  -1   21.90    2.70
  10   4  -1   20.90    2.30
  10   4  -1   24.90    2.10
 -10   4   1   21.20    1.80
 -10   4   1   19.70    2.10
  10   4  -1   19.50    1.90
  10   4  -1   21.00    2.10
   9  -4  -1  771.82   24.00
   9  -4  -1  801.02   24.30
   9  -4  -1  798.52   24.10
  -9  -4   1  779.82   24.50
   9  -4  -1  777.42   24.20
  -9  -4   1  801.52   24.10
  -9  -4   1  853.71   24.30
  -9  -4   1  792.02   24.20
   9   4  -1  793.52   24.10
   9   4  -1  785.82   24.40
   9   4  -1  772.12   24.10
   9   4  -1  753.32   24.60
   9   4  -1  783.02   24.10
  -9   4   1  810.02   24.20
  -9   4   1  775.42   23.60
  -9   4   1  776.92   24.00
   9   4  -1  781.22   24.20
   9   4  -1  794.22   24.10
   8  -4  -1  103.09    3.80
   8  -4  -1  101.99    4.10
  -8  -4   1  106.69    4.00
   8  -4  -1  102.39    3.90
  -8  -4   1  104.69    4.10
  -8  -4   1  100.09    4.30
   8  -4  -1  101.99    4.00
   8  -4  -1  105.19    4.00
  -8  -4   1  105.59    4.00
   8   4  -1  106.99    4.30
  -8   4   1  101.99    3.40
  -8   4   1  101.19    3.90
   8   4  -1  102.49    4.30
   8   4  -1  102.69    4.00
   8   4  -1  102.69    4.00
   8   4  -1  110.19    3.90
   8   4  -1  104.69    4.00
  -8   4   1  103.69    4.00
   8   4  -1  106.89    4.00
  -7  -4   1   11.60    1.30
   7  -4  -1   10.50    1.40
   7  -4  -1   12.40    1.20
   7  -4  -1   13.40    1.20
   7  -4  -1   13.20    1.10
  -7  -4   1   13.50    1.40
  -7  -4   1   10.50    1.60
   7  -4  -1   12.30    1.20
  -7  -4   1   14.60    1.20
   7  -4  -1   13.10    1.40
  -7  -4   1   16.00    1.40
   7  -4  -1   11.30    1.30
   7   4  -1   13.80    1.40
   7   4  -1   11.40    1.30
   7   4  -1   12.20    1.40
   7   4  -1   14.70    1.40
  -7   4   1   12.00    1.30
  -7   4   1   11.80    1.40
   7   4  -1   11.10    1.60
   7   4  -1   11.40    1.60
  -7   4   1   11.30    1.30
   7   4  -1   12.90    1.30
  -6  -4   1   22.20    1.40
  -6  -4   1   21.20    1.50
   6  -4  -1   24.30    1.60
   6  -4  -1   22.80    1.30
   6  -4  -1   23.20    1.40
   6  -4  -1   23.00    1.30
  -6  -4   1   23.30    1.70
  -6  -4   1   23.30    1.50
   6  -4  -1   21.30    1.20
   6  -4  -1   22.10    1.50
  -6  -4   1   22.00    1.50
   6  -4  -1   20.30    1.60
   6   4  -1   21.30    1.30
   6   4  -1   22.20    1.40
   6   4  -1   21.50    1.50
   6   4  -1   21.80    1.60
  -6   4   1   24.50    1.60
   6   4  -1   23.20    1.70
  -6   4   1   21.00    1.40
   6   4  -1   23.20    1.50
  -6   4   1   24.50    1.50
   5  -4  -1 1120.79   34.00
  -5  -4   1 1141.49   34.00
  -5  -4   1 1115.59   34.00
   5  -4  -1 1129.29   33.80
  -5  -4   1 1118.09   33.70
  -5  -4   1 1172.08   34.00
   5  -4  -1 1159.48   34.00
  -5  -4   1 1158.08   34.20
   5  -4  -1 1155.78   34.00
   5  -4  -1 1163.08   34.10
   5  -4  -1 1037.10   34.20
  -5  -4   1 1180.38   34.20
   5  -4  -1 1136.59   33.80
  -5   4   1 1146.39   34.00
   5   4  -1 1098.79   34.10
   5   4  -1 1164.18   34.20
   5   4  -1 1138.79   34.20
   5   4  -1 1113.79   33.80
   5   4  -1 1153.08   34.20
  -5   4   1 1114.29   34.10
   5   4  -1 1150.48   34.00
   5   4  -1 1140.49   33.80
   4  -4  -1  177.98    5.60
  -4  -4   1  183.78    5.80
   4  -4  -1  177.88    5.60
  -4  -4   1  176.88    6.00
   4  -4  -1  185.18    5.70
  -4  -4   1  185.18    5.80
   4  -4  -1  184.28    5.90
  -4  -4   1  179.08    5.60
   4  -4  -1  182.78    5.90
   4  -4  -1  186.08    5.70
   4  -4  -1  186.68    6.20
  -4  -4   1  188.78    6.00
   4   4  -1  180.88    6.00
   4   4  -1  178.78    5.90
   4   4  -1  177.88    5.90
  -4   4   1  179.58    6.00
  -4   4   1  178.38    5.90
   4   4  -1  177.28    6.00
   4   4  -1  182.98    6.00
  -3  -4   1  514.95   15.50
   3  -4  -1  522.65   15.30
  -3  -4   1  514.25   15.60
  -3  -4   1  507.05   15.40
   3  -4  -1  506.15   15.60
   3  -4  -1  522.75   15.30
  -3  -4   1  511.15   15.60
   3  -4  -1  512.95   15.60
   3  -4  -1  522.05   15.70
  -3  -4   1  513.45   15.40
  -3  -4   1  485.65   15.70
  -3  -4   1  517.75   15.70
   3  -4  -1  551.04   15.90
   3   4  -1  496.25   15.70
  -3   4   1  493.85   15.60
   3   4  -1  524.65   15.60
  -3   4   1  496.05   15.70
   3   4  -1  533.55   15.60
   3   4  -1  495.95   15.60
   3   4  -1  510.25   15.60
  -2  -4   1  126.19    4.00
  -2  -4   1  121.39    4.20
  -2  -4   1  116.29    4.10
   2  -4  -1  127.79    4.10
   2  -4  -1  129.79    4.30
   2  -4  -1  132.69    4.50
  -2  -4   1  130.99    4.30
  -2  -4   1  125.69    4.10
   2  -4  -1  129.99    4.20
  -2  -4   1  128.69    4.30
   2   4  -1  121.19    4.20
   2   4  -1  125.69    4.30
  -2   4   1  120.09    4.30
   2   4  -1  125.89    4.10
  -2   4   1  123.29    4.20
   2   4  -1  127.39    4.30
   2   4  -1  119.69    4.00
   1  -4  -1    0.30    0.60
  -1  -4   1    1.20    0.50
   1  -4  -1    1.90    0.50
   1  -4  -1    0.50    0.40
  -1  -4   1    0.80    0.50
  -1  -4   1    1.00    0.40
  -1  -4   1    0.90    0.50
   1  -4  -1    1.20    0.50
   1  -4  -1    0.80    0.60
  -1  -4   1    0.90    0.50
  -1   4   1    0.30    0.40
   1   4  -1    0.60    0.30
   1   4  -1    0.50    0.50
   1   4  -1    1.00    0.30
   1   4  -1    0.90    0.50
  -1   4   1    0.30    0.40
   1   4  -1   -0.10    0.40
   0  -4   1   22.70    1.40
   0  -4   1   24.20    1.30
   0  -4  -1   22.00    1.30
   0  -4  -1   21.30    1.50
   0  -4  -1   22.60    1.20
   0  -4  -1   22.90    1.20
   0  -4   1   22.50    1.20
   0  -4   1   22.30    1.20
   0  -4   1   24.60    1.30
   0  -4  -1   22.50    1.20
   0   4  -1   22.50    1.30
   0   4   1   24.90    1.40
   0   4   1   23.90    1.30
   0   4  -1   24.20    1.30
   0   4   1   24.40    1.20
   1  -4   1    0.80    0.40
   1  -4   1    1.40    0.50
  -1  -4  -1    1.10    0.60
  -1  -4  -1    0.90    0.50
   1  -4   1    0.90    0.50
  -1  -4  -1    1.00    0.40
  -1  -4  -1    0.60    0.40
   1  -4   1    0.90    0.60
   1  -4   1    2.40    0.50
  -1  -4  -1    1.30    0.30
  -1  -4  -1    1.00    0.40
   1   4   1    0.80    0.30
   1   4   1    0.80    0.50
   1   4   1    0.80    0.40
  -1   4  -1    1.20    0.50
  -1   4  -1    0.90    0.40
   1   4   1    0.50    0.50
   1   4   1    0.90    0.30
   2  -4   1   13.90    0.70
   2  -4   1   10.30    1.20
  -2  -4  -1   12.10    0.80
   2  -4   1   12.80    1.10
  -2  -4  -1   10.20    0.90
   2  -4   1   11.60    1.00
  -2  -4  -1   11.60    1.10
  -2  -4  -1   12.60    0.80
   2  -4   1   14.40    1.20
  -2  -4  -1   13.20    0.90
  -2  -4  -1   12.40    0.90
  -2  -4  -1   11.50    0.90
  -2  -4  -1   13.70    1.10
  -2   4  -1   11.60    0.90
   2   4   1   12.20    0.90
   2   4   1   13.10    0.90
   2   4   1   12.80    0.90
   2   4   1   13.90    1.10
  -2   4  -1   11.90    1.00
   2   4   1   11.20    1.20
  -3  -4  -1 3167.38   97.09
   3  -4   1 3452.75   98.09
   3  -4   1 3001.60   96.89
   3  -4   1 3161.98   96.59
  -3  -4  -1 3243.68   98.29
   3  -4   1 3349.26   96.79
  -3  -4  -1 3359.56   97.29
  -3  -4  -1 3194.28   97.19
   3  -4   1 3374.76   97.69
  -3  -4  -1 3318.87   98.19
  -3  -4  -1 3246.48   97.59
   3  -4   1 3270.87   97.59
   3  -4   1 3310.27   97.99
  -3  -4  -1 3187.88   96.79
   3  -4   1 3140.59   97.39
   3   4   1 3330.67   97.09
   3   4   1 3169.28   96.89
  -3   4  -1 3243.78   98.09
   3   4   1 3229.18   98.29
   3   4   1 3391.36   97.49
  -3   4  -1 3404.06   96.89
   3   4   1 3214.08   98.39
   4  -4   1   16.70    1.50
  -4  -4  -1   18.20    0.90
  -4  -4  -1   18.10    1.20
  -4  -4  -1   15.10    1.00
   4  -4   1   17.40    1.00
   4  -4   1   18.60    1.10
  -4  -4  -1   18.30    1.10
  -4  -4  -1   18.80    1.40
   4  -4   1   16.60    1.30
  -4  -4  -1   18.70    1.30
   4  -4   1   20.50    1.00
   4  -4   1   16.30    1.00
   4  -4   1   15.30    1.30
   4   4   1   17.90    0.80
   4   4   1   16.50    0.90
   4   4   1   16.90    1.40
   4   4   1   19.50    1.30
  -4   4  -1   19.70    1.10
   4   4   1   17.60    0.80
   4   4   1   16.70    1.30
   5  -4   1  150.48    5.50
   5  -4   1  151.78    5.00
  -5  -4  -1  148.59    5.00
  -5  -4  -1  161.78    5.20
   5  -4   1  149.09    4.90
   5  -4   1  151.78    5.20
   5  -4   1  148.09    5.00
   5  -4   1  147.89    4.80
  -5  -4  -1  142.89    5.20
  -5  -4  -1  155.88    5.10
   5  -4   1  149.49    4.80
  -5   4  -1  152.48    5.00
   5   4   1  147.99    4.70
   5   4   1  144.29    4.80
  -5   4  -1  153.48    5.10
   5   4   1  146.49    5.10
   5   4   1  144.59    5.20
   5   4   1  149.99    5.20
   5   4   1  150.08    5.20
   5   4   1  145.29    4.80
  -6  -4  -1  154.28    5.60
   6  -4   1  157.18    5.30
   6  -4   1  155.88    5.30
   6  -4   1  155.68    5.10
   6  -4   1  158.58    5.40
  -6  -4  -1  160.98    5.40
   6  -4   1  156.78    5.00
  -6  -4  -1  166.08    5.40
  -6  -4  -1  158.18    5.30
   6  -4   1  155.58    5.20
   6   4   1  150.48    4.90
  -6   4  -1  155.28    5.30
   6   4   1  155.08    5.50
   6   4   1  151.38    5.10
   6   4   1  153.48    5.20
   6   4   1  155.58    5.50
  -6   4  -1  156.08    5.30
   6   4   1  158.88    5.40
  -7  -4  -1  285.57    9.20
  -7  -4  -1  288.17    9.50
   7  -4   1  292.77    9.00
   7  -4   1  277.57    9.20
   7  -4   1  279.37    8.70
   7  -4   1  278.57    9.10
  -7  -4  -1  283.57    9.20
   7  -4   1  289.27    9.20
   7  -4   1  301.27    9.10
   7  -4   1  286.67    9.20
   7   4   1  288.17    9.40
   7   4   1  280.47    9.30
  -7   4  -1  291.07    9.20
   7   4   1  277.67    9.40
   7   4   1  288.27    9.00
   7   4   1  289.07    9.20
  -7   4  -1  265.57    8.60
  -7   4  -1  283.47    9.10
  -7   4  -1  284.67    8.60
   7   4   1  278.67    8.80
   7   4   1  290.27    9.10
   8  -4   1   94.39    3.60
  -8  -4  -1   97.59    3.80
   8  -4   1   98.29    3.90
   8  -4   1   92.49    3.70
  -8  -4  -1   97.09    4.10
  -8  -4  -1   99.19    3.90
   8  -4   1   95.69    3.60
   8  -4   1   94.59    3.80
   8  -4   1   93.99    3.80
  -8  -4  -1   98.39    3.80
   8  -4   1   96.19    3.20
  -8   4  -1   96.69    3.90
   8   4   1   94.99    3.80
   8   4   1   95.79    3.70
  -8   4  -1   97.39    3.30
   8   4   1   97.69    3.80
   8   4   1   91.99    3.40
  -8   4  -1   97.19    3.70
   8   4   1   94.49    4.20
  -8   4  -1   91.89    3.30
   8   4   1   97.19    4.00
   8   4   1   96.29    3.90
  -9  -4  -1    7.20    1.20
   9  -4   1    8.60    0.80
   9  -4   1    8.60    1.10
   9  -4   1    8.30    1.10
   9  -4   1    6.90    1.20
  -9  -4  -1   10.00    1.50
  -9  -4  -1    7.80    1.10
   9  -4   1    8.20    1.00
  -9  -4  -1    7.10    1.10
   9  -4   1    5.20    1.00
   9   4   1    6.80    1.10
  -9   4  -1    5.50    0.90
   9   4   1    6.70    1.10
  -9   4  -1    7.30    0.80
   9   4   1    5.70    1.20
   9   4   1    7.40    1.00
   9   4   1    7.30    1.20
   9   4   1    9.90    1.10
  -9   4  -1    6.80    0.80
  -9   4  -1    7.00    1.20
 -10  -4  -1   63.19    3.60
  10  -4   1   60.29    2.10
  10  -4   1   59.79    2.80
  10  -4   1   56.19    3.20
  10  -4   1   57.79    2.90
 -10  -4  -1   67.39    3.20
 -10  -4  -1   61.99    2.90
  10  -4   1   56.89    3.00
 -10  -4  -1   60.99    3.00
  10  -4   1   55.69    3.00
  10   4   1   59.39    3.60
 -10   4  -1   61.69    2.50
  10   4   1   60.79    3.00
  10   4   1   60.09    3.30
  10   4   1   59.89    2.90
  10   4   1   61.89    3.10
 -10   4  -1   59.39    2.60
 -10   4  -1   57.79    2.80
  10   4   1   57.39    2.70
 -10   4  -1   58.79    3.20
  10   4   1   57.19    3.00
  11  -4   1  903.31   28.60
 -11  -4  -1  915.51   28.50
 -11  -4  -1  950.20   28.60
  11  -4   1  913.51   28.40
 -11  -4  -1  953.10   29.10
  11  -4   1  950.50   28.50
  11  -4   1  963.30   28.40
 -11  -4  -1  959.10   28.40
  11   4   1  949.21   28.50
  11   4   1  954.30   29.00
  11   4   1  948.61   28.50
  11   4   1  919.01   28.30
 -11   4  -1  970.00   28.10
 -11   4  -1  908.81   28.10
  11   4   1  930.21   28.40
  11   4   1  909.21   28.80
 -11   4  -1  840.12   29.20
 -11   4  -1  895.01   28.70
  12  -4   1    0.10    1.10
 -12  -4  -1    1.70    1.40
 -12  -4  -1    1.30    1.10
  12  -4   1   -0.40    0.90
  12  -4   1   -1.60    1.00
  12  -4   1    1.30    1.30
  12  -4   1   -0.40    1.10
 -12  -4  -1    2.00    1.20
  12   4   1    0.20    1.30
 -12   4  -1    0.60    0.90
  12   4   1    0.30    1.20
  12   4   1   -0.30    1.50
 -12   4  -1   -0.40    0.90
 -12   4  -1    1.50    1.30
  12   4   1   -0.10    0.90
  12   4   1    1.70    1.30
  12   4   1   -0.50    1.20
 -12   4  -1    1.00    0.90
 -13  -4  -1    6.10    1.50
  13  -4   1    3.30    1.30
  13  -4   1    2.30    1.20
 -13  -4  -1    1.90    1.20
  13  -4   1    6.20    1.60
 -13  -4  -1    6.10    1.90
  13  -4   1    4.60    1.40
  13  -4   1    5.00    1.30
  13   4   1    2.00    1.70
 -13   4  -1    3.50    1.20
  13   4   1    6.00    1.50
  13   4   1    3.60    1.70
  13   4   1    5.70    2.10
 -13   4  -1    2.20    1.10
  13   4   1    1.80    1.10
  13   4   1    3.00    1.40
 -13   4  -1    4.90    1.20
  14  -4   1    8.50    1.60
  14  -4   1    7.50    1.60
  14  -4   1    7.40    1.90
 -14  -4  -1    6.00    2.00
  14  -4   1    7.40    1.70
 -14  -4  -1   10.00    1.70
  14  -4   1    7.00    1.60
 -14   4  -1    8.30    1.40
  14   4   1    9.50    1.50
  14   4   1    7.10    1.70
  14   4   1    8.50    2.30
 -14   4  -1    9.50    1.50
 -14   4  -1    8.80    1.50
  14   4   1    7.30    1.80
  15  -4   1   88.89    4.80
 -15  -4  -1   82.89    4.40
 -15  -4  -1   90.79    5.50
  15  -4   1   83.59    4.60
  15  -4   1   79.69    4.90
  15   4   1   92.79    5.00
  15   4   1   85.09    4.00
  15   4   1   79.19    5.80
 -15   4  -1   78.09    3.90
 -15   4  -1   89.69    4.10
  15   4   1   85.59    4.60
 -15   4  -1   84.99    4.20
  16  -4   1   83.39    4.70
 -16  -4  -1   74.79    4.40
 -16  -4  -1   79.59    5.60
  16  -4   1   79.29    5.10
 -16   4  -1   78.49    4.00
  16   4   1   72.59    4.70
  16   4   1   76.59    6.20
 -16   4  -1   80.39    4.40
  16   4   1   86.89    4.00
  16   4   1   88.19    5.60
 -16   4  -1   79.69    4.20
  17  -4   1   20.20    2.80
  17  -4   1   24.10    3.40
 -17  -4  -1   19.50    2.40
  17   4   1   23.00    2.70
 -17   4  -1   23.80    3.30
  17   4   1   21.70    3.60
 -17   4  -1   30.30    2.80
  17   4   1   30.10    2.70
  18  -4   1   23.50    3.50
 -18  -4  -1   33.00    3.60
  18  -4   1   37.30    4.60
  18  -4   1   28.90    3.80
 -18   4  -1   30.70    3.00
  18   4   1   29.30    4.20
  18   4   1   32.10    2.90
 -18   4  -1   27.30    2.90
 -17  -5   1   40.30    3.80
  17  -5  -1   41.50    4.30
  17  -5  -1   34.00    3.80
  17   5  -1   34.00    3.80
  17   5  -1   43.90    4.20
  17   5  -1   47.70    3.30
 -17   5   1   36.60    3.10
 -16  -5   1    4.50    1.70
  16  -5  -1    5.00    1.90
  16  -5  -1    5.80    1.70
  16   5  -1    2.40    1.80
 -16   5   1    3.50    1.50
 -16   5   1    2.80    1.60
  16   5  -1   -0.10    2.90
  16   5  -1    4.80    1.50
  16   5  -1    1.30    1.70
  15  -5  -1   22.70    3.10
 -15  -5   1   23.60    3.00
  15  -5  -1   29.50    3.40
 -15  -5   1   20.70    2.70
  15  -5  -1   23.60    3.50
  15  -5  -1   27.90    1.70
 -15   5   1   25.50    2.60
  15   5  -1   25.10    3.10
  15   5  -1   27.40    3.10
 -15   5   1   21.20    2.40
  15   5  -1   23.00    3.20
  15   5  -1   35.10    3.80
  15   5  -1   20.30    2.50
  15   5  -1   25.40    2.70
 -14  -5   1   -1.30    1.60
  14  -5  -1    0.60    1.30
 -14  -5   1    2.10    1.30
  14  -5  -1    0.30    0.70
  14  -5  -1   -2.10    1.30
  14  -5  -1   -0.70    1.40
  14  -5  -1    1.20    1.40
  14   5  -1    1.00    2.40
  14   5  -1    2.40    1.40
  14   5  -1   -1.50    1.40
  14   5  -1    3.80    2.30
  14   5  -1    1.20    1.30
  14   5  -1   -0.20    1.50
 -14   5   1    1.20    1.10
 -14   5   1   -0.30    1.20
  13  -5  -1  181.68    6.60
 -13  -5   1  174.98    7.30
  13  -5  -1  188.98    5.90
  13  -5  -1  168.48    7.00
 -13  -5   1  171.68    7.00
  13  -5  -1  176.38    6.80
 -13  -5   1  167.28    6.70
  13   5  -1  182.28    6.70
  13   5  -1  177.18    6.70
  13   5  -1  171.08    6.80
  13   5  -1  180.58    6.90
 -13   5   1  170.18    5.90
  13   5  -1  185.78    6.90
 -13   5   1  165.38    6.50
  13   5  -1  171.58    7.60
 -13   5   1  183.08    5.90
 -12  -5   1   57.89    3.30
  12  -5  -1   54.99    3.20
 -12  -5   1   49.10    3.70
 -12  -5   1   51.49    3.40
  12  -5  -1   56.29    3.00
  12  -5  -1   57.19    3.50
  12  -5  -1   52.19    3.30
  12  -5  -1   57.69    3.30
  12  -5  -1   56.79    2.40
  12   5  -1   51.29    3.70
  12   5  -1   54.99    4.10
  12   5  -1   59.69    3.30
  12   5  -1   56.19    3.50
  12   5  -1   59.69    3.20
 -12   5   1   55.59    2.40
 -12   5   1   56.59    2.30
  12   5  -1   58.89    3.40
 -12   5   1   55.19    3.00
 -11  -5   1  126.09    5.40
  11  -5  -1  125.69    4.80
 -11  -5   1  122.99    5.00
  11  -5  -1  120.89    4.90
  11  -5  -1  120.99    5.10
  11  -5  -1  121.69    4.90
 -11  -5   1  128.29    5.10
  11  -5  -1  125.59    4.30
  11  -5  -1  121.49    4.90
  11   5  -1  125.99    4.90
  11   5  -1  122.19    5.40
  11   5  -1  125.19    5.00
  11   5  -1  119.69    5.90
  11   5  -1  120.19    5.00
 -11   5   1  117.59    5.00
  11   5  -1  124.19    4.80
 -11   5   1  121.39    4.80
  10  -5  -1    1.90    1.00
  10  -5  -1    1.40    1.00
 -10  -5   1    3.30    1.00
 -10  -5   1    2.80    1.00
  10  -5  -1    2.00    0.90
  10  -5  -1    3.40    0.90
  10  -5  -1    2.40    1.20
 -10  -5   1    2.50    1.10
 -10  -5   1    3.10    1.20
  10  -5  -1    4.20    1.00
 -10   5   1    3.90    1.10
  10   5  -1    3.90    1.20
  10   5  -1    3.70    1.20
  10   5  -1    2.00    1.20
  10   5  -1    4.50    1.10
  10   5  -1    2.60    1.00
  10   5  -1    3.60    1.40
  10   5  -1    2.90    1.10
 -10   5   1    4.00    1.10
  -9  -5   1   22.50    2.10
  -9  -5   1   21.30    2.00
   9  -5  -1   23.70    1.50
  -9  -5   1   23.30    2.00
   9  -5  -1   22.60    1.80
   9  -5  -1   21.90    2.10
  -9  -5   1   18.30    2.20
   9  -5  -1   21.70    2.00
   9  -5  -1   19.70    2.50
  -9   5   1   22.30    1.90
   9   5  -1   20.90    2.20
   9   5  -1   20.20    2.40
  -9   5   1   21.60    1.90
   9   5  -1   23.20    2.10
   9   5  -1   21.80    1.80
   9   5  -1   23.40    2.00
   9   5  -1   21.30    1.80
   9   5  -1   21.20    1.90
   8  -5  -1    0.50    0.60
  -8  -5   1   -0.20    0.80
   8  -5  -1   -0.40    0.70
   8  -5  -1    0.20    0.70
   8  -5  -1    1.00    0.90
   8  -5  -1    0.40    0.70
  -8  -5   1    0.50    0.90
   8  -5  -1    0.10    0.60
  -8  -5   1    0.50    0.80
   8  -5  -1    0.40    0.80
  -8  -5   1    0.20    0.80
   8   5  -1    0.90    0.70
   8   5  -1    0.70    0.80
   8   5  -1    0.30    0.90
   8   5  -1    0.70    0.90
   8   5  -1    1.20    0.90
  -8   5   1    1.00    0.80
  -8   5   1   -0.60    0.70
   8   5  -1   -0.20    0.80
  -7  -5   1 1063.09   31.30
   7  -5  -1 1046.90   31.20
   7  -5  -1 1005.90   31.10
   7  -5  -1 1045.90   31.40
  -7  -5   1 1065.19   31.60
   7  -5  -1 1026.70   31.00
  -7  -5   1  983.60   31.90
   7  -5  -1 1050.89   31.20
  -7  -5   1 1009.40   31.20
  -7  -5   1 1076.79   31.50
   7  -5  -1 1069.79   31.70
   7  -5  -1 1028.60   31.10
   7  -5  -1 1052.89   31.20
   7   5  -1 1019.20   31.10
   7   5  -1 1056.29   31.50
   7   5  -1 1009.70   30.90
   7   5  -1 1025.70   31.50
   7   5  -1 1039.80   31.00
  -7   5   1 1057.89   31.20
   7   5  -1  996.30   31.40
  -7   5   1 1038.80   31.30
   7   5  -1 1032.70   31.50
   6  -5  -1   44.80    2.10
   6  -5  -1   43.30    2.10
   6  -5  -1   44.60    1.90
   6  -5  -1   46.90    2.40
   6  -5  -1   50.19    2.70
  -6  -5   1   45.60    2.50
   6  -5  -1   43.70    1.90
  -6  -5   1   44.10    1.70
  -6  -5   1   46.30    2.20
  -6  -5   1   45.80    2.20
   6  -5  -1   43.80    2.00
  -6  -5   1   42.60    2.10
   6  -5  -1   46.30    2.10
   6   5  -1   46.80    2.40
   6   5  -1   44.50    2.10
  -6   5   1   43.80    2.00
   6   5  -1   46.90    2.40
   6   5  -1   37.70    2.10
   6   5  -1   42.60    1.70
   6   5  -1   43.10    2.30
   6   5  -1   40.00    2.40
  -6   5   1   45.30    2.20
   5  -5  -1   26.10    1.30
   5  -5  -1   26.90    1.30
  -5  -5   1   28.40    1.60
   5  -5  -1   24.90    1.80
   5  -5  -1   25.70    1.40
   5  -5  -1   25.60    1.20
   5  -5  -1   26.60    1.50
  -5  -5   1   24.60    1.50
   5  -5  -1   26.40    2.00
  -5  -5   1   24.90    1.80
  -5  -5   1   27.90    1.60
   5  -5  -1   25.10    1.50
  -5  -5   1   26.20    1.80
  -5  -5   1   25.00    1.20
   5   5  -1   26.20    1.60
   5   5  -1   24.00    1.80
   5   5  -1   24.10    1.70
  -5   5   1   26.00    1.60
  -5   5   1   27.90    1.80
   5   5  -1   27.40    1.80
   5   5  -1   26.60    1.70
   4  -5  -1   38.50    1.90
  -4  -5   1   38.50    2.00
  -4  -5   1   38.90    1.80
   4  -5  -1   39.80    2.30
  -4  -5   1   39.20    1.70
  -4  -5   1   38.00    2.00
   4  -5  -1   39.30    1.50
   4  -5  -1   39.10    1.50
  -4  -5   1   39.00    1.80
   4  -5  -1   37.90    1.40
   4  -5  -1   41.30    2.00
   4  -5  -1   41.30    2.10
  -4  -5   1   41.70    2.10
   4   5  -1   41.10    2.10
   4   5  -1   39.30    1.90
   4   5  -1   37.60    1.90
  -4   5   1   43.70    2.10
  -4   5   1   39.10    1.90
   4   5  -1   40.40    2.10
   4   5  -1   40.40    1.90
  -3  -5   1  768.22   23.70
   3  -5  -1  801.62   23.60
  -3  -5   1  800.22   23.70
  -3  -5   1  768.12   23.40
   3  -5  -1  787.32   23.70
  -3  -5   1  755.82   23.40
  -3  -5   1  775.92   23.60
   3  -5  -1  822.92   23.90
   3  -5  -1  794.02   23.50
   3  -5  -1  778.12   23.90
  -3  -5   1  774.82   23.30
   3   5  -1  770.72   23.40
   3   5  -1  771.32   23.60
  -3   5   1  773.12   23.60
   3   5  -1  795.92   23.70
  -3   5   1  760.32   23.70
   3   5  -1  762.02   23.60
   3   5  -1  775.72   23.40
  -2  -5   1    6.00    0.60
   2  -5  -1    6.00    1.00
   2  -5  -1    6.30    1.00
  -2  -5   1    6.10    0.70
  -2  -5   1    7.00    0.90
  -2  -5   1    5.10    0.60
   2  -5  -1    5.20    1.00
  -2  -5   1    6.80    0.90
  -2  -5   1    6.30    0.90
  -2  -5   1    8.20    1.00
   2  -5  -1    7.10    0.90
   2   5  -1    7.80    1.00
  -2   5   1    8.20    1.20
   2   5  -1    6.40    0.90
   2   5  -1    8.20    0.90
  -2   5   1    7.00    0.80
   2   5  -1    6.20    0.60
  -1  -5   1  567.74   17.10
   1  -5  -1  572.74   17.10
  -1  -5   1  552.24   17.10
   1  -5  -1  570.04   16.90
   1  -5  -1  541.25   17.20
   1  -5  -1  557.74   17.00
   1  -5  -1  510.75   17.50
  -1  -5   1  550.94   17.00
  -1  -5   1  569.24   17.00
  -1  -5   1  571.84   16.90
  -1   5   1  549.25   17.00
  -1   5   1  547.15   17.10
   1   5  -1  566.64   17.10
   1   5  -1  543.95   17.00
   0  -5  -1   30.20    1.50
   0  -5  -1   28.60    1.70
   0  -5  -1   28.20    1.70
   0  -5   1   29.40    1.80
   0  -5   1   29.60    1.80
   0  -5  -1   28.10    1.60
   0  -5   1   30.60    1.60
   0  -5   1   28.70    1.60
   0   5  -1   30.00    1.70
   0   5   1   29.80    1.80
   0   5   1   31.80    1.70
   0   5  -1   29.70    1.70
   0   5   1   27.10    1.60
   1  -5   1  234.68    7.60
   1  -5   1  243.08    7.60
   1  -5   1  232.18    7.90
  -1  -5  -1  237.98    7.50
  -1  -5  -1  227.08    7.60
  -1  -5  -1  246.68    7.20
  -1  -5  -1  240.88    7.50
  -1  -5  -1  232.48    7.70
   1  -5   1  237.78    7.70
   1   5   1  235.88    7.70
  -1   5  -1  235.98    7.60
   1   5   1  226.88    7.70
   1   5   1  233.48    7.50
  -2  -5  -1  157.58    5.30
  -2  -5  -1  164.98    5.30
  -2  -5  -1  159.18    5.00
  -2  -5  -1  162.08    5.60
   2  -5   1  162.58    5.40
  -2  -5  -1  150.68    5.30
   2  -5   1  165.78    5.60
   2  -5   1  160.48    5.70
   2  -5   1  160.28    5.50
  -2  -5  -1  157.18    5.00
  -2  -5  -1  165.98    5.20
   2  -5   1  166.08    5.40
  -2  -5  -1  162.98    5.60
  -2   5  -1  157.08    5.30
   2   5   1  162.78    5.50
   2   5   1  158.88    5.30
  -2   5  -1  159.68    5.40
   2   5   1  160.48    5.10
   2   5   1  160.58    5.60
   3  -5   1  106.69    3.50
  -3  -5  -1  110.79    4.10
   3  -5   1  112.69    3.90
  -3  -5  -1  110.89    3.80
  -3  -5  -1  112.29    3.90
   3  -5   1  107.69    3.50
  -3  -5  -1  111.79    3.70
   3  -5   1  108.59    4.40
  -3  -5  -1  114.09    4.10
   3  -5   1  110.39    3.50
  -3  -5  -1  111.19    3.70
   3  -5   1  112.79    4.10
  -3  -5  -1  114.89    3.90
   3  -5   1  109.19    3.50
   3  -5   1  111.29    3.90
  -3  -5  -1  111.89    3.70
   3   5   1  109.49    3.70
   3   5   1  109.99    4.10
   3   5   1  110.99    4.10
  -3   5  -1  110.09    4.00
   3   5   1  110.19    3.80
   3   5   1  102.89    3.70
   4  -5   1   93.39    3.10
   4  -5   1   97.09    3.20
   4  -5   1   94.09    3.50
  -4  -5  -1   99.29    3.40
   4  -5   1   95.39    3.40
   4  -5   1   96.49    3.20
   4  -5   1   92.29    4.00
  -4  -5  -1   94.49    3.20
  -4  -5  -1   86.59    3.30
   4  -5   1  100.89    3.90
   4  -5   1   94.69    3.20
  -4  -5  -1   97.79    3.70
  -4  -5  -1   91.19    3.60
  -4  -5  -1   90.19    3.30
   4  -5   1   93.99    3.70
   4   5   1   93.49    3.70
   4   5   1   96.69    3.50
   4   5   1   99.09    3.50
  -4   5  -1   97.09    3.20
   4   5   1   91.49    3.70
  -4   5  -1   93.19    3.60
  -5  -5  -1  253.77    9.10
  -5  -5  -1  307.87    9.40
   5  -5   1  298.57    9.40
   5  -5   1  305.07    9.60
   5  -5   1  298.37    9.20
   5  -5   1  296.57    9.10
  -5  -5  -1  303.67    9.60
   5  -5   1  295.07    9.10
  -5  -5  -1  289.57    9.00
   5  -5   1  301.27    9.80
   5  -5   1  295.97   10.00
   5  -5   1  303.17    9.20
   5  -5   1  295.17    9.20
  -5  -5  -1  293.67    9.30
  -5  -5  -1  300.17    9.60
  -5   5  -1  301.47    9.50
   5   5   1  301.97    9.50
   5   5   1  291.47    9.60
  -5   5  -1  288.97    9.20
   5   5   1  292.57    9.40
   5   5   1  292.87    9.60
   6  -5   1   71.89    2.90
   6  -5   1   74.29    3.00
  -6  -5  -1   71.69    3.30
   6  -5   1   74.39    2.70
   6  -5   1   70.99    2.80
  -6  -5  -1   74.19    3.00
   6  -5   1   76.39    3.60
   6  -5   1   72.09    2.70
  -6  -5  -1   75.89    3.20
   6  -5   1   70.39    2.90
  -6  -5  -1   75.99    3.00
   6  -5   1   73.99    3.20
  -6   5  -1   69.99    3.00
  -6   5  -1   71.19    2.90
   6   5   1   77.89    3.30
   6   5   1   71.49    2.50
   6   5   1   71.99    3.10
   6   5   1   69.79    3.20
   6   5   1   73.49    3.20
   6   5   1   69.79    2.60
   7  -5   1    0.30    0.60
  -7  -5  -1    0.30    0.90
   7  -5   1    1.40    0.60
   7  -5   1    1.00    0.90
   7  -5   1    0.10    0.60
   7  -5   1    0.70    0.70
  -7  -5  -1    0.90    0.80
   7  -5   1   -0.20    0.70
  -7  -5  -1    0.30    0.70
   7  -5   1    0.00    0.60
  -7  -5  -1    1.00    0.80
   7  -5   1   -0.80    1.00
   7   5   1    0.70    0.90
   7   5   1   -0.50    0.60
  -7   5  -1    0.40    0.70
   7   5   1    0.20    0.40
   7   5   1    0.70    0.90
  -7   5  -1   -0.40    0.80
   7   5   1    0.60    0.80
   7   5   1   -0.20    0.60
   7   5   1    0.60    0.90
   8  -5   1  111.39    4.40
   8  -5   1  116.59    3.90
   8  -5   1  110.59    5.00
  -8  -5  -1  110.69    4.40
   8  -5   1  113.89    4.20
   8  -5   1  110.79    4.10
  -8  -5  -1  108.09    4.30
  -8  -5  -1  114.79    4.40
  -8  -5  -1  102.49    4.60
   8  -5   1  114.59    4.30
   8  -5   1  105.99    4.20
   8   5   1  107.69    3.60
  -8   5  -1  110.19    4.30
   8   5   1  108.59    4.50
   8   5   1  110.69    4.10
   8   5   1  113.09    4.10
   8   5   1  115.99    4.40
  -8   5  -1  115.09    4.30
   8   5   1  117.69    4.60
  -9  -5  -1  129.39    5.00
  -9  -5  -1  135.59    5.00
   9  -5   1  130.29    4.80
   9  -5   1  127.29    4.90
   9  -5   1  130.19    4.80
  -9  -5  -1  133.29    5.10
   9  -5   1  134.29    4.30
   9  -5   1  129.99    5.60
  -9  -5  -1  131.09    5.40
   9  -5   1  130.39    5.00
   9  -5   1  123.99    4.70
   9  -5   1  133.29    5.00
   9   5   1  132.29    5.00
   9   5   1  127.59    4.30
   9   5   1  128.99    5.30
   9   5   1  130.29    5.20
   9   5   1  125.59    5.10
   9   5   1  135.09    4.80
  -9   5  -1  131.79    5.00
  -9   5  -1  126.69    4.90
   9   5   1  132.39    5.20
  10  -5   1   -0.20    1.00
  10  -5   1    0.60    0.50
 -10  -5  -1    1.90    1.10
 -10  -5  -1    1.70    1.20
  10  -5   1    2.00    0.90
  10  -5   1    0.40    1.30
 -10  -5  -1    2.20    1.00
  10  -5   1    0.50    1.00
  10  -5   1    0.00    0.90
  10  -5   1   -0.10    1.00
 -10  -5  -1    1.10    1.00
  10   5   1    0.70    1.00
  10   5   1   -0.20    0.90
  10   5   1   -0.90    1.20
 -10   5  -1    0.30    1.00
  10   5   1    0.00    1.40
  10   5   1   -0.40    1.00
  10   5   1    0.90    0.80
 -10   5  -1    2.10    1.00
  10   5   1    1.20    1.10
 -11  -5  -1   12.20    2.00
 -11  -5  -1   15.70    2.00
  11  -5   1   15.40    2.30
  11  -5   1   15.60    2.10
  11  -5   1   19.60    2.10
  11  -5   1   16.50    1.10
  11  -5   1   18.60    2.00
 -11  -5  -1   13.40    1.90
  11  -5   1   13.80    1.70
 -11  -5  -1   13.20    1.70
  11  -5   1   15.20    2.20
  11   5   1   14.80    2.20
  11   5   1   14.40    1.70
  11   5   1   17.30    2.30
 -11   5  -1   14.10    1.40
 -11   5  -1   13.40    1.80
  11   5   1   13.20    2.00
  11   5   1   14.10    1.60
 -11   5  -1   18.40    2.40
  11   5   1   13.80    2.20
 -12  -5  -1   51.89    3.80
  12  -5   1   45.60    3.10
 -12  -5  -1   46.50    3.10
 -12  -5  -1   44.90    3.40
  12  -5   1   42.10    3.20
  12  -5   1   50.09    3.00
  12  -5   1   39.60    3.30
  12  -5   1   49.00    1.80
  12  -5   1   42.40    3.10
 -12  -5  -1   48.00    3.00
  12   5   1   49.40    3.10
 -12   5  -1   46.80    2.80
  12   5   1   51.89    2.80
  12   5   1   49.50    3.30
 -12   5  -1   49.80    2.30
  12   5   1   48.80    2.90
 -12   5  -1   44.90    2.40
  12   5   1   51.19    4.20
  12   5   1   52.09    3.30
  13  -5   1    6.50    1.40
 -13  -5  -1    2.80    1.70
  13  -5   1    2.80    1.50
  13  -5   1    1.20    1.30
  13  -5   1    1.80    1.90
 -13  -5  -1    4.40    1.40
  13  -5   1    5.40    1.50
 -13   5  -1    3.60    1.70
 -13   5  -1    4.20    1.10
 -13   5  -1    3.60    1.10
  13   5   1    5.00    1.50
  13   5   1    8.40    1.70
  13   5   1    4.00    1.20
  13   5   1    2.10    1.50
  13   5   1    3.60    1.50
  13   5   1    4.10    2.10
  14  -5   1    0.60    1.90
  14  -5   1    2.10    1.50
  14  -5   1    4.20    1.50
 -14  -5  -1    2.70    1.90
 -14  -5  -1    1.90    1.50
  14  -5   1    1.30    1.90
  14  -5   1   -1.90    1.20
 -14   5  -1    1.50    1.20
  14   5   1    2.60    1.50
  14   5   1    0.70    1.60
 -14   5  -1    0.50    1.20
  14   5   1    3.90    1.80
 -14   5  -1    2.70    1.40
  14   5   1    3.10    1.30
  14   5   1    0.60    2.20
  14   5   1   -0.10    1.70
  15  -5   1  154.98    7.50
  15  -5   1  147.59    6.90
 -15  -5  -1  157.38    6.60
  15  -5   1  151.78    6.60
  15   5   1  152.78    6.70
  15   5   1  162.48    8.00
 -15   5  -1  151.78    6.20
 -15   5  -1  168.38    6.70
 -15   5  -1  160.58    6.00
  15   5   1  165.88    6.30
  15   5   1  170.68    7.80
  15   5   1  156.48    6.60
  16  -5   1   11.10    2.50
  16  -5   1    9.60    2.00
 -16  -5  -1   10.20    1.90
  16  -5   1    3.70    1.90
  16   5   1    7.30    2.10
 -16   5  -1    8.60    1.90
  16   5   1    6.30    1.90
  16   5   1    9.30    1.70
 -16   5  -1   10.80    1.70
 -17  -5  -1  157.28    7.10
  17  -5   1  180.08    7.40
  17  -5   1  160.98    7.70
  17  -5   1  173.58    8.20
  17   5   1  178.18    6.80
  17   5   1  169.98    7.40
  17   5   1  168.58    7.30
 -17   5  -1  156.98    6.70
 -16  -6   1    5.80    1.80
  16  -6  -1    7.60    2.00
  16  -6  -1    7.50    2.00
 -16   6   1    6.80    1.80
  16   6  -1    7.10    1.80
  16   6  -1    9.40    2.20
  16   6  -1    9.70    2.20
  15  -6  -1    5.00    1.90
 -15  -6   1    8.00    1.80
  15  -6  -1    7.90    1.90
  15   6  -1    7.30    1.90
  15   6  -1    8.00    2.00
  15   6  -1    5.80    1.60
 -15   6   1    6.10    1.50
  15   6  -1    7.30    2.20
 -14  -6   1   21.20    3.00
  14  -6  -1   22.80    3.10
  14  -6  -1   31.40    3.00
  14  -6  -1   33.50    4.20
  14  -6  -1   27.20    3.20
  14   6  -1   29.10    3.20
  14   6  -1   28.10    3.50
  14   6  -1   27.80    3.20
  14   6  -1   25.40    3.40
  14   6  -1   28.20    2.80
 -14   6   1   24.70    2.70
  13  -6  -1  413.16   13.40
 -13  -6   1  403.16   14.20
  13  -6  -1  431.26   12.80
  13  -6  -1  396.36   14.40
  13  -6  -1  388.26   13.70
 -13  -6   1  404.76   13.60
  13  -6  -1  406.36   13.60
  13   6  -1  427.26   13.20
  13   6  -1  426.26   14.50
  13   6  -1  419.56   13.30
  13   6  -1  407.26   13.70
  13   6  -1  404.66   13.50
 -13   6   1  391.06   13.50
  13   6  -1  402.86   13.60
  12  -6  -1   23.50    2.70
  12  -6  -1   21.90    2.40
 -12  -6   1   29.30    3.10
 -12  -6   1   26.40    2.90
  12  -6  -1   25.60    2.60
  12  -6  -1   25.70    2.70
 -12  -6   1   23.60    2.70
  12   6  -1   28.90    2.90
  12   6  -1   29.70    2.90
  12   6  -1   24.80    2.50
  12   6  -1   25.60    2.60
 -12   6   1   27.40    2.50
  12   6  -1   27.30    2.50
  12   6  -1   24.20    2.90
 -11  -6   1   13.20    1.90
  11  -6  -1   13.20    1.60
 -11  -6   1   12.50    1.70
 -11  -6   1   14.60    1.80
  11  -6  -1   16.30    2.00
  11  -6  -1   11.60    1.70
  11  -6  -1   17.10    2.10
  11   6  -1   13.30    2.50
 -11   6   1   11.70    1.60
  11   6  -1   15.90    1.70
  11   6  -1   15.10    2.20
  11   6  -1   14.80    1.50
  11   6  -1   16.10    2.10
  11   6  -1   14.40    2.20
  10  -6  -1  224.88    7.30
  10  -6  -1  227.08    7.20
  10  -6  -1  206.08    7.70
 -10  -6   1  212.98    7.70
 -10  -6   1  226.48    7.70
  10  -6  -1  215.88    7.40
  10  -6  -1  213.08    7.60
 -10  -6   1  220.58    8.10
 -10  -6   1  215.38    7.60
  10  -6  -1  221.88    7.50
  10   6  -1  225.58    7.30
  10   6  -1  197.88    7.90
 -10   6   1  198.98    7.40
 -10   6   1  213.18    7.60
  10   6  -1  221.68    7.80
  10   6  -1  212.38    7.10
  10   6  -1  215.28    7.70
  10   6  -1  210.58    7.20
  -9  -6   1  413.06   13.40
  -9  -6   1  419.26   13.80
  -9  -6   1  426.26   13.60
   9  -6  -1  415.76   13.60
   9  -6  -1  426.06   13.30
   9  -6  -1  411.66   13.90
   9  -6  -1  432.56   13.30
   9  -6  -1  442.46   13.10
   9  -6  -1  424.06   13.20
  -9  -6   1  434.26   13.50
   9  -6  -1  408.76   13.20
   9   6  -1  399.36   12.80
   9   6  -1  388.46   13.60
  -9   6   1  411.56   13.40
   9   6  -1  415.16   13.60
   9   6  -1  418.96   13.60
   9   6  -1  428.36   13.80
   9   6  -1  429.76   12.90
   9   6  -1  422.96   13.00
  -9   6   1  403.26   13.20
  -8  -6   1   10.60    1.30
  -8  -6   1    9.50    1.40
   8  -6  -1   14.70    1.60
  -8  -6   1   10.10    1.30
  -8  -6   1   14.10    1.70
   8  -6  -1   13.80    1.80
   8  -6  -1   11.40    1.50
   8  -6  -1   10.90    1.20
   8  -6  -1   12.80    1.50
  -8  -6   1   14.40    1.40
   8  -6  -1   11.90    1.60
   8  -6  -1   12.60    1.60
   8  -6  -1   10.70    1.50
  -8   6   1   10.60    1.40
   8   6  -1    9.90    1.50
   8   6  -1   12.70    1.60
  -8   6   1   10.40    1.20
   8   6  -1   10.90    1.50
   8   6  -1   15.20    2.00
  -7  -6   1   61.49    3.30
   7  -6  -1   60.59    2.60
   7  -6  -1   56.69    2.60
  -7  -6   1   61.89    2.90
  -7  -6   1   60.79    2.20
  -7  -6   1   61.49    2.70
   7  -6  -1   64.39    2.80
   7  -6  -1   62.79    2.60
  -7  -6   1   61.89    2.90
   7  -6  -1   61.19    2.70
   7  -6  -1   65.19    3.20
   7  -6  -1   62.49    2.50
   7  -6  -1   65.29    3.50
  -7  -6   1   68.39    3.20
   7   6  -1   62.39    2.70
   7   6  -1   58.19    3.00
  -7   6   1   63.19    3.00
   7   6  -1   63.39    3.10
   7   6  -1   62.89    3.10
   7   6  -1   60.99    3.20
   6  -6  -1  135.29    5.30
   6  -6  -1  130.09    4.70
  -6  -6   1  134.69    5.00
   6  -6  -1  135.29    5.00
  -6  -6   1  129.99    4.70
   6  -6  -1  129.79    4.40
   6  -6  -1  134.89    4.70
  -6  -6   1  131.39    4.30
   6  -6  -1  133.19    4.40
   6  -6  -1  132.99    5.60
  -6  -6   1  126.29    4.70
   6  -6  -1  133.49    4.40
  -6  -6   1  123.89    4.90
  -6  -6   1  135.19    4.70
   6  -6  -1  128.39    4.30
   6   6  -1  128.19    4.90
   6   6  -1  131.69    4.60
  -6   6   1  126.89    4.80
   6   6  -1  131.39    4.90
   6   6  -1  129.29    4.80
   6   6  -1  124.79    5.00
   5  -6  -1  759.72   22.80
  -5  -6   1  771.32   23.10
   5  -6  -1  733.83   22.40
  -5  -6   1  785.82   23.00
  -5  -6   1  750.82   22.70
   5  -6  -1  772.92   23.10
   5  -6  -1  762.52   23.40
   5  -6  -1  751.12   23.40
  -5  -6   1  732.23   22.90
  -5  -6   1  741.53   22.50
   5  -6  -1  747.63   22.80
  -5  -6   1  742.73   22.70
   5  -6  -1  730.03   22.30
   5   6  -1  742.13   23.00
   5   6  -1  736.43   23.10
   5   6  -1  733.83   22.70
   5   6  -1  750.92   22.80
  -5   6   1  740.13   22.90
   4  -6  -1    5.10    1.20
   4  -6  -1    6.10    0.90
  -4  -6   1    5.80    1.10
  -4  -6   1    6.00    1.10
  -4  -6   1    6.10    0.80
  -4  -6   1    5.10    0.80
   4  -6  -1    4.20    1.00
  -4  -6   1    7.20    1.00
  -4  -6   1    5.60    1.00
   4  -6  -1    7.90    1.40
   4  -6  -1    4.80    0.90
  -4  -6   1    6.60    0.80
   4   6  -1    5.40    0.90
   4   6  -1    4.60    0.80
  -4   6   1    6.00    1.00
   4   6  -1    6.90    1.00
   4   6  -1    7.40    1.20
   4   6  -1    5.40    1.10
  -3  -6   1  168.78    5.60
  -3  -6   1  159.38    5.80
   3  -6  -1  166.58    6.00
  -3  -6   1  164.48    5.30
   3  -6  -1  155.18    5.70
   3  -6  -1  163.68    6.00
  -3  -6   1  163.68    5.40
  -3  -6   1  160.38    5.30
  -3  -6   1  166.28    5.80
   3  -6  -1  162.88    5.50
   3  -6  -1  164.38    5.70
  -3  -6   1  158.88    5.70
   3   6  -1  164.78    5.30
   3   6  -1  160.28    5.80
   3   6  -1  164.68    5.30
  -3   6   1  163.38    5.60
   3   6  -1  161.78    5.70
  -2  -6   1   13.80    1.00
  -2  -6   1   12.70    1.50
  -2  -6   1   13.70    1.60
  -2  -6   1   14.00    1.40
   2  -6  -1   13.60    1.50
   2  -6  -1   12.90    1.60
   2  -6  -1   12.00    1.30
  -2  -6   1   14.60    1.30
  -2  -6   1   14.70    1.50
   2  -6  -1   15.10    1.50
   2  -6  -1   16.50    1.70
  -2  -6   1   14.70    1.00
  -2   6   1   14.00    1.40
   2   6  -1   12.80    1.50
   2   6  -1   16.10    1.60
   1  -6  -1    4.60    0.80
  -1  -6   1    4.60    0.60
  -1  -6   1    6.80    1.00
  -1  -6   1    3.50    0.70
   1  -6  -1    3.80    1.00
   1  -6  -1    3.30    0.80
   1  -6  -1    2.70    0.90
  -1  -6   1    4.00    0.80
   1  -6  -1    2.70    0.80
  -1  -6   1    4.10    1.00
  -1   6   1    4.10    1.00
   1   6  -1    5.00    0.90
   1   6  -1    4.90    0.90
   0  -6  -1    1.00    0.70
   0  -6  -1    0.90    0.70
   0  -6   1    0.10    0.70
   0  -6   1    1.70    0.90
   0  -6  -1   -0.50    0.70
   0  -6  -1    1.40    0.80
   0  -6   1    0.60    0.70
   0  -6  -1    0.10    0.60
   0  -6   1    1.30    0.70
   0  -6   1    0.50    0.70
   0   6  -1    0.80    0.80
   0   6   1    0.30    0.70
   0   6   1    0.90    0.80
   0   6  -1   -0.10    0.70
  -1  -6  -1    0.70    0.70
   1  -6   1    0.60    0.80
  -1  -6  -1    1.30    0.70
   1  -6   1    1.10    0.90
   1  -6   1    1.40    0.70
  -1  -6  -1    0.50    0.70
  -1  -6  -1    0.00    0.60
   1  -6   1   -0.30    0.70
  -1  -6  -1    0.10    0.80
   1  -6   1   -0.40    0.60
   1   6   1    0.00    0.70
   1   6   1   -0.60    0.70
  -1   6  -1    0.60    0.70
  -2  -6  -1  204.98    7.00
  -2  -6  -1  208.68    6.70
   2  -6   1  194.88    7.00
   2  -6   1  204.58    6.80
   2  -6   1  204.88    6.80
   2  -6   1  208.78    7.30
  -2  -6  -1  218.58    6.50
   2  -6   1  202.28    6.90
  -2  -6  -1  201.58    6.80
  -2  -6  -1  203.18    6.70
  -2  -6  -1  209.58    7.00
  -2  -6  -1  201.58    6.40
  -2  -6  -1  199.78    6.40
   2   6   1  206.38    7.00
   2   6   1  212.38    6.30
   2   6   1  198.78    7.00
  -2   6  -1  204.28    6.80
  -3  -6  -1 1250.57   35.60
  -3  -6  -1 1182.08   36.00
  -3  -6  -1 1168.98   35.70
  -3  -6  -1 1191.68   35.70
   3  -6   1 1198.38   36.30
  -3  -6  -1 1203.68   35.60
   3  -6   1 1265.27   36.20
  -3  -6  -1 1162.88   35.50
  -3  -6  -1 1177.58   35.50
   3  -6   1 1169.68   35.80
   3  -6   1 1161.98   35.90
   3  -6   1 1171.28   35.80
  -3  -6  -1 1205.78   36.00
  -3   6  -1 1203.28   35.90
   3   6   1 1193.08   35.50
   3   6   1 1211.38   35.50
   3   6   1 1158.88   36.00
   3   6   1 1155.88   36.00
  -4  -6  -1   96.59    3.60
  -4  -6  -1  105.79    3.80
  -4  -6  -1  101.89    4.10
   4  -6   1  100.89    3.40
   4  -6   1   98.69    3.80
   4  -6   1  103.09    4.30
  -4  -6  -1   99.89    4.10
  -4  -6  -1  102.69    3.60
  -4  -6  -1  106.19    3.70
   4  -6   1   97.79    4.00
   4  -6   1   98.39    3.80
  -4  -6  -1  106.99    3.90
   4  -6   1  100.99    4.50
  -4  -6  -1  101.09    3.60
   4  -6   1   99.99    3.30
  -4   6  -1  101.89    4.00
   4   6   1  107.09    3.70
   4   6   1  104.79    3.70
   4   6   1  104.69    4.20
   4   6   1  103.39    4.10
   5  -6   1   44.30    1.80
  -5  -6  -1   45.50    2.20
   5  -6   1   43.90    2.50
   5  -6   1   42.20    1.90
  -5  -6  -1   42.60    1.90
   5  -6   1   45.60    1.90
   5  -6   1   43.50    1.90
  -5  -6  -1   43.20    2.50
  -5  -6  -1   44.60    2.40
  -5  -6  -1   44.70    1.90
   5  -6   1   45.60    2.30
   5  -6   1   42.80    3.00
   5  -6   1   49.30    2.80
  -5  -6  -1   48.50    2.20
   5   6   1   45.00    2.30
   5   6   1   45.10    2.50
   5   6   1   42.50    2.60
  -5   6  -1   43.70    2.30
  -5   6  -1   44.30    1.80
   5   6   1   45.60    2.30
  -6  -6  -1   37.30    2.50
  -6  -6  -1   38.70    2.60
  -6  -6  -1   34.00    2.10
   6  -6   1   39.70    2.90
   6  -6   1   39.30    1.90
   6  -6   1   37.70    1.90
   6  -6   1   37.20    1.80
   6  -6   1   36.30    2.70
   6  -6   1   38.40    1.90
   6  -6   1   36.40    2.20
  -6  -6  -1   34.20    2.20
   6  -6   1   37.10    2.50
   6  -6   1   35.70    1.90
   6   6   1   38.90    2.50
  -6   6  -1   35.70    2.20
  -6   6  -1   37.10    1.80
   6   6   1   35.70    2.40
   6   6   1   36.70    2.30
   6   6   1   38.40    2.30
   7  -6   1  125.89    4.30
   7  -6   1  124.19    4.40
  -7  -6  -1  122.59    4.90
   7  -6   1  125.59    5.10
   7  -6   1  122.19    5.50
   7  -6   1  121.39    4.40
   7  -6   1  126.59    4.30
  -7  -6  -1  124.69    4.60
[truncated: 2,010,016 more chars]
