# Supplementary material for: Synthesis and crystal structures of 2-bromo-1,3-di­methyl­imidazolium iodides
Source: Acta Crystallogr E Crystallogr Commun. 2018 Mar 9;74(Pt 4):497–501. doi: 10.1107/S2056989018003390 (PMC5946976; doi:10.1107/S2056989018003390)
Supplement: Supplementary file 2 [file e-74-00497-1sup2.hkl]

data_1                                                                          
_shelx_title ' ml288_2 in C m'                                                  
_shelx_refln_list_code          4                                               
_shelx_F_calc_maximum      455.21                                               
_exptl_crystal_F_000       956.00                                               
_reflns_d_resolution_high  0.8302                                               
                                                                                
loop_                                                                           
 _space_group_symop_operation_xyz                                               
 'x, y, z'                                                                      
 'x, -y, z'                                                                     
 'x+1/2, y+1/2, z'                                                              
 'x+1/2, -y+1/2, z'                                                             
                                                                                
_cell_length_a    13.9135                                                       
_cell_length_b    21.9492                                                       
_cell_length_c     6.4529                                                       
_cell_angle_alpha  90.000                                                       
_cell_angle_beta  128.314                                                       
_cell_angle_gamma  90.000                                                       
                                                                                
_shelx_F_squared_multiplier     1.000                                           
                                                                                
loop_                                                                           
 _refln_index_h                                                                 
 _refln_index_k                                                                 
 _refln_index_l                                                                 
 _refln_F_squared_calc                                                          
 _refln_F_squared_meas                                                          
 _refln_F_squared_sigma                                                         
 _refln_observed_status                                                         
   4   0  -7       1836.36       2396.92       330.40 o                         
   4   2  -7       5234.64       6141.56       387.18 o                         
   4   4  -7        781.20        937.34       148.40 o                         
   5   7  -7        530.79        725.77       214.16 o                         
   0   0  -6       5078.58       4668.52       426.83 o                         
   2   0  -6       5607.92       5707.12       482.41 o                         
   6   0  -6       9036.08       8387.09       485.96 o                         
   1   1  -6        471.74        372.43        95.55 o                         
   3   1  -6       1464.82       1523.48       249.65 o                         
   5   1  -6       5471.73       4779.79       364.65 o                         
   7   1  -6        393.70        357.53        69.34 o                         
   0   2  -6        855.58        685.15       117.24 o                         
   2   2  -6       1344.02       1469.98       174.72 o                         
   6   2  -6      11464.91      10984.22       329.89 o                         
   8   2  -6       6595.73       6384.48       368.90 o                         
   1   3  -6       3571.51       3333.66       253.38 o                         
   3   3  -6       5383.74       5031.17       441.67 o                         
   5   3  -6       2992.75       2892.18       197.87 o                         
   7   3  -6       2643.65       2573.04       176.43 o                         
   0   4  -6       2586.75       2483.80       212.97 o                         
   2   4  -6        606.88        593.44       112.27 o                         
   4   4  -6       2285.25       2637.50       266.08 o                         
   6   4  -6       1439.31       1334.38       129.48 o                         
   8   4  -6        587.31        615.98        83.82 o                         
   1   5  -6       2960.65       3269.09       244.85 o                         
   3   5  -6       4017.28       4109.49       340.81 o                         
   5   5  -6       7109.02       6603.78       322.50 o                         
   7   5  -6      11579.58      11102.61       379.12 o                         
   2   6  -6        616.93        633.24       115.06 o                         
   4   6  -6       2464.53       2308.04       232.99 o                         
   6   6  -6        598.58        596.65        87.99 o                         
   8   6  -6        390.78        359.77        63.55 o                         
   1   7  -6       3630.73       3365.69       242.15 o                         
   3   7  -6       7214.07       7525.02       587.06 o                         
   5   7  -6       5204.90       4485.22       316.00 o                         
   7   7  -6       1529.15       1453.04       125.74 o                         
   9   7  -6        146.51        146.83        43.09 o                         
   2   8  -6        641.79        808.77       123.60 o                         
   4   8  -6       1227.18       1627.01       276.38 o                         
   6   8  -6       5214.49       4725.48       233.73 o                         
   8   8  -6       3780.59       3668.94       256.32 o                         
   1   9  -6        541.98        501.39       156.66 o                         
   3   9  -6        506.78        625.45       184.28 o                         
   5   9  -6       4777.18       4330.14       222.20 o                         
   7   9  -6       3039.52       2848.61       169.73 o                         
   2  10  -6       3602.76       3703.85       422.65 o                         
   4  10  -6      15696.33      16819.62       900.57 o                         
   6  10  -6       6439.64       6296.27       260.25 o                         
   3  11  -6        438.69        432.06       163.19 o                         
   5  11  -6       3370.56       3752.22       410.60 o                         
   7  11  -6        876.33        706.53       124.55 o                         
   4  12  -6        184.11        136.50       105.30 o                         
   3  13  -6       3456.51       3145.93       381.66 o                         
   5  13  -6       1038.71       1065.40       228.75 o                         
   4  14  -6       2327.74       2646.55       350.00 o                         
   6  14  -6        278.40        299.18       129.62 o                         
   5  15  -6       4582.71       5130.46       485.12 o                         
   6  16  -6        543.29        573.74       182.21 o                         
  -2   0  -5       7254.03       7306.18       482.65 o                         
   0   0  -5       5421.44       4998.38       399.58 o                         
   2   0  -5      14075.82      14334.72       687.59 o                         
   4   0  -5      16536.96      17402.41       506.47 o                         
   6   0  -5      49041.41      51365.94       988.38 o                         
   8   0  -5      17247.35      17382.76       713.50 o                         
  10   0  -5      34017.48      35398.38      1114.56 o                         
  -3   1  -5       1252.94       1190.55       140.87 o                         
  -1   1  -5       2399.72       2301.32       193.77 o                         
   1   1  -5       1597.40       1569.99       111.12 o                         
   3   1  -5       1036.28       1071.31        86.24 o                         
   5   1  -5       4753.13       4951.51       174.39 o                         
   7   1  -5      10109.13      10202.62       289.27 o                         
  -2   2  -5       1558.44       1615.55       159.10 o                         
   0   2  -5      11699.25      10952.70       346.06 o                         
   2   2  -5       2534.63       2523.97       137.17 o                         
   4   2  -5       8224.97       8564.35       238.48 o                         
   6   2  -5        792.88        787.07        66.59 o                         
   8   2  -5       3709.10       3823.27       220.62 o                         
  -3   3  -5        704.98        675.95       104.39 o                         
  -1   3  -5        681.26        681.85        85.07 o                         
   1   3  -5       1840.33       1666.33       130.66 o                         
   3   3  -5       3743.80       3931.39       163.21 o                         
   5   3  -5      11980.11      12223.67       283.91 o                         
   7   3  -5       9107.29       9893.07       276.81 o                         
   9   3  -5       8431.22       8710.45       384.69 o                         
  -2   4  -5         82.44         85.93        56.06 o                         
   0   4  -5       2328.63       2093.40       142.93 o                         
   2   4  -5       4456.84       4202.47       199.85 o                         
   4   4  -5       8770.90       8932.70       244.38 o                         
   6   4  -5       4276.66       4517.71       182.72 o                         
   8   4  -5       1107.14       1116.11       118.77 o                         
  10   4  -5       3793.09       3936.68       301.57 o                         
  -3   5  -5       3151.53       2935.17       347.18 o                         
  -1   5  -5       6164.37       5953.64       238.93 o                         
   1   5  -5      21456.16      21395.47       488.46 o                         
   3   5  -5      16553.72      16598.63       472.05 o                         
   5   5  -5      12291.53      12548.40       289.83 o                         
   7   5  -5      14432.53      15147.95       346.70 o                         
   9   5  -5      11649.51      12110.60       538.99 o                         
  -2   6  -5        135.48        174.24        63.70 o                         
   0   6  -5       1267.05       1270.76       107.15 o                         
   2   6  -5       2420.11       2223.72       139.99 o                         
   4   6  -5       4582.81       4921.66       194.33 o                         
   6   6  -5       8659.29       8915.83       260.50 o                         
   8   6  -5        129.01        161.85        38.18 o                         
  -1   7  -5       1745.44       1857.07       154.62 o                         
   1   7  -5        310.79        354.32        57.81 o                         
   3   7  -5       4405.71       4279.12       326.20 o                         
   5   7  -5      16716.74      17293.48       636.64 o                         
   7   7  -5       7997.26       8301.52       269.89 o                         
   9   7  -5      11268.36      11719.59       528.51 o                         
  -2   8  -5       1405.13       1520.19       257.19 o                         
   0   8  -5       7243.93       7094.59       309.09 o                         
   2   8  -5       1088.97       1096.24       212.46 o                         
   4   8  -5       6875.69       6644.40       388.09 o                         
   6   8  -5       2334.67       2189.25       135.16 o                         
   8   8  -5       2468.64       2693.34       134.87 o                         
  -1   9  -5       2265.44       2796.96       342.82 o                         
   1   9  -5       2439.25        778.33       958.49 o                         
   3   9  -5        101.86         13.30        25.90 o                         
   5   9  -5       1303.60       1436.91       166.79 o                         
   7   9  -5       1696.29       1760.57       118.81 o                         
   9   9  -5       3298.77       3301.11       262.95 o                         
  -2  10  -5       4733.30       4869.68       468.03 o                         
   0  10  -5       2076.83       2293.69       156.41 o                         
   2  10  -5       8731.35       8763.58       300.70 o                         
   4  10  -5       5498.59       3968.72      1135.95 o                         
   6  10  -5      32052.89      31736.17       649.44 o                         
   8  10  -5      14832.83      15589.13       393.39 o                         
  -1  11  -5       1243.67       1332.05       248.42 o                         
   1  11  -5       1096.62       1197.72       113.05 o                         
   3  11  -5         36.26         22.06        25.05 o                         
   5  11  -5       2843.91       2686.76       152.99 o                         
   7  11  -5       2156.48       2243.84       186.68 o                         
   0  12  -5       6271.90       6348.30       527.44 o                         
   2  12  -5       3325.36       3407.09       369.33 o                         
   4  12  -5       5043.42       4766.82       258.31 o                         
   6  12  -5        427.54        390.35        59.57 o                         
   8  12  -5       2301.63       2426.79       138.56 o                         
  -1  13  -5        299.21        288.36       136.18 o                         
   1  13  -5        484.76        443.27       150.78 o                         
   3  13  -5       1387.97       1284.49       230.93 o                         
   5  13  -5      10225.03       9825.92       314.44 o                         
   7  13  -5       3178.35       3021.66       156.14 o                         
   0  14  -5       1388.64       1556.91       275.62 o                         
   2  14  -5       2065.12       2109.50       301.93 o                         
   4  14  -5       2721.80       2326.96       183.88 o                         
   6  14  -5       2020.46       1929.38       127.01 o                         
   8  14  -5       1064.54        991.97       142.53 o                         
   1  15  -5      10020.00      10117.82       682.31 o                         
   3  15  -5       8216.91       8667.94       597.82 o                         
   5  15  -5       9679.11       9141.16       330.01 o                         
   7  15  -5       5121.25       5072.11       312.09 o                         
   2  16  -5       1115.55       1061.59       227.05 o                         
   4  16  -5       1856.99       2155.61       298.70 o                         
   6  16  -5       1003.35        893.54       103.26 o                         
   3  17  -5       1512.16       1620.64       265.58 o                         
   5  17  -5       6714.70       6758.51       526.72 o                         
   4  18  -5        527.92        451.38       154.25 o                         
   6  18  -5       1250.31       1481.72       253.75 o                         
   5  19  -5        696.54        724.00       191.72 o                         
   7  19  -5       1262.46       1305.57       239.38 o                         
   6  20  -5      10902.50      11425.88       711.96 o                         
   8  20  -5       4334.31       4182.61       424.85 o                         
  -4   0  -4       8863.17       8909.39       493.40 o                         
  -2   0  -4      15435.41      15989.22       481.68 o                         
   0   0  -4      28483.51      28955.68       564.15 o                         
   2   0  -4      14918.51      14939.45       444.83 o                         
   4   0  -4      33227.30      33256.34       937.03 o                         
   6   0  -4      23435.11      23159.77       812.52 o                         
  -5   1  -4        905.61        772.54       105.08 o                         
  -3   1  -4        993.53        919.62        92.15 o                         
  -1   1  -4        832.38        933.12        76.97 o                         
   1   1  -4      15204.89      15394.63       292.04 o                         
   3   1  -4       3491.42       3568.57       158.64 o                         
   5   1  -4       4497.83       4457.89       162.21 o                         
   7   1  -4       5734.04       5935.47       246.07 o                         
   9   1  -4        961.75       1150.75       108.35 o                         
  11   1  -4      12566.83      12863.94       394.95 o                         
  -4   2  -4       1119.77       1134.33       121.79 o                         
  -2   2  -4        375.19        470.22        57.54 o                         
   0   2  -4       1604.28       1582.08        80.92 o                         
   2   2  -4      16067.92      16356.09       384.79 o                         
   4   2  -4       9309.82       8954.98       252.88 o                         
   6   2  -4      23103.97      22201.20       496.71 o                         
   8   2  -4        456.55        442.07        95.92 o                         
  10   2  -4         91.93        149.97        47.21 o                         
  -5   3  -4       1758.97       1594.45       144.50 o                         
  -3   3  -4       7878.43       7420.70       251.28 o                         
  -1   3  -4       8837.99       9144.49       279.97 o                         
   1   3  -4      10878.12      11127.07       276.70 o                         
   3   3  -4       4637.77       4909.51       190.05 o                         
   5   3  -4        244.53        262.24        42.85 o                         
   7   3  -4      16531.06      15702.44       571.28 o                         
   9   3  -4       5243.52       5596.14       195.27 o                         
  11   3  -4      15684.99      15391.69       444.00 o                         
  -4   4  -4       3386.83       3500.77       170.98 o                         
  -2   4  -4        879.78        704.37        74.79 o                         
   0   4  -4       1623.47       1639.60        91.16 o                         
   2   4  -4       2135.63       1069.74       640.97 o                         
   4   4  -4       3864.23       3980.99       164.12 o                         
   6   4  -4      12500.56      12651.20       414.50 o                         
   8   4  -4       1903.69       1851.74       175.21 o                         
  10   4  -4       3735.28       3814.70       201.19 o                         
  -5   5  -4       8500.43       8862.49       342.21 o                         
  -3   5  -4       2932.11       2885.23       147.23 o                         
  -1   5  -4      10285.27      10435.52       356.32 o                         
   1   5  -4      20440.57      12736.36      4849.30 o                         
   3   5  -4      45334.20      45467.32       629.21 o                         
   5   5  -4      56915.05      10900.11     28345.12 o                         
   7   5  -4      37037.57      35131.59       612.18 o                         
   9   5  -4      20745.87      21260.88       527.91 o                         
  -4   6  -4       2205.50       2326.90       205.78 o                         
  -2   6  -4          4.84         34.77        28.18 o                         
   0   6  -4       1660.30        902.39       418.40 o                         
   2   6  -4       6286.56       6564.19       190.98 o                         
   4   6  -4       2883.55       3036.68       132.42 o                         
   8   6  -4       1545.62       1544.93       124.79 o                         
  10   6  -4       3839.23       3995.02       209.33 o                         
  -5   7  -4       1410.77       1667.71       256.17 o                         
  -3   7  -4       7376.07       7139.02       224.86 o                         
  -1   7  -4       5062.40       5232.03       229.63 o                         
   1   7  -4       6132.33       6314.31       174.60 o                         
   3   7  -4       1575.30       1557.57        85.17 o                         
   5   7  -4        953.04        891.22        88.51 o                         
   7   7  -4      26192.07      26112.23       432.93 o                         
   9   7  -4      11742.50      12083.51       380.73 o                         
  -4   8  -4        745.17        979.93       204.80 o                         
  -2   8  -4        308.84        265.32        54.13 o                         
   0   8  -4       1447.74       1506.19        83.17 o                         
   2   8  -4      14190.78      14451.53       267.00 o                         
   4   8  -4       5650.94       5647.12       176.79 o                         
   6   8  -4       7904.16       7997.19       294.43 o                         
   8   8  -4       2663.11       2689.55       168.15 o                         
  10   8  -4        483.34        541.12        80.76 o                         
  -5   9  -4        291.99        340.71       126.73 o                         
  -3   9  -4       2130.65       2176.05       186.55 o                         
  -1   9  -4       1247.02       1224.03        77.26 o                         
   1   9  -4      10533.33      10750.18       267.85 o                         
   3   9  -4        210.60        235.09        37.00 o                         
   5   9  -4       6285.53       6262.58       267.85 o                         
   7   9  -4       7814.41       8032.63       204.29 o                         
   9   9  -4       3152.63       3226.85       191.75 o                         
  -4  10  -4       6150.63       6283.33       505.95 o                         
  -2  10  -4      11540.16      11966.78       315.30 o                         
   0  10  -4      24391.87      24659.44       411.93 o                         
   2  10  -4      14607.30      14931.80       308.45 o                         
   4  10  -4      13674.74      14130.09       423.08 o                         
   6  10  -4      17640.69      18187.18       354.71 o                         
   8  10  -4      24375.17      25432.85       614.40 o                         
  -3  11  -4       1298.50       1269.96       225.24 o                         
  -1  11  -4        712.42        830.80        49.03 o                         
   1  11  -4       5484.96       5509.50       151.35 o                         
   3  11  -4       1345.78       1315.31        85.03 o                         
   5  11  -4       3236.11       3211.54       174.70 o                         
   7  11  -4       6817.58       6950.81       191.92 o                         
   9  11  -4        417.60        516.13       104.08 o                         
  -4  12  -4       1392.89       1345.54       246.78 o                         
  -2  12  -4       1681.68       1800.84       264.49 o                         
   0  12  -4       1203.58       1270.47        53.79 o                         
   2  12  -4      14012.03      14212.26       309.02 o                         
   4  12  -4      10301.87       2515.45      5369.96 o                         
   6  12  -4      20388.79      20955.80       398.03 o                         
   8  12  -4       2167.33       2177.45       105.72 o                         
  -3  13  -4       2938.35       2629.68       329.02 o                         
  -1  13  -4       2507.28       2987.76       327.92 o                         
   1  13  -4       2436.21       2442.09        84.07 o                         
   3  13  -4        524.24        593.35        57.55 o                         
   5  13  -4        247.84        203.05        55.35 o                         
   7  13  -4      11333.75      11950.56       296.98 o                         
  -2  14  -4        405.72        437.83       150.67 o                         
   0  14  -4        227.74        171.73        93.40 o                         
   2  14  -4        660.96        603.37        53.09 o                         
   4  14  -4        898.08        295.35       343.22 o                         
   6  14  -4       6128.88       6465.64       220.69 o                         
   8  14  -4       2267.01       2320.16       108.44 o                         
  -3  15  -4       1497.02       1865.01       282.96 o                         
  -1  15  -4       3709.27       3705.12       378.06 o                         
   1  15  -4       8927.54       8378.38       560.65 o                         
   3  15  -4      19595.29      19838.41       390.08 o                         
   5  15  -4      17569.13      18209.26       623.79 o                         
   7  15  -4       8721.81       8960.80       264.92 o                         
  -2  16  -4        567.54        463.08       153.15 o                         
   0  16  -4        292.02        392.27       147.06 o                         
   2  16  -4        802.23        837.34        59.98 o                         
   4  16  -4        466.96         34.42       188.24 o                         
   6  16  -4       5021.34       4770.33       281.16 o                         
   8  16  -4       1130.41       1154.99        83.61 o                         
  -1  17  -4       4004.00       4304.12       419.34 o                         
   1  17  -4       6248.77       5907.62       477.92 o                         
   3  17  -4        850.47        909.10        77.54 o                         
   5  17  -4        808.27        735.96        86.70 o                         
   7  17  -4       7072.81       6753.29       363.44 o                         
   0  18  -4        418.01        402.88       144.41 o                         
   2  18  -4       5050.63       5052.91       440.66 o                         
   4  18  -4       2489.36       2558.35       299.03 o                         
   6  18  -4       3511.72       3265.29       233.22 o                         
   1  19  -4       3250.20       3282.71       361.54 o                         
   3  19  -4        335.52        379.67       130.55 o                         
   5  19  -4       1336.78       1562.27       239.36 o                         
   7  19  -4       2064.30       1964.28       156.21 o                         
   2  20  -4       4177.92       4170.23       407.14 o                         
   4  20  -4       4308.09       4420.36       402.84 o                         
   6  20  -4       6255.83       6442.13       481.01 o                         
   3  21  -4         53.80         14.08        80.95 o                         
   5  21  -4        985.12       1004.82       199.97 o                         
   7  21  -4       1451.41       1443.61       230.96 o                         
   4  22  -4       4617.15       4710.13       432.12 o                         
   6  22  -4       3924.18       3869.07       374.32 o                         
   8  22  -4       2081.57       2065.07       278.66 o                         
  -8   0  -3       7581.38       7718.77       464.38 o                         
  -6   0  -3       3999.96       3864.29       294.48 o                         
  -4   0  -3       3132.45       3248.12       251.49 o                         
  -2   0  -3      26591.00      26643.38       492.35 o                         
   0   0  -3      34219.16      33658.96       701.69 o                         
   2   0  -3     120835.42     116621.98      1790.48 o                         
   4   0  -3      32823.14      30524.39       784.96 o                         
  10   0  -3      32932.62      34843.93       989.76 o                         
  -7   1  -3       2088.15       2077.78       160.54 o                         
  -5   1  -3       1748.37       1725.36       132.63 o                         
  -3   1  -3       3929.03       3903.55       145.83 o                         
  -1   1  -3       3057.19       3235.00       142.21 o                         
   1   1  -3       3048.97       2885.05       128.46 o                         
   3   1  -3       9440.97       9642.74       228.05 o                         
   5   1  -3       9149.63       9058.37       295.73 o                         
   9   1  -3       1887.24       2042.92       184.84 o                         
  11   1  -3       2122.73       2219.52       144.54 o                         
  -8   2  -3       1281.44       1443.17       139.78 o                         
  -6   2  -3       3475.59       3361.14       192.36 o                         
  -4   2  -3      15218.01      14708.94       405.54 o                         
  -2   2  -3       4110.55       4188.20       145.83 o                         
   0   2  -3       7622.35       7507.55       187.67 o                         
   2   2  -3       3633.23       3658.22       138.42 o                         
   4   2  -3      35561.57      36045.90       538.64 o                         
  10   2  -3       4592.61       4915.07       209.36 o                         
  12   2  -3       4419.59       4710.26       315.77 o                         
  -7   3  -3        842.60        819.87       103.09 o                         
  -5   3  -3       1220.40       1184.65       108.77 o                         
  -3   3  -3       1494.78       1473.58        88.26 o                         
  -1   3  -3       7904.57       6619.35       830.03 o                         
   1   3  -3      24571.51      24684.80       437.12 o                         
   3   3  -3      15413.71      14982.63       296.17 o                         
   5   3  -3       8122.56       8166.85       207.10 o                         
   9   3  -3       8409.57       8793.60       413.59 o                         
  11   3  -3       3126.81       3209.31       175.78 o                         
  -6   4  -3        412.42        355.00        66.78 o                         
  -4   4  -3       3842.76       3987.87       190.32 o                         
  -2   4  -3       8403.16       8448.25       210.92 o                         
   0   4  -3       2721.60       2677.33        95.92 o                         
   2   4  -3      12224.26      12468.17       266.69 o                         
   4   4  -3       5822.18       5748.47       180.22 o                         
   6   4  -3       2664.74       1668.53       139.67 o                         
  10   4  -3       1546.76       1600.33       119.14 o                         
  12   4  -3       2893.61       2639.47       232.45 o                         
  -7   5  -3       6229.84       6878.49       284.43 o                         
  -5   5  -3       9846.88       9686.95       319.25 o                         
  -3   5  -3      32565.35      31779.90       547.95 o                         
  -1   5  -3      21868.01      21546.66       294.21 o                         
   1   5  -3      24835.40      24796.24       437.09 o                         
   3   5  -3      32973.31      32373.27       478.71 o                         
   5   5  -3      56021.94      57065.28       879.48 o                         
   9   5  -3      25399.82      25658.14       569.44 o                         
  11   5  -3      26113.39      25709.28       814.60 o                         
  -6   6  -3        168.57        123.95        45.05 o                         
  -4   6  -3       3910.03       3997.43       181.96 o                         
  -2   6  -3       9008.20       9148.92       174.86 o                         
   0   6  -3       2988.03       3090.20       131.36 o                         
   2   6  -3       3732.26       3546.71       141.08 o                         
   4   6  -3       1990.80       1980.42       122.99 o                         
   8   6  -3      22931.51      22263.74       743.03 o                         
  10   6  -3       1866.55       1833.19       132.93 o                         
  12   6  -3       2732.41       2712.98       235.14 o                         
  -7   7  -3        813.15        809.09       173.85 o                         
  -5   7  -3       1152.63       1275.15       103.18 o                         
  -3   7  -3       2296.36       1320.63       686.21 o                         
  -1   7  -3       9605.17       9674.84       174.24 o                         
   1   7  -3      25127.81      25418.18       425.53 o                         
   3   7  -3      25255.48      25131.90       460.80 o                         
   5   7  -3       8132.94       5136.56      3907.65 o                         
   7   7  -3        212.46        162.09        41.61 o                         
   9   7  -3       8422.45       8750.41       294.26 o                         
  11   7  -3       6285.79       6092.74       349.96 o                         
  -6   8  -3       1408.74       1501.48       111.46 o                         
  -4   8  -3       9773.29       9963.78       283.46 o                         
  -2   8  -3       3471.06       3380.44        95.19 o                         
   0   8  -3       2471.39       2570.58        79.87 o                         
   2   8  -3       2346.80       2598.35       126.58 o                         
   4   8  -3      11457.00      11518.34       269.94 o                         
   6   8  -3      10543.87       9843.39       486.57 o                         
   8   8  -3      26008.88      26546.17       582.71 o                         
  10   8  -3       1336.39       1335.66       117.78 o                         
  12   8  -3         94.38         82.54        54.78 o                         
  -7   9  -3       1890.07       1833.81       264.48 o                         
  -5   9  -3       1672.01       1620.96       100.42 o                         
  -3   9  -3        654.32        690.56        49.24 o                         
  -1   9  -3         37.81         59.49        15.72 o                         
   1   9  -3       7188.18       7268.77       146.53 o                         
   3   9  -3      15088.80      14886.79       325.95 o                         
   5   9  -3       2361.16       2305.45       115.27 o                         
   7   9  -3       6531.54       6648.86       247.36 o                         
   9   9  -3       1780.48       1998.38       140.21 o                         
  11   9  -3       2388.00       2325.48       211.38 o                         
  -6  10  -3       4251.81       4133.59       385.47 o                         
  -4  10  -3       4587.69       4510.01       122.43 o                         
  -2  10  -3      20369.52      20406.15       398.48 o                         
   0  10  -3      20938.21      21217.14       262.05 o                         
   2  10  -3      66424.33      66107.01       909.09 o                         
   4  10  -3      22280.79      22465.99       661.76 o                         
   6  10  -3      34360.83      34820.49      1109.19 o                         
   8  10  -3       7429.82       7929.19       366.17 o                         
  10  10  -3      16957.57      17269.14       678.21 o                         
  12  10  -3      15689.87      13429.68       569.94 o                         
  -5  11  -3        488.49        552.46        66.65 o                         
  -3  11  -3       2043.36       2134.15        81.47 o                         
  -1  11  -3        900.51        998.91       111.95 o                         
   1  11  -3       5120.52       5196.94       148.96 o                         
   3  11  -3       6426.32       6417.61       221.64 o                         
   5  11  -3       2372.13       2485.47       270.55 o                         
   7  11  -3       4376.67       4487.83       134.07 o                         
   9  11  -3        765.41        803.83        92.77 o                         
  -6  12  -3       2246.23       2468.21       308.22 o                         
  -4  12  -3       8098.30       8341.36       276.14 o                         
  -2  12  -3       4233.44       4012.29       344.33 o                         
   0  12  -3       6650.41       6893.35       310.28 o                         
   2  12  -3        128.93        128.84        27.74 o                         
   4  12  -3      13931.06      10860.48      2519.28 o                         
   6  12  -3       4679.74       4832.10       219.77 o                         
   8  12  -3      25364.82      25298.83       780.09 o                         
  10  12  -3       3020.64       3069.81       270.02 o                         
  12  12  -3       1704.90       1515.55       179.15 o                         
  -5  13  -3         89.16         22.67        78.70 o                         
  -3  13  -3       2673.66       2907.93       305.48 o                         
  -1  13  -3       4918.39       4726.58       371.75 o                         
   1  13  -3       6784.36       6586.84       164.26 o                         
   3  13  -3       2724.08       2592.29       120.52 o                         
   5  13  -3       4656.99       4524.19       381.24 o                         
   7  13  -3       1202.27       1272.92        78.56 o                         
   9  13  -3       4371.37       4070.59       312.28 o                         
  -4  14  -3        902.38        870.97       180.64 o                         
  -2  14  -3       4702.49       4372.91       369.70 o                         
   0  14  -3       3309.39       3252.74       305.98 o                         
   2  14  -3       5585.42       5614.14       169.66 o                         
   4  14  -3       4543.20        544.69      2484.35 o                         
   6  14  -3       1832.80       1945.33       141.08 o                         
   8  14  -3       4363.39       4497.24       155.22 o                         
  10  14  -3        380.59        360.88        34.78 o                         
  -5  15  -3       5077.78       5158.62       458.81 o                         
  -3  15  -3      14308.86      14502.00       734.36 o                         
  -1  15  -3      11370.95      11179.61       600.50 o                         
   1  15  -3       7375.49       7126.25       172.89 o                         
   3  15  -3      16696.27      16851.58       360.02 o                         
   5  15  -3      16732.25      17346.20       466.89 o                         
   7  15  -3      42499.83      44354.00       689.00 o                         
   9  15  -3      13200.77      13596.70       842.17 o                         
  -4  16  -3        986.63       1103.94       207.03 o                         
  -2  16  -3       1423.45       1313.56       220.16 o                         
   0  16  -3       1063.28       1025.45       176.20 o                         
   2  16  -3       6360.21       6362.99       203.41 o                         
   4  16  -3       3091.35       2960.17       215.01 o                         
   6  16  -3        746.23        815.98        96.26 o                         
   8  16  -3       3209.05       3226.72       171.06 o                         
  10  16  -3        529.42        451.93        58.72 o                         
  -3  17  -3        728.08        865.85       186.53 o                         
  -1  17  -3       6592.08       6056.10       450.74 o                         
   1  17  -3      10350.52       9487.87       550.25 o                         
   3  17  -3      10259.07      10176.24       377.27 o                         
   5  17  -3      12475.32      12666.56       330.63 o                         
   7  17  -3        176.45        166.52        49.71 o                         
   9  17  -3       3995.65       4001.95       235.66 o                         
  -4  18  -3       2776.20       2576.43       321.52 o                         
  -2  18  -3        107.74        230.93       115.89 o                         
   0  18  -3        180.03        245.06       102.81 o                         
   2  18  -3       1242.92       1376.12        90.50 o                         
   4  18  -3       4439.58       4212.09       342.35 o                         
   6  18  -3       2018.19       1812.70       121.79 o                         
   8  18  -3       4129.21       4076.03       270.17 o                         
  -3  19  -3        702.60        647.33       161.05 o                         
  -1  19  -3         96.96        132.22        99.45 o                         
   1  19  -3        594.60        622.01       152.08 o                         
   3  19  -3       3301.07       3151.80       160.54 o                         
   5  19  -3       1475.67       1199.36       110.02 o                         
   7  19  -3       1511.78       1788.59       188.30 o                         
  -2  20  -3       6322.66       6348.42       494.99 o                         
   0  20  -3       5535.04       5754.98       448.05 o                         
   2  20  -3      16742.46      16757.24       769.37 o                         
   4  20  -3       4891.53       5199.77       227.31 o                         
   6  20  -3       8731.18       8559.36       671.81 o                         
   8  20  -3       2234.37       2405.11       225.96 o                         
  -1  21  -3        152.70        218.63       112.38 o                         
   1  21  -3        876.56        945.78       186.54 o                         
   3  21  -3       2667.98       2712.53       293.33 o                         
   5  21  -3        739.62        677.94        86.85 o                         
   7  21  -3       1107.14       1158.05       123.51 o                         
   0  22  -3       1769.53       1710.95       252.46 o                         
   2  22  -3        408.39        461.93       135.35 o                         
   4  22  -3       4202.27       4149.10       356.44 o                         
   6  22  -3       3286.88       3442.69       313.12 o                         
   8  22  -3       9784.19       9903.71       543.69 o                         
   1  23  -3       3053.62       2997.93       323.97 o                         
   3  23  -3       1431.08       1264.42       202.93 o                         
   5  23  -3        182.82        166.58        93.16 o                         
   7  23  -3        920.90        902.07       161.29 o                         
   2  24  -3        638.43        639.02       153.54 o                         
   4  24  -3        110.92        126.56        82.23 o                         
   6  24  -3        412.53        323.60       112.73 o                         
 -10   0  -2       2930.15       2927.42       277.04 o                         
  -8   0  -2      11389.73      10823.97       503.14 o                         
  -6   0  -2      32734.37      31684.99       928.31 o                         
  -4   0  -2      41676.80      39964.22       993.70 o                         
  -2   0  -2      16701.86      17409.52       530.49 o                         
   0   0  -2      42573.13      42068.69      1028.23 o                         
   2   0  -2      94711.03      96754.54      1913.57 o                         
   8   0  -2      66899.27      63295.89      1430.08 o                         
  10   0  -2       8609.60       8977.73       374.35 o                         
  -9   1  -2        207.66        266.39        61.96 o                         
  -7   1  -2       3575.08       3587.24       187.35 o                         
  -5   1  -2       3892.64       3771.79       134.46 o                         
  -3   1  -2      15878.44      16524.49       367.79 o                         
  -1   1  -2        261.56        339.72        45.94 o                         
   1   1  -2        367.30        368.54        69.85 o                         
   3   1  -2      21645.44      21841.28       548.19 o                         
   7   1  -2       4457.04       4256.71       228.17 o                         
   9   1  -2       3262.34       3239.41       156.92 o                         
  11   1  -2        194.83        122.10        40.81 o                         
  -8   2  -2        745.18        827.65        95.49 o                         
  -6   2  -2       1369.63       1295.34       105.20 o                         
  -4   2  -2       1075.77       1131.16        69.88 o                         
  -2   2  -2      48453.74      48537.41       787.98 o                         
   0   2  -2      21000.23      21319.10       437.03 o                         
   2   2  -2      28092.18      28389.47       401.60 o                         
   8   2  -2      20734.88      20435.72       617.74 o                         
  10   2  -2      12901.51      13617.07       373.86 o                         
  12   2  -2       4482.18       4474.27       306.45 o                         
  -9   3  -2       1556.44       1818.05       145.21 o                         
  -7   3  -2       7130.65       7110.02       265.58 o                         
  -5   3  -2       1493.82       1485.23        83.56 o                         
  -3   3  -2       8991.62       9372.84       256.68 o                         
  -1   3  -2       1823.27       1877.36        98.23 o                         
   1   3  -2       4617.22       4569.53       153.07 o                         
   3   3  -2      59943.13      59734.97       849.12 o                         
   9   3  -2         83.08         64.89        26.59 o                         
  11   3  -2       1316.90       1491.55       117.66 o                         
  -8   4  -2       3065.93       3137.26       181.15 o                         
  -6   4  -2        164.83        173.31        45.88 o                         
  -4   4  -2         38.20         56.64        22.67 o                         
  -2   4  -2      12289.54      12712.10       294.01 o                         
   0   4  -2       5223.54       5272.42       146.47 o                         
   2   4  -2      24425.47      24178.79       396.83 o                         
   4   4  -2      14498.26      14292.65       319.53 o                         
   8   4  -2       6968.33       6968.30       318.72 o                         
  10   4  -2       4484.72       4741.40       201.66 o                         
  12   4  -2       2625.27       2629.80       228.46 o                         
  -9   5  -2       5923.20       6317.13       286.09 o                         
  -7   5  -2       2590.48       2603.50       152.79 o                         
  -5   5  -2      15416.61      15622.80       299.70 o                         
  -3   5  -2      33634.77      34176.47       605.09 o                         
  -1   5  -2      92642.48      92207.49       964.73 o                         
   1   5  -2      57612.54      56276.06       838.51 o                         
   3   5  -2      47470.94      46903.16       695.48 o                         
   7   5  -2      24375.01      24046.65       697.43 o                         
   9   5  -2      60632.65      62166.37      1464.27 o                         
  11   5  -2      24192.01      24309.98       761.98 o                         
  -8   6  -2       2410.77       2509.14       157.12 o                         
  -6   6  -2       2474.60       2441.22       134.81 o                         
  -4   6  -2        117.49        118.84        29.86 o                         
  -2   6  -2       7225.53       7287.72       193.40 o                         
   0   6  -2       2496.51       2617.06       109.10 o                         
   2   6  -2      25754.42      25663.60       553.69 o                         
   4   6  -2       5183.28       4967.17       214.67 o                         
   6   6  -2        218.13        252.20        63.41 o                         
   8   6  -2       8884.66       8650.71       384.34 o                         
  10   6  -2       2214.46       2053.94       133.92 o                         
  12   6  -2       2812.49       2649.73       225.89 o                         
  -9   7  -2       1286.24       1500.41       230.53 o                         
  -7   7  -2       9499.89       9292.87       292.90 o                         
  -5   7  -2       7631.14       7875.31       211.35 o                         
  -3   7  -2      13007.01      13159.93       233.87 o                         
  -1   7  -2       4013.51       4010.60        98.80 o                         
   1   7  -2      15503.30      15370.74       288.30 o                         
   3   7  -2      16378.68      15711.90       424.46 o                         
   5   7  -2      17763.56      17402.17       275.96 o                         
   7   7  -2      26019.56      25362.72       743.86 o                         
   9   7  -2       6895.96       7066.86       245.38 o                         
  11   7  -2       1227.54       1192.33       142.45 o                         
  13   7  -2       3499.21       3121.16       257.39 o                         
  -8   8  -2        780.85        784.18       169.06 o                         
  -6   8  -2       2290.92       2333.68       125.06 o                         
  -4   8  -2       1552.79       1547.81        76.48 o                         
  -2   8  -2      15221.47      15041.04       233.06 o                         
   0   8  -2       6373.18       6284.33       259.12 o                         
   2   8  -2      30429.88      31061.78       688.77 o                         
   4   8  -2       2524.65       2574.52       126.97 o                         
   6   8  -2       6477.53       6909.86       183.99 o                         
   8   8  -2       9516.14       9508.47       288.40 o                         
  10   8  -2       2886.02       3023.54       216.58 o                         
  12   8  -2       4635.11       4138.45       279.74 o                         
  -9   9  -2         16.50          2.60        41.35 o                         
  -7   9  -2       1842.48       1780.62       132.50 o                         
  -5   9  -2       1314.83       1365.09       187.66 o                         
  -3   9  -2       8919.52       8445.79       313.58 o                         
  -1   9  -2       7559.87       7942.96       393.81 o                         
   1   9  -2         80.11         85.44        55.15 o                         
   3   9  -2      12152.12      12886.95       318.75 o                         
   5   9  -2       4993.41       1288.89      2627.33 o                         
   7   9  -2       8848.58       8959.88       197.42 o                         
   9   9  -2       4242.87       4469.12       192.09 o                         
  11   9  -2        341.68        274.26        74.88 o                         
  -8  10  -2       7309.47       8144.19       311.41 o                         
  -6  10  -2      12713.89      12968.10       364.20 o                         
  -4  10  -2      21585.07      22152.66       395.91 o                         
  -2  10  -2      14096.37      14110.45       411.81 o                         
   0  10  -2      31926.32      30669.91       887.63 o                         
   2  10  -2      33632.34      32717.81       506.17 o                         
   4  10  -2     110464.06     107608.86      1649.85 o                         
   6  10  -2      38666.14      38428.57       544.06 o                         
   8  10  -2      31026.38      30956.36       478.30 o                         
  10  10  -2      11934.39      11764.04       461.16 o                         
  12  10  -2       2197.06       2128.08       196.88 o                         
  -7  11  -2       2317.66       2675.01       275.67 o                         
  -5  11  -2        675.24        680.21       108.22 o                         
  -3  11  -2       6180.37       6024.28       113.70 o                         
  -1  11  -2       3962.95       3854.22       200.46 o                         
   1  11  -2        299.26        284.50        31.03 o                         
   3  11  -2       5249.08       5246.58       192.25 o                         
   5  11  -2       7639.49       7525.59       401.55 o                         
   7  11  -2       3410.26       3491.28       126.62 o                         
   9  11  -2       5463.04       5304.53       165.20 o                         
  11  11  -2         76.55         33.51        38.31 o                         
  -8  12  -2       1133.20       1191.36       217.02 o                         
  -6  12  -2       1271.41       1295.08        98.92 o                         
  -4  12  -2       2904.41       2766.55        83.13 o                         
  -2  12  -2      23070.88      22792.29       795.69 o                         
   0  12  -2       9062.89       9138.47       359.88 o                         
   2  12  -2      23987.37      24350.07       414.81 o                         
   4  12  -2       5203.74       1057.47      2477.91 o                         
   6  12  -2       3042.80       3134.22       122.21 o                         
   8  12  -2      12898.64      12680.81       355.89 o                         
  10  12  -2      11094.80      11152.83       690.26 o                         
  12  12  -2       5358.75       4652.07       291.93 o                         
  -7  13  -2       5022.18       5031.65       416.06 o                         
  -5  13  -2       1830.31       1733.24        96.48 o                         
  -3  13  -2       1484.08       1674.97       205.89 o                         
  -1  13  -2       2714.44       2480.02       166.93 o                         
   1  13  -2        468.47        445.31        40.86 o                         
   3  13  -2      14838.66      14928.19       316.34 o                         
   5  13  -2       7691.35       7468.14       263.10 o                         
   7  13  -2       2649.51       2733.03       121.07 o                         
   9  13  -2       1114.99       1213.34        93.44 o                         
  11  13  -2        307.53        319.29        75.25 o                         
  -6  14  -2         37.67         37.56        70.35 o                         
  -4  14  -2        449.77        409.25       119.67 o                         
  -2  14  -2       4919.83       4731.59       238.07 o                         
   0  14  -2       5398.57       5639.81       270.32 o                         
   2  14  -2       6594.67       6413.99       183.81 o                         
   4  14  -2       1252.21       1185.30       179.58 o                         
   6  14  -2        977.13        959.77        72.82 o                         
   8  14  -2       5601.61       5741.19       191.09 o                         
  10  14  -2       3420.60       3290.17       166.93 o                         
  -7  15  -2       1286.86       1185.34       217.86 o                         
  -5  15  -2      10791.63      10374.12       590.00 o                         
  -3  15  -2      10628.47      10314.66       542.53 o                         
  -1  15  -2      32862.82      31745.86       875.83 o                         
   1  15  -2      36286.84      36298.21       873.87 o                         
   3  15  -2      21296.34      13519.13      5340.98 o                         
   5  15  -2       8806.10       8913.53       302.01 o                         
   7  15  -2      15526.06      15922.09       341.59 o                         
   9  15  -2      17851.75      18085.32      1105.40 o                         
  11  15  -2       7546.69       8426.11       377.71 o                         
  -6  16  -2        213.23         82.16        93.21 o                         
  -4  16  -2        599.30        462.41       125.92 o                         
  -2  16  -2       5208.93       5048.55       365.34 o                         
   0  16  -2       1247.41       1271.18       136.51 o                         
   2  16  -2       2592.37       2657.01       120.56 o                         
   4  16  -2       2375.18       2413.62       170.26 o                         
   6  16  -2       1131.26       1210.66        86.40 o                         
   8  16  -2       3356.73       3369.31       182.19 o                         
  10  16  -2       2470.45       2359.44       281.11 o                         
  -5  17  -2       2581.83       2508.66       288.13 o                         
  -3  17  -2       4824.69       5018.45       382.49 o                         
  -1  17  -2       1874.78       1804.25       211.05 o                         
   1  17  -2       2990.88       3144.79       128.31 o                         
   3  17  -2      11254.69      11443.88       411.42 o                         
   5  17  -2      19768.46      19305.64       407.55 o                         
   7  17  -2       8945.76       8766.94       367.79 o                         
   9  17  -2       1092.54       1200.32       132.77 o                         
  -6  18  -2        979.46        991.30       200.47 o                         
  -4  18  -2        417.34        370.51       125.76 o                         
  -2  18  -2       7493.67       6936.60       444.48 o                         
   0  18  -2        855.82        854.85       110.24 o                         
   2  18  -2       1467.04       1486.94        95.75 o                         
   4  18  -2        777.81        794.40        75.07 o                         
   6  18  -2          6.26         15.89        23.31 o                         
   8  18  -2       5397.28       4503.18       311.06 o                         
  10  18  -2       2078.70       2001.61       196.76 o                         
  -5  19  -2        812.29        890.38       185.34 o                         
  -3  19  -2       3732.52       3473.27       330.26 o                         
  -1  19  -2        830.56        889.96       160.38 o                         
   1  19  -2         12.41        -26.32        45.33 o                         
   3  19  -2       1438.97       1507.29       144.28 o                         
   5  19  -2       2449.82       2330.14       129.73 o                         
   7  19  -2       1674.55       1583.24       104.86 o                         
   9  19  -2       1014.61       1329.20       180.66 o                         
  -4  20  -2       7002.32       7098.77       500.04 o                         
  -2  20  -2       3244.51       3550.60       331.80 o                         
   0  20  -2       7082.24       6870.44       435.68 o                         
   2  20  -2       9246.40       3127.96      3460.43 o                         
   4  20  -2      26376.22      24419.24       672.70 o                         
   6  20  -2       9632.78       9732.95       577.80 o                         
   8  20  -2       8238.25       8768.41       324.26 o                         
  -3  21  -2       1072.10       1293.60       211.41 o                         
  -1  21  -2       2073.95       2227.06       259.58 o                         
   1  21  -2        183.19        221.00        88.59 o                         
   3  21  -2       1302.29       1350.39       101.65 o                         
   5  21  -2        246.30        171.61        40.58 o                         
   7  21  -2       1905.70       1791.98       141.19 o                         
  -2  22  -2       6335.75       6468.24       462.46 o                         
   0  22  -2       4206.28       4183.18       346.27 o                         
   2  22  -2      10677.89      10333.78       529.18 o                         
   4  22  -2        145.81        152.23        39.99 o                         
   6  22  -2       2641.00       2681.05       176.18 o                         
   8  22  -2       3933.31       4261.02       360.42 o                         
  -1  23  -2        755.11        578.30       147.20 o                         
   1  23  -2        781.02        766.70       148.72 o                         
   3  23  -2       1159.23       1406.86       186.03 o                         
   5  23  -2        532.96        485.04        80.28 o                         
   7  23  -2       1556.29       1601.49       216.28 o                         
   0  24  -2         98.09         37.54        67.96 o                         
   2  24  -2       1684.02       1655.21       209.75 o                         
   4  24  -2       1104.03        957.21       150.73 o                         
   6  24  -2         41.66         45.81        61.39 o                         
   1  25  -2       4570.20       4479.94       362.44 o                         
   3  25  -2       3691.19       3658.60       305.84 o                         
   5  25  -2       3036.61       3063.54       196.35 o                         
 -10   0  -1       2978.44       3037.24       258.73 o                         
  -8   0  -1       5398.88       5122.66       235.86 o                         
  -6   0  -1      37408.98      37770.39       950.09 o                         
  -4   0  -1      74952.27      72220.91      1536.00 o                         
  -2   0  -1     142987.44     138830.62      2652.28 o                         
   6   0  -1      98537.82      94802.99      1949.10 o                         
   8   0  -1      45163.02      44115.21       738.44 o                         
  10   0  -1      21808.13      22165.83       720.99 o                         
 -11   1  -1       1914.16       1892.38       154.16 o                         
  -9   1  -1        220.29        175.59        48.27 o                         
  -7   1  -1        898.80        988.30        67.95 o                         
  -5   1  -1       2869.13       3002.44       116.55 o                         
  -3   1  -1       5053.74       5097.58       151.64 o                         
  -1   1  -1      86921.52      85991.61      1100.21 o                         
   5   1  -1      12444.20      12362.91       376.68 o                         
   7   1  -1        449.31        482.36        54.25 o                         
   9   1  -1      15117.12      15745.85       389.35 o                         
  11   1  -1       1756.68       1702.91       132.07 o                         
 -10   2  -1       3806.67       3833.09       205.42 o                         
  -8   2  -1       7811.80       7948.13       236.01 o                         
  -6   2  -1       7217.32       7223.54       178.83 o                         
  -4   2  -1       2836.41       2944.39       120.34 o                         
  -2   2  -1        334.93        431.10        61.56 o                         
   6   2  -1       2392.95       2344.59       145.34 o                         
   8   2  -1        699.60        751.41        72.47 o                         
  10   2  -1       5838.97       6043.66       235.11 o                         
 -11   3  -1        327.90        355.76        76.87 o                         
  -9   3  -1       1148.00       1166.18       106.25 o                         
  -7   3  -1       6526.00       6666.88       181.01 o                         
  -5   3  -1      15466.38      15635.76       299.88 o                         
  -3   3  -1      16272.21      16100.44       305.63 o                         
  -1   3  -1      52249.29      54241.70       786.59 o                         
   5   3  -1      27529.83      27649.02       655.53 o                         
   7   3  -1       9195.38       9271.00       344.73 o                         
   9   3  -1      20495.23      21079.88       472.65 o                         
  11   3  -1        665.22        746.28       118.58 o                         
 -10   4  -1       1293.47       1255.24       117.09 o                         
  -8   4  -1       1515.19       1496.95        99.46 o                         
  -6   4  -1       9446.19       9291.45       213.76 o                         
  -4   4  -1        947.36        983.49        65.15 o                         
  -2   4  -1       2295.85       2127.03        74.87 o                         
   0   4  -1      14337.23      14849.42       442.66 o                         
   4   4  -1      23964.92      24581.27       399.68 o                         
   6   4  -1        619.93        602.72        73.24 o                         
   8   4  -1       1673.39       1702.53       105.64 o                         
  10   4  -1       4199.50       4330.38       197.64 o                         
  12   4  -1        648.70        621.79       113.98 o                         
 -11   5  -1       7147.01       6792.64       311.71 o                         
  -9   5  -1      12114.15      12009.37       361.32 o                         
  -7   5  -1      33999.82      35138.59       506.84 o                         
  -5   5  -1      16560.47      16749.83       310.25 o                         
  -3   5  -1      40004.88      40826.16       705.96 o                         
  -1   5  -1      73071.44      73393.23      1543.31 o                         
   1   5  -1     131779.64     129272.77      2421.49 o                         
   3   5  -1     205022.83     185248.12      3722.57 o                         
   5   5  -1      50647.82      48079.21       738.78 o                         
   7   5  -1      31129.75      30391.41       748.70 o                         
   9   5  -1       6984.42       7225.62       245.91 o                         
  11   5  -1      15317.94      14930.59       563.64 o                         
 -10   6  -1       1347.71       1323.20       127.51 o                         
  -8   6  -1       1386.98       1367.18        94.06 o                         
  -6   6  -1       6348.18       6347.22       162.84 o                         
  -4   6  -1       1095.63       1129.70        64.27 o                         
  -2   6  -1       8636.06       8677.93       339.79 o                         
   0   6  -1      23317.39      23423.20       672.68 o                         
   2   6  -1      28290.43      29092.77       492.49 o                         
   4   6  -1       9384.09       9464.94       209.47 o                         
   6   6  -1       2780.38       2922.77       115.46 o                         
   8   6  -1       3569.04       3376.66       150.53 o                         
  10   6  -1       4875.07       4464.94       264.40 o                         
  12   6  -1        170.40        232.55        73.55 o                         
 -11   7  -1        340.65        374.22        80.78 o                         
  -9   7  -1        445.16        402.39        71.24 o                         
  -7   7  -1       1950.17       2055.99       154.01 o                         
  -5   7  -1      23119.74      23000.61       685.22 o                         
  -3   7  -1      20958.03      21272.36       542.72 o                         
  -1   7  -1      27554.01      27623.27       728.29 o                         
   1   7  -1      25624.52      25552.75       430.99 o                         
   3   7  -1       1545.93       1613.13       130.85 o                         
   5   7  -1      39379.29      39428.49       655.70 o                         
   7   7  -1      12298.83      11838.88       281.37 o                         
   9   7  -1      13758.85      13704.09       360.96 o                         
  11   7  -1       1481.60       1365.60       149.67 o                         
 -10   8  -1       2534.24       2521.24       178.19 o                         
  -8   8  -1       2338.03       2452.63       155.58 o                         
  -6   8  -1       3653.73       3861.95       147.53 o                         
  -4   8  -1        321.93        328.69        44.67 o                         
  -2   8  -1       3823.71       3727.85       104.12 o                         
   0   8  -1      37171.22      36983.37       490.53 o                         
   2   8  -1       8146.38       8329.73       218.01 o                         
   4   8  -1      11429.93      10982.53       249.76 o                         
   6   8  -1       3281.36       3325.88       138.61 o                         
   8   8  -1       1425.74       1471.65        81.50 o                         
  10   8  -1       5265.85       5079.76       273.08 o                         
  12   8  -1       1904.54       1785.84       179.28 o                         
  -9   9  -1        466.71        495.17       142.95 o                         
  -7   9  -1       2605.48       2571.28       127.57 o                         
  -5   9  -1       9366.77       9585.95       228.45 o                         
  -3   9  -1       2740.48       2930.84       104.85 o                         
  -1   9  -1      13727.69      13772.29       463.12 o                         
   1   9  -1       2121.88       2136.33        79.34 o                         
   3   9  -1      12749.29      13087.98       298.43 o                         
   5   9  -1      13910.58      13782.31       316.28 o                         
   7   9  -1       4686.66       4836.54       169.45 o                         
   9   9  -1       6738.08       6787.05       227.80 o                         
  11   9  -1        243.94        322.93        74.84 o                         
 -10  10  -1       2073.42       2121.15       164.76 o                         
  -8  10  -1       7047.31       7023.44       272.34 o                         
  -6  10  -1      20652.43      20726.28       395.74 o                         
  -4  10  -1      31896.63      31395.44       479.74 o                         
  -2  10  -1      73516.73      72446.65      1613.87 o                         
   0  10  -1      32677.32      32267.16       455.69 o                         
   2  10  -1      33476.97      32934.03       483.97 o                         
   4  10  -1      33660.96      13831.67     12619.06 o                         
   6  10  -1      42595.15      41727.93       886.40 o                         
   8  10  -1      35502.31      35663.40       497.01 o                         
  10  10  -1      22236.05      22385.81       494.15 o                         
  -9  11  -1        249.14        229.73        58.63 o                         
  -7  11  -1       1608.65       1587.56       100.07 o                         
  -5  11  -1       3374.53       3361.58       135.15 o                         
  -3  11  -1       2537.93       2441.42       100.58 o                         
  -1  11  -1      12226.77      11274.60       431.58 o                         
   1  11  -1       1053.38       1114.69        62.89 o                         
   3  11  -1      10766.88      11361.73       314.77 o                         
   5  11  -1       8644.81       8512.98       202.52 o                         
   7  11  -1        936.47        912.08        64.05 o                         
   9  11  -1       4744.53       4807.79       188.80 o                         
  11  11  -1        750.37        698.52        98.29 o                         
 -10  12  -1       3195.92       3029.99       328.96 o                         
  -8  12  -1       7170.19       7518.31       280.64 o                         
  -6  12  -1       7212.56       7233.58       207.28 o                         
  -4  12  -1       4128.42       4122.98       159.56 o                         
  -2  12  -1       3743.01       3677.64       249.25 o                         
   0  12  -1      24973.04      25327.93       405.47 o                         
   2  12  -1      17773.62      17352.74       320.51 o                         
   4  12  -1      30346.98      30161.08       566.40 o                         
   6  12  -1       5564.62       5477.88       168.26 o                         
   8  12  -1       2463.34       2430.68       126.62 o                         
  10  12  -1       3878.98       3676.35       169.44 o                         
  -9  13  -1         67.79        113.18        46.77 o                         
  -7  13  -1        659.81        655.41        75.59 o                         
  -5  13  -1       4874.63       4660.58       176.20 o                         
  -3  13  -1      11519.43      11147.29       481.14 o                         
  -1  13  -1      13399.54      13600.10       372.60 o                         
   1  13  -1       2036.66       2020.26        91.76 o                         
   3  13  -1        791.09        823.09        78.97 o                         
   5  13  -1       8501.46       8559.68       212.06 o                         
   7  13  -1       1007.05        976.26        97.30 o                         
   9  13  -1       6572.17       6659.40       227.09 o                         
  11  13  -1       1380.09       1388.31       182.19 o                         
  -8  14  -1        925.95       1100.26       109.83 o                         
  -6  14  -1       6220.87       6199.05       223.09 o                         
  -4  14  -1        567.03        569.33        42.26 o                         
  -2  14  -1        339.88        408.99        98.19 o                         
   0  14  -1       2065.04       2077.91       138.62 o                         
   2  14  -1       3322.67       3385.71       129.77 o                         
   4  14  -1      12446.57      12440.72       230.45 o                         
   6  14  -1       1049.95       1036.51        75.36 o                         
   8  14  -1        419.97        370.79        53.28 o                         
  10  14  -1       1696.57       1836.21       204.59 o                         
  -9  15  -1       4444.60       4725.55       413.28 o                         
  -7  15  -1      11850.21      11855.63       555.65 o                         
  -5  15  -1       5992.15       6288.96       397.12 o                         
  -3  15  -1      11217.78      11056.66       498.67 o                         
  -1  15  -1      20704.32      20362.68       504.12 o                         
   1  15  -1      50091.23      50371.95       723.52 o                         
   3  15  -1      41252.77      40547.20       757.16 o                         
   5  15  -1      19895.41      20230.00       381.90 o                         
   7  15  -1      16879.06      16820.38       425.74 o                         
   9  15  -1       1642.76       1553.05       103.17 o                         
  11  15  -1       9275.05       9967.61       516.88 o                         
  -8  16  -1        729.47        738.56       167.88 o                         
  -6  16  -1       3462.13       3281.24       302.91 o                         
  -4  16  -1        657.97        503.97       118.88 o                         
  -2  16  -1        311.53        419.00        99.98 o                         
   0  16  -1       1608.00       1691.23       130.85 o                         
   2  16  -1       3786.16       3873.42       191.45 o                         
   4  16  -1       6597.20       6490.97       164.78 o                         
   6  16  -1       3147.85       3099.14       136.52 o                         
   8  16  -1        702.07        693.69        68.57 o                         
  10  16  -1        539.98        489.58       114.59 o                         
  -7  17  -1       1347.73       1486.40       224.79 o                         
  -5  17  -1       7416.91       7214.07       445.40 o                         
  -3  17  -1       9563.81       9391.15       476.32 o                         
  -1  17  -1      18841.96      18770.12       525.22 o                         
   1  17  -1       4229.56       4289.70       157.59 o                         
   3  17  -1       1587.88       1659.90       134.64 o                         
   5  17  -1       9929.47       9877.96       213.24 o                         
   7  17  -1       4455.20       4314.27       201.91 o                         
   9  17  -1      11062.76      11400.63       577.67 o                         
  -8  18  -1       2078.73       2134.94       279.95 o                         
  -6  18  -1       1454.54       1556.45       221.92 o                         
  -4  18  -1        305.25        260.40        99.89 o                         
  -2  18  -1        495.04        498.54        81.83 o                         
   0  18  -1       4907.48       4693.79       229.48 o                         
   2  18  -1       3237.07       3089.18       176.42 o                         
   4  18  -1       3562.26       3645.06       126.32 o                         
   6  18  -1        687.04        776.21        63.63 o                         
   8  18  -1        516.47        500.89        63.57 o                         
  10  18  -1       1004.42       1041.31       173.35 o                         
  -7  19  -1         93.74        144.96        96.67 o                         
  -5  19  -1       1111.38       1223.57       195.06 o                         
  -3  19  -1       1047.23        917.04       153.62 o                         
  -1  19  -1       6580.65       6404.75       280.65 o                         
   1  19  -1         31.52         18.82        45.00 o                         
   3  19  -1       1603.54       1502.00        95.10 o                         
   5  19  -1       3218.42       3268.01       131.17 o                         
   7  19  -1         23.28         49.72        22.40 o                         
   9  19  -1       2130.61       2253.01       262.69 o                         
  -6  20  -1       5890.21       6283.62       458.16 o                         
  -4  20  -1      12896.70      12475.08       617.09 o                         
  -2  20  -1      23559.51      22872.56       830.42 o                         
   0  20  -1       8064.91       8188.24       324.95 o                         
   2  20  -1       7606.52       7341.67       228.95 o                         
   4  20  -1       7934.93       7948.52       292.64 o                         
   6  20  -1      11150.14      10971.62       387.97 o                         
   8  20  -1      10684.80      11128.29       628.97 o                         
  -5  21  -1       1369.44       1484.59       216.25 o                         
  -3  21  -1        364.41        316.62       103.90 o                         
  -1  21  -1       1746.37       1479.76       142.36 o                         
   1  21  -1        124.01        107.85        47.71 o                         
   3  21  -1       2076.13       2076.07       115.20 o                         
   5  21  -1       2957.16       2877.58       127.51 o                         
   7  21  -1        247.27        253.26       106.08 o                         
   9  21  -1       1238.76       1265.71       215.45 o                         
  -4  22  -1       1654.87       1592.54       220.80 o                         
  -2  22  -1        781.87        790.43       146.95 o                         
   0  22  -1      10149.04       9492.95       369.10 o                         
   2  22  -1       6505.79       6248.74       543.50 o                         
   4  22  -1       6780.84       6706.20       252.41 o                         
   6  22  -1       2654.04       3190.86       315.57 o                         
   8  22  -1       1167.32       1420.04       230.76 o                         
  -3  23  -1        253.77        215.89        98.97 o                         
  -1  23  -1        896.68        902.19       152.05 o                         
   1  23  -1        305.68        221.87        62.46 o                         
   3  23  -1       1331.08       1436.99       155.53 o                         
   5  23  -1       3728.41       3908.03       347.31 o                         
   7  23  -1        739.88        692.74       163.03 o                         
  -2  24  -1        568.03        440.03       117.84 o                         
   0  24  -1       1842.16       1944.30       212.11 o                         
   2  24  -1       1396.21       1081.77       145.15 o                         
   4  24  -1        271.53        256.65        54.75 o                         
   6  24  -1         61.52         80.45        63.93 o                         
  -1  25  -1       5134.24       5089.30       368.31 o                         
   1  25  -1       6241.12       6210.22       374.74 o                         
   3  25  -1      12067.85      11958.38       484.09 o                         
   5  25  -1       4288.33       4134.38       377.84 o                         
   0  26  -1        527.75        580.03       127.06 o                         
   2  26  -1        144.98        142.38        60.63 o                         
 -12   0   0       9799.46      10437.11       520.65 o                         
 -10   0   0      16608.64      16796.98       468.15 o                         
  -8   0   0      19374.20      18963.95       455.40 o                         
  -6   0   0      22024.82      22578.59       462.55 o                         
  -4   0   0      64308.64      65138.87      1305.55 o                         
  -2   0   0      59662.64      60925.75      1184.90 o                         
   4   0   0      61050.25      61190.97      1308.00 o                         
   6   0   0      23312.69      23216.85       488.61 o                         
   8   0   0      18280.20      18881.69       621.80 o                         
  10   0   0      16781.84      15585.66       618.69 o                         
 -13   1   0        185.80        182.39        63.66 o                         
 -11   1   0       2821.60       2664.64       168.70 o                         
  -9   1   0       2115.39       2061.29        99.29 o                         
  -7   1   0       5946.31       5783.27       166.10 o                         
  -5   1   0       5159.30       4995.65       117.53 o                         
  -3   1   0      25647.48      27366.57       439.37 o                         
   3   1   0      29804.26      30213.96       558.28 o                         
   5   1   0       5696.20       5758.12       168.14 o                         
   7   1   0       4679.04       4928.63       187.09 o                         
   9   1   0       1879.41       1795.96       126.17 o                         
 -12   2   0        575.00        470.83       117.32 o                         
 -10   2   0       5156.86       5427.64       198.06 o                         
  -8   2   0       4268.37       4167.76       134.52 o                         
  -6   2   0      34658.13      35172.70       529.86 o                         
  -4   2   0      15394.54      15709.04       255.21 o                         
  -2   2   0      36502.87      37662.06       534.28 o                         
   2   2   0      35869.13      36434.34       537.79 o                         
   4   2   0      17316.69      17653.93       328.06 o                         
   6   2   0      32765.38      32195.98       781.60 o                         
   8   2   0       4481.20       4547.81       189.27 o                         
  10   2   0       4910.63       4920.22       225.70 o                         
 -13   3   0       1098.99        999.15       125.70 o                         
 -11   3   0       5690.68       5508.25       256.12 o                         
  -9   3   0       4988.61       5256.15       163.28 o                         
  -7   3   0       2006.88       1949.00        94.33 o                         
  -5   3   0       6499.36       6579.93       178.96 o                         
  -3   3   0      23680.02      24616.67       398.90 o                         
  -1   3   0      16094.78      16490.05       383.99 o                         
   1   3   0      16655.53      16997.00       258.14 o                         
   3   3   0      25124.91      25850.70       413.74 o                         
   5   3   0       5960.61       6051.90       150.39 o                         
   7   3   0       1981.51       1891.68       111.39 o                         
   9   3   0       5590.22       5696.93       226.96 o                         
  11   3   0       5381.16       5042.09       324.43 o                         
 -12   4   0       1109.41       1067.26       122.47 o                         
 -10   4   0       1703.10       1621.99       112.90 o                         
  -8   4   0        398.54        403.83        44.62 o                         
  -6   4   0      17735.80      18502.12       349.85 o                         
  -4   4   0      12758.25      12957.25       226.58 o                         
  -2   4   0       7992.41       8103.09       162.09 o                         
   0   4   0      10783.48      11363.66       270.62 o                         
   2   4   0       6865.97       7201.12       152.84 o                         
   4   4   0      11539.34      11942.85       254.45 o                         
   6   4   0      17922.04      17903.42       308.92 o                         
   8   4   0        679.28        631.34        70.09 o                         
  10   4   0       2039.02       1827.60       176.53 o                         
 -11   5   0       1413.51       1373.56       130.54 o                         
  -9   5   0      22488.50      22914.72       399.95 o                         
  -7   5   0      27425.28      27319.47       655.55 o                         
  -5   5   0      80809.49      79025.64       977.89 o                         
  -3   5   0      88253.88      85412.37       974.69 o                         
  -1   5   0      30857.81      31763.30       488.78 o                         
   1   5   0      32438.20      32641.39       676.32 o                         
   3   5   0      84866.38      82523.88      1182.90 o                         
   5   5   0      82529.58      80517.73      1186.58 o                         
   7   5   0      27155.15      26547.72       582.95 o                         
   9   5   0      23528.06      23646.75       531.24 o                         
  11   5   0       1409.27       1144.31       146.39 o                         
 -12   6   0        847.36        807.06       108.96 o                         
 -10   6   0        319.52        319.24        56.06 o                         
  -8   6   0        612.37        643.12        65.85 o                         
  -6   6   0      12712.86       7526.38      4258.84 o                         
  -4   6   0      13717.31      13827.43       239.61 o                         
  -2   6   0       3732.44       3959.90       115.37 o                         
   0   6   0      44937.66      45778.50       932.72 o                         
   2   6   0       3374.94       3556.40       101.61 o                         
   4   6   0      12369.71      12595.31       260.92 o                         
   6   6   0      13012.45      12786.31       301.95 o                         
   8   6   0        979.83       1054.31        75.11 o                         
  10   6   0        352.92        354.71        76.86 o                         
 -11   7   0       8537.96       8158.78       326.15 o                         
  -9   7   0       2516.64       2345.71       127.24 o                         
  -7   7   0       4489.32       4555.92       188.42 o                         
  -5   7   0        851.23        864.60        56.89 o                         
  -3   7   0      12904.80      12985.83       222.99 o                         
  -1   7   0      61424.02      61433.54       881.86 o                         
   1   7   0      59123.33      59062.65       864.14 o                         
   3   7   0      14389.80      14394.90       277.82 o                         
   5   7   0        482.05        472.96        46.20 o                         
   7   7   0       5068.42       4997.10       155.61 o                         
   9   7   0       2707.30       2529.69       182.79 o                         
  11   7   0       8342.13       6840.34       357.98 o                         
 -12   8   0        401.38        443.48        86.98 o                         
 -10   8   0       2521.74       2326.39       133.77 o                         
  -8   8   0       1367.02       1468.32        94.92 o                         
  -6   8   0      28145.42      28531.54       544.25 o                         
  -4   8   0      13206.29      13454.08       245.00 o                         
  -2   8   0       7490.54       7549.55       195.31 o                         
   0   8   0         49.33         82.99        18.69 o                         
   2   8   0       7531.00       7506.05       179.57 o                         
   4   8   0      14549.80      14563.98       283.18 o                         
   6   8   0      26640.82      26782.26       506.02 o                         
   8   8   0       1439.85       1575.41        91.55 o                         
  10   8   0       2119.43       2007.66       169.90 o                         
 -11   9   0       3002.07       3222.06       201.65 o                         
  -9   9   0       3139.65       2995.74       143.00 o                         
  -7   9   0       1443.37       1518.91       121.79 o                         
  -5   9   0       2174.23       1343.58       660.51 o                         
  -3   9   0        903.17        922.02        68.43 o                         
  -1   9   0      15944.88      16211.26       463.79 o                         
   1   9   0      17298.36      17473.93       272.04 o                         
   3   9   0       1620.66       1680.51        78.70 o                         
   5   9   0       2580.31       2603.90       101.39 o                         
   7   9   0        662.66        663.94        62.84 o                         
   9   9   0       2988.17       2933.67       152.98 o                         
 -12  10   0       5968.40       6402.00       303.83 o                         
 -10  10   0      13350.65      13450.07       427.57 o                         
  -8  10   0      17371.51      17397.07       361.30 o                         
  -6  10   0       8681.54       8940.53       263.45 o                         
  -4  10   0      50169.09      49295.84       812.83 o                         
  -2  10   0      36964.77      37170.93       766.68 o                         
   0  10   0     113032.58     108232.14      1255.50 o                         
   2  10   0      37076.10      37441.07       428.34 o                         
   4  10   0      52564.64      51454.52       773.69 o                         
   6  10   0       8750.19       9279.54       205.97 o                         
   8  10   0      16272.77      16358.50       410.17 o                         
  10  10   0      13503.05      13127.46       569.73 o                         
 -11  11   0       2235.58       2204.07       168.02 o                         
  -9  11   0       1103.92       1054.02        86.28 o                         
  -7  11   0        679.25        705.52        63.30 o                         
  -5  11   0       3218.33       3347.14       148.39 o                         
  -3  11   0       1676.94       1763.40       100.65 o                         
  -1  11   0      11423.91      11235.25       366.82 o                         
   1  11   0      10382.50      10153.27       203.31 o                         
   3  11   0       2511.28       2539.09        93.57 o                         
   5  11   0       3544.72       3708.00       108.87 o                         
   7  11   0        423.77        470.78        44.51 o                         
   9  11   0       1048.47       1087.86        87.40 o                         
 -10  12   0       2084.99       2184.55       162.01 o                         
  -8  12   0       3579.56       3547.76       149.92 o                         
  -6  12   0      16799.58      16502.61       400.26 o                         
  -4  12   0      10536.28      10533.75       289.64 o                         
  -2  12   0      27420.05      27720.81       727.78 o                         
   0  12   0        868.16        896.05        71.65 o                         
   2  12   0      26046.47      26067.05       447.98 o                         
   4  12   0      10897.66      10517.60       176.55 o                         
   6  12   0      16049.45      16235.65       296.75 o                         
   8  12   0       3894.27       3912.48       152.62 o                         
  10  12   0       1816.29       2018.49       248.25 o                         
 -11  13   0       2222.96       2191.60       168.66 o                         
  -9  13   0        818.92        808.87        77.55 o                         
  -7  13   0        991.45       1108.49       100.62 o                         
  -5  13   0       2476.80       2466.55       140.46 o                         
  -3  13   0       6261.81       6242.13       200.59 o                         
  -1  13   0      10511.78      10372.68       366.17 o                         
   1  13   0       8802.39       7686.72      1071.78 o                         
   3  13   0       6440.09       6496.60       131.28 o                         
   5  13   0       2567.26       2486.47        85.75 o                         
   7  13   0       1082.80       1105.39        67.79 o                         
   9  13   0       1092.54       1218.98       188.70 o                         
  11  13   0       2136.43       2045.82       256.87 o                         
 -10  14   0        908.39       1057.96       115.64 o                         
  -8  14   0        537.36        561.55       139.71 o                         
  -6  14   0       4650.99       4621.33       205.08 o                         
  -4  14   0       2364.41       2339.40       127.54 o                         
  -2  14   0       7830.29       7754.88       337.65 o                         
   0  14   0       8281.78       8009.50       241.98 o                         
   2  14   0       6505.39       6737.78       185.04 o                         
   4  14   0       2065.89       2098.98        68.73 o                         
   6  14   0       4799.56       4725.95       110.35 o                         
   8  14   0        688.69        709.06       102.67 o                         
  10  14   0       1081.25       1032.21       186.13 o                         
  -9  15   0       6983.75       7441.37       300.22 o                         
  -7  15   0      18819.75      19226.61       490.91 o                         
  -5  15   0      43234.50      43009.02       792.99 o                         
  -3  15   0      14984.90      15070.10       540.03 o                         
  -1  15   0      20550.14      20609.63       465.04 o                         
   1  15   0      22272.58      21825.99       630.47 o                         
   3  15   0      14129.06      14288.13       229.79 o                         
   5  15   0      44135.48      42841.88       762.60 o                         
   7  15   0      19270.37      18936.67       796.02 o                         
   9  15   0       7538.98       7122.87       478.46 o                         
 -10  16   0       1741.21       1924.63       257.56 o                         
  -8  16   0         72.37         49.01        34.39 o                         
  -6  16   0       2106.10       2100.65       137.06 o                         
  -4  16   0       2063.90       2208.48       201.99 o                         
  -2  16   0       4448.21       4216.45       257.04 o                         
   0  16   0       8249.80       8413.38       264.36 o                         
   2  16   0       3941.10       3972.26       126.93 o                         
   4  16   0       2095.97       2096.41        71.19 o                         
   6  16   0       1926.62       2076.89       238.51 o                         
   8  16   0        137.44        140.81        81.21 o                         
  10  16   0       1897.08       1841.42       250.58 o                         
  -9  17   0       2201.92       2148.57       261.06 o                         
  -7  17   0       3499.18       3439.44       188.00 o                         
  -5  17   0       1535.43       1452.92       179.97 o                         
  -3  17   0      14668.93      14553.64       568.90 o                         
  -1  17   0      12735.93      13106.57       358.59 o                         
   1  17   0      11890.29      11831.30       321.49 o                         
   3  17   0      15983.07      16068.98       257.99 o                         
   5  17   0       1364.28       1290.56        71.00 o                         
   7  17   0       3472.75       3469.71       332.22 o                         
   9  17   0       2335.77       2306.91       284.33 o                         
  -8  18   0         95.98        218.77       109.55 o                         
  -6  18   0       2994.30       3149.73       162.10 o                         
  -4  18   0       1950.73       1968.41       207.93 o                         
  -2  18   0       3528.39       3659.77       187.92 o                         
   0  18   0       7064.10       7086.84       254.23 o                         
   2  18   0       3621.81       3802.54       130.26 o                         
   4  18   0       2543.92       2702.61        84.68 o                         
   6  18   0       2489.14       2741.17       287.52 o                         
   8  18   0         90.77         29.19        72.37 o                         
  -9  19   0       1239.18       1255.77       211.31 o                         
  -7  19   0       1282.94       1382.78       205.18 o                         
  -5  19   0        540.05        504.64       117.75 o                         
  -3  19   0        958.56        951.29       142.29 o                         
  -1  19   0       3158.98       3262.24       231.23 o                         
   1  19   0       3089.18       3177.67       156.50 o                         
   3  19   0       1514.55       1459.95        67.94 o                         
   5  19   0        663.09        560.32       132.20 o                         
   7  19   0        837.25        974.61       194.35 o                         
   9  19   0        983.44        924.55       188.06 o                         
  -8  20   0       4753.92       5156.53       413.86 o                         
  -6  20   0       1985.40       2059.51       244.62 o                         
  -4  20   0      10846.78      10875.37       522.07 o                         
  -2  20   0      11391.74      10992.18       360.48 o                         
   0  20   0      32201.56      32294.83       676.13 o                         
   2  20   0      11221.31      11034.10       252.31 o                         
   4  20   0      10917.36      10964.20       215.00 o                         
   6  20   0       1852.38       1970.03       260.39 o                         
   8  20   0       4464.90       4680.12       431.90 o                         
  -7  21   0        334.66        386.05       128.75 o                         
  -5  21   0        544.64        567.33       134.73 o                         
  -3  21   0        195.12        185.50        56.77 o                         
  -1  21   0       2362.40       2447.09       161.95 o                         
   1  21   0       2434.61       2514.93       142.27 o                         
   3  21   0        325.16        305.41        49.23 o                         
   5  21   0        675.80        870.01       173.93 o                         
   7  21   0        203.57        110.20        72.17 o                         
  -6  22   0       9818.68      10249.81       579.77 o                         
  -4  22   0       5076.42       4911.04       354.86 o                         
  -2  22   0       4787.66       4835.77       320.10 o                         
   0  22   0       2207.41       2235.80       150.05 o                         
   2  22   0       4746.02       4558.06       196.49 o                         
   4  22   0       4995.00       5001.09       400.16 o                         
   6  22   0       9507.60       9950.13       631.65 o                         
  -5  23   0        217.14        199.03        93.59 o                         
  -3  23   0        628.87        623.73       128.80 o                         
  -1  23   0       2744.27       2664.55       396.92 o                         
   1  23   0       2271.92       2337.48       183.09 o                         
   3  23   0        562.04        493.73       125.96 o                         
   5  23   0         97.17         58.68        69.61 o                         
  -4  24   0       2153.38       2271.09       251.14 o                         
  -2  24   0        293.90        253.04        83.69 o                         
   0  24   0       1446.70       1395.35       155.52 o                         
   2  24   0        212.33        120.20        75.81 o                         
   4  24   0       1797.11       1838.17       254.34 o                         
  -3  25   0       5918.74       5848.20       390.86 o                         
  -1  25   0       2929.63       3020.81       248.90 o                         
   3  25   0       5572.72       5276.97       431.18 o                         
  -2  26   0         87.61        183.50        82.02 o                         
   2  26   0         58.41        -23.21        57.76 o                         
 -14   0   1        793.76       1150.18       193.67 o                         
 -12   0   1      12365.09      11990.06       412.07 o                         
 -10   0   1      21536.39      21922.32       520.30 o                         
  -8   0   1      43814.64      43081.05       716.50 o                         
  -6   0   1     104897.10     102485.80      1960.20 o                         
  -4   0   1      30323.29      31680.72       719.87 o                         
  -2   0   1      18605.38      19120.47       441.14 o                         
   0   0   1      61215.27      59399.39      1223.07 o                         
   2   0   1     145657.39     136939.20      1911.52 o                         
   4   0   1      76639.30      73412.55      1558.37 o                         
   6   0   1      38142.26      38195.30       992.27 o                         
   8   0   1       5282.73       5064.91       315.63 o                         
 -13   1   1         59.58         38.42        50.66 o                         
 -11   1   1       1694.82       1768.53        98.59 o                         
  -9   1   1      15135.16      15319.66       387.76 o                         
  -7   1   1        731.10        772.33        55.95 o                         
  -5   1   1      13900.92      13978.55       227.57 o                         
  -3   1   1       2091.61       2224.28        79.87 o                         
  -1   1   1       2031.39       2261.06        83.24 o                         
   1   1   1      80806.45      77022.61      1137.59 o                         
   3   1   1       5571.72       5408.55       138.70 o                         
   5   1   1       4279.96       4370.48       227.03 o                         
   7   1   1        905.68        925.89        89.05 o                         
   9   1   1         97.40         29.53        32.36 o                         
 -14   2   1       3456.73       3679.59       313.28 o                         
 -12   2   1       2837.36       2920.44       155.10 o                         
 -10   2   1       5098.07       5414.68       165.17 o                         
  -8   2   1        933.41        970.37        67.85 o                         
  -6   2   1       2566.04       2528.59        90.62 o                         
  -4   2   1      65530.69      65791.84       764.67 o                         
  -2   2   1      34601.93      35411.20       532.60 o                         
   0   2   1      26593.54      28932.03       681.50 o                         
   2   2   1        313.64        338.99        31.65 o                         
   4   2   1       3472.12       3655.22       120.54 o                         
   6   2   1       8196.99       7842.03       248.14 o                         
   8   2   1       7074.38       7125.91       270.61 o                         
  10   2   1       4044.31       3624.90       287.27 o                         
 -13   3   1        740.70        798.65       108.95 o                         
 -11   3   1        863.55        957.44        74.93 o                         
  -9   3   1      20490.09      20931.86       479.42 o                         
  -7   3   1       9209.82       9542.77       211.54 o                         
  -5   3   1      26941.62      26698.33       375.82 o                         
  -3   3   1       7745.50       8165.01       182.24 o                         
  -1   3   1       8369.62       8764.40       146.36 o                         
   1   3   1      53085.25      55438.74      1219.18 o                         
   3   3   1      15072.19      14643.95       263.37 o                         
   5   3   1      15154.37      15172.69       302.31 o                         
   7   3   1       5726.57       5804.09       283.54 o                         
   9   3   1       1098.50       1018.98       138.09 o                         
 -14   4   1       1513.06       1409.85       150.77 o                         
 -12   4   1        791.16        864.50        87.85 o                         
 -10   4   1       5054.49       5020.68       159.86 o                         
  -8   4   1       1088.66       1095.74        73.01 o                         
  -6   4   1        502.57        487.13        42.09 o                         
  -4   4   1      22770.92      23586.46       320.14 o                         
  -2   4   1      12407.01      12993.90       255.28 o                         
   0   4   1      16513.23      16467.47       439.12 o                         
   2   4   1       2030.88       1934.56       160.39 o                         
   4   4   1        807.97        882.22        58.01 o                         
   6   4   1       8691.72       8820.80       230.66 o                         
   8   4   1       1153.51       1174.92       104.52 o                         
  10   4   1       1503.11       1286.42       161.26 o                         
 -13   5   1       7190.53       6896.79       313.35 o                         
 -11   5   1      15952.97      16090.53       326.79 o                         
  -9   5   1       6962.49       6784.13       247.62 o                         
  -7   5   1      30166.18      29360.71       451.90 o                         
  -5   5   1      49161.25      47625.47       599.33 o                         
  -3   5   1     207219.16     197906.48      6209.68 o                         
  -1   5   1     132650.19     130940.67      1775.22 o                         
   1   5   1      72725.08      72049.84      1553.07 o                         
   3   5   1      41423.48      41520.98       669.44 o                         
   5   5   1      15867.71      15969.18       310.94 o                         
   7   5   1      33546.45      34228.21       573.64 o                         
   9   5   1      12650.67      11773.21       483.75 o                         
 -14   6   1       1366.80       1368.72       147.06 o                         
 -12   6   1        294.91        375.32        60.91 o                         
 -10   6   1       5613.34       5549.89       191.47 o                         
  -8   6   1       2919.01       2905.70       118.66 o                         
  -6   6   1       2582.00       2962.18        98.83 o                         
  -4   6   1       8552.04       8550.93       217.85 o                         
  -2   6   1      26387.25      27406.36       478.28 o                         
   0   6   1      25965.58      26433.07       655.37 o                         
   2   6   1       8170.47       8495.03       362.50 o                         
   4   6   1        678.92        651.88        53.97 o                         
   6   6   1       5943.72       6253.27       186.06 o                         
   8   6   1       1472.81       1433.78       117.18 o                         
 -13   7   1       1594.22       1710.91       158.91 o                         
 -11   7   1       1602.56       1511.06       104.05 o                         
  -9   7   1      14169.24      13968.89       380.19 o                         
  -7   7   1      12485.13      11887.82       243.13 o                         
  -5   7   1      39952.92      40519.14       678.25 o                         
  -3   7   1       1237.09       1256.61        77.88 o                         
  -1   7   1      24522.75      25099.72       543.97 o                         
   1   7   1      28239.78      27521.54       725.37 o                         
   3   7   1      19659.98      20903.26       685.78 o                         
   5   7   1      23410.60      23478.83       393.99 o                         
   7   7   1       1724.49       1892.84       104.90 o                         
   9   7   1        399.07        320.26        71.49 o                         
 -12   8   1       2038.64       2065.70       128.21 o                         
 -10   8   1       4846.79       4619.16       172.21 o                         
  -8   8   1       1611.91       1539.91        85.65 o                         
  -6   8   1       3345.63       3466.79       226.85 o                         
  -4   8   1      11330.30      11391.66       277.90 o                         
  -2   8   1       7604.94       8085.99       210.06 o                         
   0   8   1      37545.64      37833.22       573.08 o                         
   2   8   1       3337.32       3427.08       225.46 o                         
   4   8   1        255.00        266.86        32.47 o                         
   6   8   1       4525.26       4664.98       150.16 o                         
   8   8   1       1907.99       1926.71       127.99 o                         
 -13   9   1        460.39        395.40        86.14 o                         
 -11   9   1        198.94        210.11        44.89 o                         
  -9   9   1       6284.94       6323.03       246.35 o                         
  -7   9   1       4390.53       4337.29       138.99 o                         
  -5   9   1      16409.76      15990.99       357.48 o                         
  -3   9   1      11408.05      11926.69       294.35 o                         
  -1   9   1       1421.95       1448.24        88.22 o                         
   1   9   1      12698.07      12606.96       458.82 o                         
   3   9   1       2594.58       2579.09       217.73 o                         
   5   9   1       9539.89       9384.75       203.39 o                         
   7   9   1       2637.48       2534.88       129.70 o                         
   9   9   1        251.36        364.80       131.80 o                         
 -12  10   1       5073.77       5073.11       259.42 o                         
 -10  10   1      22068.51      21689.04       423.98 o                         
  -8  10   1      34262.47      33308.50       564.26 o                         
  -6  10   1      44648.85      44168.46       770.23 o                         
  -4  10   1      32276.75      33101.09       749.67 o                         
  -2  10   1      31813.79      31935.70       570.96 o                         
   0  10   1      31879.07      31350.81       414.87 o                         
   2  10   1      72449.73      68805.51      1616.20 o                         
   4  10   1      33638.56      34212.25      1017.56 o                         
   6  10   1      21550.73      21189.39       567.66 o                         
   8  10   1       8048.76       7715.79       249.33 o                         
  10  10   1       1941.91       1930.97       268.37 o                         
 -13  11   1        178.66        204.20        68.14 o                         
 -11  11   1        741.50        782.70        76.60 o                         
  -9  11   1       4791.52       4927.56       221.63 o                         
  -7  11   1       1038.63       1016.67        91.49 o                         
  -5  11   1       9396.67       9321.70       277.31 o                         
  -3  11   1       9721.41      10607.12       285.46 o                         
  -1  11   1       1380.91       1362.39        94.34 o                         
   1  11   1      11125.52      10511.17       435.19 o                         
   3  11   1       2523.10       2599.79       223.02 o                         
   5  11   1       3952.46       3832.70       206.87 o                         
   7  11   1       1645.04       1268.12       200.86 o                         
   9  11   1        198.07        172.23        97.70 o                         
 -12  12   1       1427.63       1435.92       142.23 o                         
 -10  12   1       3531.37       3450.50       197.51 o                         
  -8  12   1       2585.72       2471.06       151.47 o                         
  -6  12   1       5279.85       5365.59       215.37 o                         
  -4  12   1      30159.80      29776.04       609.06 o                         
  -2  12   1      16736.87      16937.30       481.76 o                         
   0  12   1      26503.53      26899.53       374.87 o                         
   2  12   1       3721.72       3819.62       197.03 o                         
   4  12   1       3824.97       3800.35       203.88 o                         
   6  12   1       7707.89       7305.56       459.10 o                         
   8  12   1       6904.37       7151.82       498.46 o                         
  10  12   1       3366.29       3187.14       354.46 o                         
 -11  13   1       1717.84       1770.39       152.31 o                         
  -9  13   1       6815.57       6973.85       278.44 o                         
  -7  13   1        872.36        823.24        90.48 o                         
  -5  13   1       7836.92       7903.61       300.73 o                         
  -3  13   1        520.79        563.09        64.54 o                         
  -1  13   1       1682.63       1731.33        86.37 o                         
   1  13   1      14386.88      14006.22       381.90 o                         
   3  13   1      10315.95      10682.83       464.36 o                         
   5  13   1       4756.20       4799.69       358.48 o                         
   7  13   1        479.93        590.42       146.39 o                         
   9  13   1         60.31         27.71        78.31 o                         
 -12  14   1        385.43        334.62        76.84 o                         
 -10  14   1       2085.85       2012.37       154.92 o                         
  -8  14   1        400.01        420.30        68.62 o                         
  -6  14   1        926.19        847.71        91.29 o                         
  -4  14   1      11395.32      11658.04       331.97 o                         
  -2  14   1       3938.98       4085.32       209.52 o                         
   0  14   1       3037.06       3180.32       107.51 o                         
   2  14   1        244.75        287.99        57.60 o                         
   4  14   1        677.57        654.60        90.34 o                         
   6  14   1       5583.26       5380.79       410.05 o                         
   8  14   1        726.82        948.64       190.25 o                         
 -11  15   1       9680.02      10265.70       387.46 o                         
  -9  15   1       1901.40       1887.93       148.13 o                         
  -7  15   1      16632.73      16042.11       451.46 o                         
  -5  15   1      20708.47      20656.23       493.11 o                         
  -3  15   1      40858.32      40146.02      1005.90 o                         
  -1  15   1      51703.20      52453.86       835.28 o                         
   1  15   1      21524.14      20863.85       291.14 o                         
   3  15   1      10645.05      10463.97       359.26 o                         
   5  15   1       6070.09       5926.49       420.09 o                         
   7  15   1      11411.56      11244.21       640.55 o                         
   9  15   1       4696.05       4428.92       423.28 o                         
 -10  16   1        638.64        632.93       143.03 o                         
  -8  16   1        478.84        408.95        73.84 o                         
  -6  16   1       3215.70       3091.03       181.04 o                         
  -4  16   1       6278.85       6140.81       322.26 o                         
  -2  16   1       3980.93       4127.14       224.50 o                         
   0  16   1       2044.32       2004.76        94.14 o                         
   2  16   1        239.88        234.29        91.02 o                         
   4  16   1        846.27        680.20       140.55 o                         
   6  16   1       3389.82       3254.76       330.66 o                         
   8  16   1        552.11        663.58       169.26 o                         
 -11  17   1       1363.63       1305.28       203.24 o                         
  -9  17   1      11324.41      11443.14       405.19 o                         
  -7  17   1       4631.83       4844.78       233.72 o                         
  -5  17   1       9794.86       9567.69       317.94 o                         
  -3  17   1       1993.87       2206.71       179.41 o                         
  -1  17   1       4029.08       4204.45       163.79 o                         
   1  17   1      18261.17      18303.61       275.95 o                         
   3  17   1       9533.32       9781.67       514.78 o                         
   5  17   1       7922.44       7951.27       517.27 o                         
   7  17   1       1228.79       1254.53       218.84 o                         
 -10  18   1        714.85        722.21       106.22 o                         
  -8  18   1        630.20        572.72        86.77 o                         
  -6  18   1       1044.03       1153.91       110.66 o                         
  -4  18   1       3894.71       3851.82       257.35 o                         
  -2  18   1       2785.85       2917.52       148.09 o                         
   0  18   1       4651.18       4757.90       154.46 o                         
   2  18   1        241.55        203.82        79.03 o                         
   4  18   1        233.44        225.98       106.42 o                         
   6  18   1       1892.20       1967.57       268.05 o                         
   8  18   1       1810.63       1663.28       264.44 o                         
  -9  19   1       2040.55       1897.90       162.06 o                         
  -7  19   1         57.52         77.00        53.66 o                         
  -5  19   1       4114.61       3913.58       280.97 o                         
  -3  19   1       1254.17       1117.47       134.75 o                         
  -1  19   1        125.20        147.39        39.36 o                         
   1  19   1       5641.48       5604.40       124.85 o                         
   3  19   1       1065.88       1037.71       179.03 o                         
   5  19   1       1433.98       1734.44       250.94 o                         
   7  19   1        103.78         57.50        76.21 o                         
  -8  20   1      10258.66      10699.83       383.73 o                         
  -6  20   1      11654.26      11565.72       542.50 o                         
  -4  20   1       7530.57       7064.60       382.52 o                         
  -2  20   1       7619.15       7840.34       268.79 o                         
   0  20   1       8118.26       8183.26       198.42 o                         
   2  20   1      23618.39      23306.95       904.48 o                         
   4  20   1      13353.43      13793.63       702.60 o                         
   6  20   1       5879.23       6042.41       502.62 o                         
  -9  21   1        970.30        901.98       184.59 o                         
  -7  21   1        233.61        336.30       113.97 o                         
  -5  21   1       3452.98       3405.86       273.43 o                         
  -3  21   1       1923.88       1878.18       175.60 o                         
  -1  21   1         95.69         99.79        37.15 o                         
   1  21   1       1704.24       1669.82        61.92 o                         
   3  21   1        309.06        231.08       106.78 o                         
   5  21   1       1397.12       1554.68       251.92 o                         
  -8  22   1       1061.78       1140.24       187.46 o                         
  -6  22   1       2561.63       2721.45       266.50 o                         
  -4  22   1       6834.62       6761.06       381.29 o                         
  -2  22   1       6362.78       6384.35       298.49 o                         
   0  22   1      10740.24      10453.15       306.21 o                         
   2  22   1        845.93        694.99       156.06 o                         
   4  22   1       1514.98       1478.19       241.82 o                         
  -7  23   1        701.56        587.34       139.69 o                         
  -5  23   1       3380.45       3638.89       298.40 o                         
  -3  23   1       1377.87       1360.30       162.78 o                         
  -1  23   1        190.43        219.01        61.15 o                         
   1  23   1       1049.59       1081.70       193.47 o                         
   3  23   1        145.33        214.41       109.47 o                         
  -6  24   1         26.96        -20.75        56.45 o                         
  -4  24   1        259.74        301.85        96.59 o                         
  -2  24   1       1209.91       1194.85       145.43 o                         
   0  24   1       2304.65       2141.52       266.44 o                         
   2  24   1        491.50        364.87       128.57 o                         
  -5  25   1       4175.90       4213.24       331.19 o                         
  -3  25   1      12011.33      11303.01       506.14 o                         
   1  25   1       5091.81       5000.89       425.46 o                         
   0  26   1        647.57        667.64       165.10 o                         
 -14   0   2      11778.48      12983.86       652.01 o                         
 -12   0   2       8589.51       8585.67       316.73 o                         
 -10   0   2       7763.45       7593.89       365.01 o                         
  -8   0   2      62809.29      61443.45      1430.90 o                         
  -6   0   2      74213.84      73861.58      1579.92 o                         
  -4   0   2     105468.89      98871.55      4391.17 o                         
  -2   0   2      92738.31      92566.28      1358.18 o                         
   0   0   2      44951.81      43704.84      1050.21 o                         
   2   0   2      16060.74      17190.11       612.14 o                         
   4   0   2      41447.47      39956.37      1044.69 o                         
   6   0   2      34496.76      34472.04       994.40 o                         
   8   0   2      11177.58       9710.24       510.29 o                         
 -15   1   2       1276.20       1499.49       158.04 o                         
 -13   1   2       2379.53       2265.97       120.99 o                         
 -11   1   2         95.26        101.82        35.81 o                         
  -9   1   2       2923.80       2870.44       118.11 o                         
  -7   1   2       3621.27       3721.10       153.42 o                         
  -5   1   2      32139.47      32970.34       565.01 o                         
  -3   1   2      24804.08      25083.36       297.49 o                         
  -1   1   2        119.87        176.70        27.88 o                         
   1   1   2        284.80        337.14        56.99 o                         
   3   1   2      14153.84      14633.91       602.67 o                         
   5   1   2       3565.32       3529.27       176.25 o                         
   7   1   2       3728.63       3616.03       200.76 o                         
 -14   2   2       1493.52       1445.41       118.47 o                         
 -12   2   2       4039.90       4118.85       151.30 o                         
 -10   2   2      13776.93      13806.44       298.56 o                         
  -8   2   2      19855.05      19890.55       336.27 o                         
  -6   2   2       4861.18       4780.41       166.64 o                         
  -4   2   2        212.07        170.71        20.19 o                         
  -2   2   2      27374.11      28176.03       357.93 o                         
   0   2   2      21928.15      22311.83       632.54 o                         
   2   2   2      45937.12      42543.21      1188.41 o                         
   4   2   2       1000.63       1088.56       105.09 o                         
   6   2   2       1207.18       1230.65       108.57 o                         
   8   2   2        856.64        783.95       131.33 o                         
 -15   3   2       3101.06       3280.37       231.94 o                         
 -13   3   2       1298.76       1181.97        87.18 o                         
 -11   3   2       1370.54       1364.09       120.05 o                         
  -9   3   2        325.32        334.81        40.98 o                         
  -7   3   2      16483.75      16811.46       275.07 o                         
  -5   3   2      28701.93      28957.11       518.39 o                         
  -3   3   2      57893.25      58329.27       730.93 o                         
  -1   3   2       4898.57       5069.19       168.62 o                         
   1   3   2       1747.11       1805.70       172.37 o                         
   3   3   2       9745.30      10129.46       478.90 o                         
   5   3   2       1421.34       1468.08       255.27 o                         
   7   3   2       7218.96       6564.55       363.29 o                         
 -14   4   2       1107.32       1144.95       134.08 o                         
 -12   4   2       2324.59       2284.71       164.13 o                         
 -10   4   2       4393.13       4155.53       149.11 o                         
  -8   4   2       7855.54       7948.13       179.60 o                         
  -6   4   2         41.61         54.34        28.78 o                         
  -4   4   2      14390.14      14787.44       315.77 o                         
  -2   4   2      21851.01      21892.12       355.43 o                         
   0   4   2       5593.16       6155.65       301.48 o                         
   2   4   2      12361.14      12803.84       529.39 o                         
   4   4   2         23.60          6.22        38.68 o                         
   6   4   2        281.92        356.40        76.07 o                         
 -15   5   2       2009.35       2277.77       193.32 o                         
 -13   5   2      14687.79      14667.81       361.63 o                         
 -11   5   2      23673.76      22898.72       428.85 o                         
  -9   5   2      62658.77      62836.25       822.26 o                         
  -7   5   2      24993.03      24095.21       470.98 o                         
  -5   5   2      34307.54      33831.52       595.41 o                         
  -3   5   2      48560.30      48289.90       627.43 o                         
  -1   5   2      57090.08      55121.87       862.24 o                         
   1   5   2      95313.56      95164.03      2070.87 o                         
   3   5   2      35226.16      34230.43       711.14 o                         
   5   5   2      16659.20      16830.20       482.14 o                         
   7   5   2       2751.00       2713.13       303.85 o                         
 -14   6   2       2135.01       2175.06       178.17 o                         
 -12   6   2       2658.75       2665.42       176.65 o                         
 -10   6   2       2430.71       2373.63       105.53 o                         
  -8   6   2       9061.32       9051.79       186.25 o                         
  -6   6   2        583.04        582.13        67.45 o                         
  -4   6   2       4815.78       4822.52       164.10 o                         
  -2   6   2      23662.35      23604.56       367.13 o                         
   0   6   2       2592.86       2678.56       198.45 o                         
   2   6   2       7986.64       8421.43       414.84 o                         
   4   6   2        156.91        181.05        58.20 o                         
   6   6   2       2900.34       2756.84       298.05 o                         
 -13   7   2       3040.17       3100.77       150.01 o                         
 -11   7   2       1265.91       1262.60        83.59 o                         
  -9   7   2       7377.80       7329.82       179.02 o                         
  -7   7   2      25607.14      25101.37       516.42 o                         
  -5   7   2      18739.40      18220.55       387.05 o                         
  -3   7   2      15529.38      15294.45       329.16 o                         
  -1   7   2      16607.29      15937.25       558.20 o                         
   1   7   2       3933.90       3903.86       266.14 o                         
   3   7   2      12956.42      13065.34       395.82 o                         
   5   7   2       7602.40       7548.21       319.11 o                         
   7   7   2       9391.95       9499.71       598.06 o                         
 -14   8   2       1423.22       1613.08       155.51 o                         
 -12   8   2       4316.30       4290.94       229.03 o                         
 -10   8   2       3120.37       3121.28       120.98 o                         
  -8   8   2       8319.35       8353.30       274.92 o                         
  -6   8   2       6758.78       7051.06       231.15 o                         
  -4   8   2       3260.51       3393.85       138.07 o                         
  -2   8   2      29570.66      29940.29       441.43 o                         
   0   8   2       6524.93       6056.35       314.72 o                         
   2   8   2      13782.26      13587.41       574.99 o                         
   4   8   2       1313.42       1386.33       127.80 o                         
   6   8   2       2079.06       2198.66       270.71 o                         
   8   8   2        900.83        971.10       204.89 o                         
 -13   9   2        943.88        790.86       107.84 o                         
 -11   9   2        704.98        782.02        66.47 o                         
  -9   9   2       3747.03       3851.58       190.44 o                         
  -7   9   2       8518.08       8715.90       275.40 o                         
  -5   9   2       6223.90       6698.33       219.38 o                         
  -3   9   2      12099.96      12284.65       289.11 o                         
  -1   9   2        365.65        277.28        76.53 o                         
   1   9   2       7962.13       7909.04       396.23 o                         
   3   9   2       8048.24       8033.46       452.33 o                         
   5   9   2       1029.24       1088.92       184.88 o                         
   7   9   2       2091.23       1800.34       260.76 o                         
   9   9   2         24.77         43.92        87.76 o                         
 -14  10   2       6198.79       6632.74       321.82 o                         
 -12  10   2       2617.06       2567.56       181.01 o                         
 -10  10   2      12074.83      11676.08       368.49 o                         
  -8  10   2      31433.20      30939.83       637.00 o                         
  -6  10   2      37501.37      36545.88       714.27 o                         
  -4  10   2     114502.66     116156.26      1652.03 o                         
  -2  10   2      34756.17      34061.67       604.91 o                         
   0  10   2      31015.10      29889.17       885.36 o                         
   2  10   2      14635.04      14053.75       593.79 o                         
   4  10   2      20345.74      20084.00       559.53 o                         
   6  10   2      13096.36      13136.82       686.50 o                         
   8  10   2       7569.65       7790.45       572.18 o                         
 -13  11   2       1006.38        879.05       116.77 o                         
 -11  11   2         72.67         32.40        40.17 o                         
  -9  11   2       5299.10       5189.73       230.27 o                         
  -7  11   2       3008.86       3069.64       166.46 o                         
  -5  11   2       8066.11       8192.01       269.64 o                         
  -3  11   2       5396.26       5303.06       173.03 o                         
  -1  11   2        171.86        151.04        68.51 o                         
   1  11   2       4375.86       4351.03       294.81 o                         
   3  11   2       5237.09       5111.50       365.98 o                         
   5  11   2        676.19        754.52       159.52 o                         
   7  11   2       2411.94       2363.40       303.02 o                         
 -12  12   2       5057.83       5093.60       262.80 o                         
 -10  12   2      11877.95      11357.52       374.47 o                         
  -8  12   2      12372.93      12569.30       375.62 o                         
  -6  12   2       3376.67       3640.02       180.35 o                         
  -4  12   2       4961.93       5436.05       204.01 o                         
  -2  12   2      23210.19      23111.99       422.86 o                         
   0  12   2       9281.85       9551.15       443.86 o                         
   2  12   2      23308.74      22540.15       811.92 o                         
   4  12   2       3090.19       3101.17       299.21 o                         
   6  12   2       1392.72       1440.43       229.51 o                         
   8  12   2       1249.06       1195.70       226.71 o                         
 -13  13   2       1247.69       1148.28       137.04 o                         
 -11  13   2        268.20        327.96        70.60 o                         
  -9  13   2       1637.18       1654.43       135.00 o                         
  -7  13   2       2368.18       2461.86       157.45 o                         
  -5  13   2       8311.67       8194.44       277.54 o                         
  -3  13   2      14178.03      14108.87       291.46 o                         
  -1  13   2        377.03        403.56       102.81 o                         
   1  13   2       2416.47       2419.51       229.72 o                         
   3  13   2       1683.07       1278.71       191.89 o                         
   5  13   2       1732.52       1708.78       236.98 o                         
   7  13   2       4779.52       4593.89       432.42 o                         
 -12  14   2        848.50       1012.38       121.07 o                         
 -10  14   2       3444.97       3223.06       200.63 o                         
  -8  14   2       6574.20       6573.87       298.36 o                         
  -6  14   2        479.37        504.07        74.23 o                         
  -4  14   2       1217.70       1302.91       103.22 o                         
  -2  14   2       4977.65       5071.16       151.08 o                         
   0  14   2       5010.16       5268.83       342.08 o                         
   2  14   2       5108.33       4950.72       358.78 o                         
   4  14   2        357.71        307.90       103.23 o                         
   6  14   2         66.50         20.82        72.59 o                         
 -11  15   2       7523.55       7072.40       319.68 o                         
  -9  15   2      17431.93      17038.98       499.19 o                         
  -7  15   2      16305.20      15954.28       455.90 o                         
  -5  15   2       8836.89       8619.30       298.65 o                         
  -3  15   2      20220.15      20030.20       579.56 o                         
  -1  15   2      35838.42      36225.30      1086.94 o                         
   1  15   2      34208.33      33177.30      1044.11 o                         
   3  15   2      10361.83      10146.89       565.12 o                         
   5  15   2      11579.11      11224.84       636.75 o                         
   7  15   2       1248.11       1137.96       223.81 o                         
 -12  16   2        791.66        794.56       114.10 o                         
 -10  16   2       2496.10       2418.85       182.30 o                         
  -8  16   2       3678.18       3636.63       213.24 o                         
  -6  16   2        793.61        783.26        95.80 o                         
  -4  16   2       2491.40       2461.32       182.42 o                         
  -2  16   2       1782.50       1793.52        70.27 o                         
   0  16   2       1325.30       1343.01       184.07 o                         
   2  16   2       5441.08       5364.55       390.77 o                         
   4  16   2        537.77        560.67       147.34 o                         
   6  16   2        260.12        233.79       107.46 o                         
 -11  17   2       1581.65       1622.58       160.05 o                         
  -9  17   2       1237.26       1454.99       141.32 o                         
  -7  17   2       8639.00       8508.82       328.22 o                         
  -5  17   2      19896.23      20191.60       504.68 o                         
  -3  17   2      11290.21      11265.14       405.03 o                         
  -1  17   2       3382.03       3383.74       295.07 o                         
   1  17   2       1589.70       1533.97       210.20 o                         
   3  17   2       4792.13       4757.13       397.08 o                         
   5  17   2       2550.71       2402.19       305.56 o                         
 -10  18   2       2306.13       2179.59       179.23 o                         
  -8  18   2       4542.79       4210.56       237.39 o                         
  -6  18   2         10.02         -3.87        38.67 o                         
  -4  18   2        395.61        390.07        82.78 o                         
  -2  18   2       1425.98       1493.46        65.76 o                         
   0  18   2        908.22        818.64       154.35 o                         
   2  18   2       6978.37       6521.25       455.63 o                         
   4  18   2        263.48        189.36        96.42 o                         
   6  18   2       1037.16       1038.25       218.29 o                         
 -11  19   2        214.46        251.90        73.70 o                         
  -9  19   2        892.09        766.97       107.55 o                         
  -7  19   2       1377.81       1472.89       139.29 o                         
  -5  19   2       2325.41       2422.31       206.36 o                         
  -3  19   2       2035.08       2118.88       118.60 o                         
  -1  19   2         17.28         60.81        62.71 o                         
   1  19   2        889.62        961.43       177.91 o                         
   3  19   2       3098.79       3611.42       359.97 o                         
   5  19   2        713.08        836.89       194.96 o                         
 -10  20   2       3208.83       3359.96       230.28 o                         
  -8  20   2       8122.04       8494.34       350.09 o                         
  -6  20   2       9585.15      10085.33       474.91 o                         
  -2  20   2       9621.34       9604.15       194.74 o                         
   0  20   2       7080.81       7759.44       498.32 o                         
   2  20   2       3627.60       3970.54       366.99 o                         
   4  20   2       6798.53       7166.95       544.69 o                         
  -9  21   2       1245.25       1306.99       143.00 o                         
  -7  21   2       1612.87       1591.70       198.47 o                         
  -5  21   2        316.35        369.02        90.58 o                         
  -3  21   2       1389.21       1476.57       105.37 o                         
  -1  21   2        221.51        256.50       106.41 o                         
   1  21   2       2194.91       1921.16       255.89 o                         
   3  21   2       1048.91       1171.98       225.06 o                         
  -8  22   2       3547.51       3536.56       313.79 o                         
  -6  22   2       3059.85       2949.15       254.40 o                         
  -4  22   2        118.37        117.99        61.05 o                         
  -2  22   2      10291.07      10259.15       592.68 o                         
   0  22   2       4599.60       5191.11       420.74 o                         
   2  22   2       6185.28       6158.78       485.32 o                         
  -7  23   2       1477.93       1458.05       195.20 o                         
  -5  23   2        612.47        571.90       111.77 o                         
  -3  23   2        872.86        816.56       111.75 o                         
  -1  23   2        628.63        510.66       148.12 o                         
   1  23   2        804.94        703.73       167.72 o                         
  -6  24   2         93.23         90.33        62.84 o                         
  -4  24   2       1043.56        999.71       135.36 o                         
  -2  24   2       1311.91       1498.73       231.42 o                         
   0  24   2        127.08         46.42        81.10 o                         
  -5  25   2       2880.24       2656.45       238.01 o                         
  -3  25   2       3974.83       3519.47       349.39 o                         
  -1  25   2       4371.27       4275.25       404.88 o                         
 -16   0   3       3426.92       3795.51       359.65 o                         
 -14   0   3      18961.01      20171.64       538.14 o                         
 -12   0   3      32747.14      15342.97     16559.75 o                         
 -10   0   3      34396.71      35290.94       988.71 o                         
  -8   0   3      23430.29      23170.18       701.19 o                         
  -6   0   3      64982.95      64223.06       974.57 o                         
  -4   0   3      30728.87      30485.15       566.12 o                         
  -2   0   3     124910.70     119132.73      1869.09 o                         
   0   0   3      36952.18      36790.90      1010.61 o                         
   2   0   3      26954.93      25758.71       902.61 o                         
 -15   1   3        188.84        255.70        74.44 o                         
 -13   1   3       5168.22       5371.51       364.31 o                         
 -11   1   3       2098.81       2135.85       106.98 o                         
  -9   1   3       2972.82       2822.01       151.27 o                         
  -7   1   3      13447.49      13309.05       199.62 o                         
  -5   1   3       8076.16       8424.27       158.97 o                         
  -3   1   3       9407.76       9640.57       196.29 o                         
  -1   1   3       2726.22       2659.56       145.36 o                         
   1   1   3       4330.43       4618.60       312.83 o                         
   3   1   3       3808.16       3926.90       329.50 o                         
 -16   2   3       1338.79       1553.10       226.64 o                         
 -14   2   3       1447.78       1428.39       113.26 o                         
 -12   2   3       4929.11       5072.06       183.05 o                         
 -10   2   3       4107.15       4155.59       134.23 o                         
  -8   2   3      23253.04      21994.23       459.88 o                         
  -6   2   3      11292.96      11195.91       180.83 o                         
  -4   2   3      36840.07      37180.09       461.12 o                         
  -2   2   3       3567.28       3699.79       123.37 o                         
   0   2   3       7384.41       7406.79       271.20 o                         
   2   2   3       4869.05       4845.21       347.14 o                         
   4   2   3      14605.16      13785.20       689.15 o                         
 -15   3   3       1145.72       1278.12       143.53 o                         
 -13   3   3       6692.08       6734.80       211.62 o                         
 -11   3   3       2758.63       2902.58       114.14 o                         
  -9   3   3       8493.59       8325.66       335.56 o                         
  -7   3   3       3025.55       3319.36       155.82 o                         
  -5   3   3       7351.12       7522.67       149.62 o                         
  -3   3   3      16753.66      16928.67       276.15 o                         
  -1   3   3      21600.39      22484.02       729.44 o                         
   1   3   3       8393.68       8238.12       434.51 o                         
   3   3   3       1095.80        977.50       172.88 o                         
   5   3   3       1125.35       1109.53       206.58 o                         
 -14   4   3        968.87       1030.51       124.52 o                         
 -12   4   3       2421.27       2558.60       112.70 o                         
 -10   4   3       1074.47       1007.00        66.06 o                         
  -8   4   3      16126.16      16259.79       400.66 o                         
  -6   4   3       2806.41       2813.74       107.71 o                         
  -4   4   3       7249.39       7147.47       203.13 o                         
  -2   4   3      11424.43      11950.06       330.34 o                         
   0   4   3       2212.77       2153.91       207.32 o                         
   2   4   3       7858.84       7787.69       453.55 o                         
   4   4   3       4107.66       4407.08       378.46 o                         
 -15   5   3       5364.05       5509.57       293.70 o                         
 -13   5   3       1912.60       2120.92       107.80 o                         
 -11   5   3      25054.04      24243.49       389.58 o                         
  -9   5   3      26675.39      26752.90       570.45 o                         
  -7   5   3      77929.73      75665.68      1211.32 o                         
  -5   5   3      60191.11      59826.86       786.85 o                         
  -3   5   3      32167.58      31424.59       512.35 o                         
  -1   5   3      24725.65      24992.40       783.03 o                         
   1   5   3      21051.16      21504.47       771.41 o                         
   3   5   3      32800.38      32947.45      1106.57 o                         
   5   5   3      10024.23      10102.60       614.89 o                         
 -14   6   3        561.74        632.64        99.20 o                         
 -12   6   3       2052.39       2177.05        89.79 o                         
 -10   6   3       1508.61       1522.08       122.41 o                         
  -8   6   3      23227.16      23003.54       508.56 o                         
  -6   6   3       6222.08       6360.88       222.85 o                         
  -4   6   3       2588.94       2676.32       110.37 o                         
  -2   6   3       3549.17       3389.33       158.42 o                         
   0   6   3       2092.01       2412.67       227.79 o                         
   2   6   3       8556.21       8875.22       489.85 o                         
   4   6   3       3469.31       3730.71       350.04 o                         
   6   6   3        230.15        219.60       122.64 o                         
 -15   7   3       1250.96       1590.76       163.18 o                         
 -13   7   3      11627.19      11562.54       256.50 o                         
 -11   7   3       5954.62       5837.67       254.42 o                         
  -9   7   3       7559.58       7412.40       272.30 o                         
  -7   7   3        280.46        302.50        54.61 o                         
  -5   7   3       7086.99       7290.54       192.51 o                         
  -3   7   3      26782.36      26541.40       447.20 o                         
  -1   7   3      24069.01      23430.14       783.65 o                         
   1   7   3      10127.19       9601.68       492.18 o                         
   3   7   3       1998.27       1958.36       237.84 o                         
   5   7   3       1282.74       1329.88       226.63 o                         
   7   7   3        905.10        930.91       208.64 o                         
 -14   8   3        889.35       1056.89       127.98 o                         
 -12   8   3        250.71        319.25        68.85 o                         
 -10   8   3       1234.01       1288.07       117.32 o                         
  -8   8   3      26760.26      27117.87       582.37 o                         
  -6   8   3       9562.99       9420.77       297.05 o                         
  -4   8   3      11550.02      11755.35       260.46 o                         
  -2   8   3       1634.73       1662.07       104.04 o                         
   0   8   3       2336.96       2161.13       219.66 o                         
   2   8   3       3984.27       3955.97       323.84 o                         
   4   8   3       9138.74       8983.90       553.30 o                         
   6   8   3       1434.30       1577.36       262.01 o                         
 -15   9   3        308.19        358.98        93.83 o                         
 -13   9   3       3861.95       3706.82       225.24 o                         
 -11   9   3       2768.92       2859.75       208.57 o                         
  -9   9   3       1696.01       1776.89       132.70 o                         
  -7   9   3       5500.44       5834.20       230.41 o                         
  -5   9   3       1454.93       1459.87        85.25 o                         
  -3   9   3      14839.75      15257.31       312.79 o                         
  -1   9   3       6729.08       6490.82       372.69 o                         
   1   9   3         88.76         29.79        72.45 o                         
   3   9   3        714.12        658.81       149.08 o                         
   5   9   3       1180.57       1148.19       214.70 o                         
   7   9   3       1720.27       1357.98       251.42 o                         
 -14  10   3      10954.22      11611.08       434.87 o                         
 -12  10   3      14782.30      14649.17       457.11 o                         
 -10  10   3      18831.21      18613.45       492.47 o                         
  -8  10   3       7775.11       7969.94       282.74 o                         
  -6  10   3      34475.08      34373.53       744.00 o                         
  -4  10   3      22143.52      22517.68       403.71 o                         
  -2  10   3      67247.75      64200.52      1593.64 o                         
   0  10   3      21969.49      21829.11       788.26 o                         
   2  10   3      21554.67      21079.78       831.18 o                         
   4  10   3       4696.31       4202.30       381.19 o                         
   6  10   3       4060.64       4095.67       413.08 o                         
 -13  11   3       2826.86       2768.06       201.53 o                         
 -11  11   3       1398.82       1390.01       131.86 o                         
  -9  11   3        897.49        883.67       202.29 o                         
  -7  11   3       3769.67       3861.54       189.63 o                         
  -5  11   3       1753.14       1815.24       114.59 o                         
  -3  11   3       6702.51       6787.50       208.82 o                         
  -1  11   3       4990.62       4581.92       320.88 o                         
   1  11   3       1166.31       1163.77       179.29 o                         
   3  11   3       2124.30       1868.58       245.74 o                         
   5  11   3        273.63        290.35       123.92 o                         
 -14  12   3       1029.74       1085.10       138.24 o                         
 -12  12   3       1792.77       1861.83       159.80 o                         
 -10  12   3       2848.68       2932.13       183.76 o                         
  -8  12   3      25916.93      25699.20       592.78 o                         
  -6  12   3       4310.37       4520.96       197.99 o                         
  -4  12   3      14967.92      15049.78       308.55 o                         
  -2  12   3         69.55        105.71        73.24 o                         
   0  12   3       6056.29       6478.69       411.12 o                         
   2  12   3       4583.40       4611.73       364.91 o                         
   4  12   3       7460.66       7541.63       522.66 o                         
   6  12   3       2425.78       2386.20       317.55 o                         
 -13  13   3       2694.22       2805.02       280.83 o                         
 -11  13   3       3495.59       3347.88       208.04 o                         
  -9  13   3       4071.76       3741.70       207.65 o                         
  -7  13   3       1264.78       1219.83       110.40 o                         
  -5  13   3       4030.05       4106.44       179.86 o                         
  -3  13   3       3261.20       3113.70       127.15 o                         
  -1  13   3       5641.42       5803.01       376.79 o                         
   1  13   3       4799.34       4634.43       365.43 o                         
   3  13   3       2500.73       2423.77       285.11 o                         
   5  13   3         94.51         99.82        98.89 o                         
 -12  14   3       1157.08       1263.35       137.65 o                         
 -10  14   3        317.64        310.41        69.35 o                         
  -8  14   3       4519.32       4544.25       225.58 o                         
  -6  14   3       1801.99       1701.55       123.98 o                         
  -4  14   3       5681.90       5731.34       193.61 o                         
  -2  14   3       5118.88       4994.60       352.59 o                         
   0  14   3       2866.36       2788.65       278.64 o                         
   2  14   3       4265.38       4085.53       365.70 o                         
   4  14   3        864.20        969.70       199.61 o                         
 -13  15   3       2275.28       2310.99       195.41 o                         
 -11  15   3       9563.81       9055.13       296.77 o                         
  -9  15   3      13000.64      13214.06       425.80 o                         
  -7  15   3      43662.89      44416.62       878.44 o                         
  -5  15   3      18164.60      17947.92       437.30 o                         
  -3  15   3      16227.11      15643.85       386.42 o                         
  -1  15   3       8649.44       8590.96       484.74 o                         
   1  15   3      10908.13      11230.93       607.42 o                         
   3  15   3      14796.69      14938.23       761.92 o                         
   5  15   3       5414.77       6057.99       503.97 o                         
 -12  16   3       1572.67       1586.88       128.44 o                         
 -10  16   3        460.62        381.63        62.34 o                         
  -8  16   3       3070.76       3199.28       192.21 o                         
  -6  16   3        561.39        693.75        83.16 o                         
  -4  16   3       3661.44       3755.85       152.36 o                         
  -2  16   3       6336.96       6401.05       418.95 o                         
   0  16   3        777.52        699.35       149.46 o                         
   2  16   3       1332.92       1271.83       215.77 o                         
   4  16   3       1051.34       1124.66       213.41 o                         
 -11  17   3       4418.91       4544.20       211.63 o                         
  -9  17   3       4222.68       4309.98       237.26 o                         
  -7  17   3        310.53        309.88        62.19 o                         
  -5  17   3      12073.76      12613.70       416.44 o                         
  -3  17   3      11053.88      11657.71       582.39 o                         
  -1  17   3       9608.58       9819.95       552.56 o                         
   1  17   3       7027.83       6994.21       489.76 o                         
   3  17   3        687.40        724.20       175.12 o                         
 -12  18   3        447.14        439.44        75.44 o                         
 -10  18   3         65.38         28.21        39.59 o                         
  -8  18   3       4304.88       4349.48       269.86 o                         
  -6  18   3       1632.73       1702.54       128.60 o                         
  -4  18   3       4234.75       4263.80       168.83 o                         
  -2  18   3       1396.71       1372.82       207.19 o                         
   0  18   3        112.26        144.63        95.55 o                         
   2  18   3        197.62        186.81       107.51 o                         
   4  18   3       2330.42       2367.13       324.03 o                         
 -11  19   3        757.10        724.06        89.58 o                         
  -9  19   3        459.55        392.89        64.08 o                         
  -7  19   3       1175.15       1375.61       125.75 o                         
  -5  19   3       1025.95       1063.11       105.98 o                         
  -3  19   3       3095.60       3080.92       309.60 o                         
  -1  19   3        498.21        650.11       156.67 o                         
   1  19   3        256.58        376.58       140.03 o                         
   3  19   3        672.69        647.96       178.65 o                         
 -10  20   3       7648.71       7834.82       284.87 o                         
  -8  20   3       2057.37       2200.85       170.30 o                         
  -6  20   3       8092.28       8611.07       369.46 o                         
  -4  20   3       4838.78       4958.21       175.23 o                         
  -2  20   3      17131.93      17760.85       816.24 o                         
   0  20   3       5877.95       6316.14       485.13 o                         
   2  20   3       6760.00       6700.82       533.60 o                         
  -9  21   3        125.72         88.23        54.48 o                         
  -7  21   3        956.81        971.90       130.38 o                         
  -5  21   3        585.21        573.77        68.39 o                         
  -3  21   3       2570.98       2540.69       296.82 o                         
  -1  21   3        760.61        880.87       187.35 o                         
   1  21   3        233.29        294.33       130.61 o                         
  -8  22   3      10159.63      10009.47       473.60 o                         
  -4  22   3       4383.91       4298.65       389.51 o                         
  -2  22   3        426.23        415.38       136.14 o                         
   0  22   3       1791.30       1972.47       280.04 o                         
  -5  23   3        106.13         12.06        74.45 o                         
  -3  23   3       1649.46       1501.60       238.31 o                         
  -1  23   3       2521.92       2639.31       326.34 o                         
  -4  24   3         96.13         51.65        75.21 o                         
  -2  24   3        556.87        682.53       175.01 o                         
 -16   0   4        844.56        959.43       186.55 o                         
 -14   0   4       8263.48       5991.20      1771.37 o                         
 -12   0   4      14975.18      14416.34       609.96 o                         
 -10   0   4      36556.59      35158.23       632.08 o                         
  -8   0   4      65785.00      65458.21      1029.30 o                         
  -6   0   4      24375.41      24576.90       685.18 o                         
  -4   0   4      31263.41      31256.98       779.42 o                         
  -2   0   4      15194.85      15318.55       594.59 o                         
   0   0   4      27869.30      27869.71       961.60 o                         
   2   0   4      16277.28      16600.46       752.26 o                         
 -15   1   4         53.17         70.55        59.39 o                         
 -13   1   4       3311.69       3562.83       140.95 o                         
 -11   1   4      12734.29      12592.30       254.05 o                         
  -9   1   4        920.64        890.95        48.73 o                         
  -7   1   4       6387.46       6563.46       151.07 o                         
  -5   1   4       3511.72       3594.69       120.98 o                         
  -3   1   4       3503.86       3669.16       136.36 o                         
  -1   1   4      14341.68      13932.10       426.97 o                         
   1   1   4        703.52        798.16       112.08 o                         
 -16   2   4       4464.62       4408.53       267.53 o                         
 -14   2   4       2388.31       2488.98       114.28 o                         
 -12   2   4       8666.76       8300.54       149.57 o                         
 -10   2   4        187.77        182.39        23.97 o                         
  -8   2   4        407.62        393.45        33.63 o                         
  -6   2   4      22907.96      22527.72       342.53 o                         
  -4   2   4       8776.95       8667.92       206.84 o                         
  -2   2   4      16251.55      16720.54       443.64 o                         
   0   2   4       1287.06       1031.47       167.96 o                         
   2   2   4        470.23        441.94       136.88 o                         
 -15   3   4        455.80        570.69        95.78 o                         
 -13   3   4       3202.09       2815.81       130.64 o                         
 -11   3   4      15465.67      15085.60       557.56 o                         
  -9   3   4       5149.62       5434.67       171.02 o                         
  -7   3   4      15762.22      15039.42       252.02 o                         
  -5   3   4        157.56        148.51        30.13 o                         
  -3   3   4       4158.22       4416.15       152.03 o                         
  -1   3   4      11236.91      11619.67       535.81 o                         
   1   3   4       8131.86       8147.24       494.65 o                         
   3   3   4       7917.21       7808.42       537.86 o                         
 -16   4   4       1914.75       1910.68       181.60 o                         
 -14   4   4        916.38        885.80       114.96 o                         
 -12   4   4       4278.60       4217.19       222.60 o                         
 -10   4   4       2718.85       2725.66       168.55 o                         
  -8   4   4       1770.52       1772.96        96.67 o                         
  -6   4   4      10783.31      10886.48       267.30 o                         
  -4   4   4       3791.31       3810.82       159.34 o                         
  -2   4   4       2899.47       2856.59       242.42 o                         
   0   4   4       1232.86       1378.23       192.92 o                         
   2   4   4        732.82        617.70       147.24 o                         
   4   4   4       3033.54       3237.58       361.30 o                         
 -15   5   4       8288.46       8402.17       367.05 o                         
 -13   5   4      19108.60      19789.54       549.82 o                         
 -11   5   4       6938.28       6667.88       277.78 o                         
  -9   5   4      20875.08      20516.47       393.93 o                         
  -7   5   4      36274.69      35730.40       569.72 o                         
  -5   5   4      58143.60      56017.91       743.51 o                         
  -3   5   4      48248.96      49214.54       899.18 o                         
  -1   5   4      20817.21      21257.67       782.77 o                         
   1   5   4      11330.26      11184.13       584.56 o                         
   3   5   4       3085.38       3016.72       327.31 o                         
   5   5   4       8493.96       8822.34       631.21 o                         
 -16   6   4       1784.94       2047.18       190.13 o                         
 -14   6   4       1769.21       1699.41       156.47 o                         
 -12   6   4       1699.75       1630.67       143.31 o                         
 -10   6   4       2874.69       2953.09       177.11 o                         
  -8   6   4       1570.15       1617.02        96.96 o                         
  -6   6   4       9456.29       9693.26       255.28 o                         
  -4   6   4       3050.52       3270.29       149.39 o                         
  -2   6   4       7225.14       7190.02       403.54 o                         
   0   6   4       1335.77       1349.75       191.77 o                         
   2   6   4          0.62         -0.94        80.47 o                         
   4   6   4       2069.84       1955.98       286.22 o                         
 -15   7   4       2027.85       2252.39       189.77 o                         
 -13   7   4        627.85        656.18       103.36 o                         
 -11   7   4      11738.34      11904.08       389.52 o                         
  -9   7   4      11926.72      11484.85       365.89 o                         
  -7   7   4      26363.43      26265.34       472.42 o                         
  -5   7   4       1000.24       1077.85        82.02 o                         
  -3   7   4       1189.24       1385.55       115.53 o                         
  -1   7   4       6514.91       6103.22       392.16 o                         
   1   7   4       4698.20       4674.98       376.39 o                         
   3   7   4       7512.27       7864.63       537.77 o                         
   5   7   4       1284.70       1278.41       251.24 o                         
 -14   8   4       2506.54       2720.05       203.16 o                         
 -12   8   4       6192.84       6363.88       288.58 o                         
 -10   8   4        408.48        420.90        73.73 o                         
  -8   8   4       1923.88       1954.14       111.13 o                         
  -6   8   4       7800.13       7784.77       226.90 o                         
  -4   8   4       4990.43       4961.07       186.75 o                         
  -2   8   4      14298.79      14798.30       631.41 o                         
   0   8   4       1031.68       1052.23       174.76 o                         
   2   8   4        252.70        238.86       107.13 o                         
   4   8   4        874.60        930.39       206.44 o                         
 -15   9   4        496.06        653.79       115.04 o                         
 -13   9   4       2392.38       2377.51       183.87 o                         
 -11   9   4       2152.76       2346.87       171.02 o                         
  -9   9   4       3506.11       3599.09       197.09 o                         
  -7   9   4       8932.40       8999.62       246.73 o                         
  -5   9   4       5340.85       5400.27       192.06 o                         
  -3   9   4        247.30        314.60        55.82 o                         
  -1   9   4       9665.92       9413.36       515.22 o                         
   1   9   4       1272.32       1100.86       193.33 o                         
   3   9   4       2351.97       2334.88       295.37 o                         
   5   9   4        254.63        197.61       116.50 o                         
 -14  10   4       4329.60       4589.68       267.13 o                         
 -12  10   4      19249.53      19709.31       559.20 o                         
 -10  10   4      27118.17      26797.29       642.82 o                         
  -8  10   4      25598.96      25304.61       478.22 o                         
  -6  10   4      17994.79      17768.77       381.22 o                         
  -4  10   4      15076.41      15288.27       394.41 o                         
  -2  10   4      15238.92      15305.97       663.12 o                         
   0  10   4      23688.83      23501.94       915.11 o                         
   2  10   4      12518.69      12966.63       689.83 o                         
   4  10   4       6419.79       6988.33       539.22 o                         
 -15  11   4        297.29        301.68        82.07 o                         
 -13  11   4       2186.54       2060.99       176.08 o                         
 -11  11   4       3095.02       3222.14       223.09 o                         
  -9  11   4        487.31        522.30        80.71 o                         
  -7  11   4       7748.79       7871.44       234.75 o                         
  -5  11   4       2787.42       2741.02       134.93 o                         
  -3  11   4       1414.08       1187.12       171.65 o                         
  -1  11   4       5009.87       5537.09       402.39 o                         
   1  11   4        672.03        763.25       163.16 o                         
   3  11   4       1300.59       1345.25       230.62 o                         
 -14  12   4       2650.49       2700.47       211.46 o                         
 -12  12   4       3093.73       3203.87       215.30 o                         
 -10  12   4        535.56        580.05        91.26 o                         
  -8  12   4       2043.32       2081.31       149.20 o                         
  -6  12   4      20511.36      20487.33       424.53 o                         
  -4  12   4      10193.12      10688.85       314.14 o                         
  -2  12   4      14091.05      13715.79       644.56 o                         
   0  12   4       1160.27       1216.06       197.21 o                         
   2  12   4       1594.49       1596.93       244.70 o                         
   4  12   4       1553.03       1762.28       276.01 o                         
 -13  13   4        664.47        705.79       144.90 o                         
 -11  13   4       6604.81       6405.75       303.45 o                         
  -9  13   4       1017.41       1076.71       114.53 o                         
  -7  13   4      10571.87      10859.68       294.54 o                         
  -5  13   4        100.45         94.44        37.68 o                         
  -3  13   4        576.14        627.52       138.30 o                         
  -1  13   4       2594.10       2632.23       288.35 o                         
   1  13   4       2093.98       2353.68       289.90 o                         
   3  13   4       2824.75       2826.11       335.08 o                         
 -14  14   4         15.42         63.23        74.99 o                         
 -12  14   4       1243.81       1132.59       135.75 o                         
 -10  14   4        799.75        736.64       101.57 o                         
  -8  14   4       2021.07       2028.52       149.96 o                         
  -6  14   4       5685.10       5778.80       206.41 o                         
  -4  14   4       1028.04       1062.33        84.14 o                         
  -2  14   4        938.83        921.51       174.85 o                         
   0  14   4        113.03        118.71        93.47 o                         
   2  14   4        284.92        230.88       118.26 o                         
 -13  15   4      11238.64      11674.44       460.16 o                         
 -11  15   4       2059.26       2053.37       176.77 o                         
  -9  15   4      11069.52      11088.43       388.34 o                         
  -7  15   4       8950.90       9353.10       274.66 o                         
  -5  15   4      17457.12      17799.78       433.76 o                         
  -3  15   4      20144.73      19617.85       810.20 o                         
  -1  15   4       9896.19       9338.11       568.22 o                         
   1  15   4       3897.67       3912.85       384.15 o                         
   3  15   4       1537.72       1725.84       271.65 o                         
 -12  16   4        884.58        902.90       122.03 o                         
 -10  16   4        492.38        492.73        87.03 o                         
  -8  16   4       1191.59       1193.81       118.70 o                         
  -6  16   4       4646.26       4898.73       188.75 o                         
  -4  16   4        511.82        600.12       139.21 o                         
  -2  16   4        932.24       1109.12       192.44 o                         
   0  16   4        216.22        278.75       128.22 o                         
   2  16   4        606.70        635.92       168.85 o                         
 -11  17   4       8792.56       9419.19       389.68 o                         
  -9  17   4       2688.35       2958.74       196.12 o                         
  -7  17   4       7256.04       7413.31       246.46 o                         
  -5  17   4       1054.85       1052.01       105.27 o                         
  -3  17   4        866.16        786.53       167.82 o                         
  -1  17   4       6587.85       6733.30       500.25 o                         
   1  17   4       3847.00       3898.46       399.06 o                         
 -12  18   4       1407.51       1390.01       154.61 o                         
 -10  18   4        435.53        327.22        74.01 o                         
  -8  18   4         11.11         54.45        42.65 o                         
  -6  18   4       3468.77       3515.78       217.38 o                         
  -4  18   4       2020.93       2119.82       264.92 o                         
  -2  18   4       4615.81       5076.84       425.49 o                         
   0  18   4        212.89        184.30       109.33 o                         
 -11  19   4       1473.07       1456.01       153.64 o                         
  -9  19   4        401.78        400.19        78.91 o                         
  -7  19   4       2538.43       2641.04       209.08 o                         
  -5  19   4        950.81       1310.23       215.85 o                         
  -3  19   4        260.58        315.03       123.23 o                         
  -1  19   4       2962.04       3160.54       357.84 o                         
 -10  20   4       9313.84       9389.18       386.47 o                         
  -8  20   4      11200.18      11029.79       326.52 o                         
  -6  20   4       6063.72       6364.71       468.99 o                         
  -4  20   4       4431.16       4988.64       423.91 o                         
  -2  20   4       4234.63       4467.12       421.28 o                         
  -9  21   4        816.06        825.64       199.91 o                         
  -7  21   4       1630.45       1627.79       242.97 o                         
  -5  21   4        890.95        969.83       196.80 o                         
  -3  21   4         61.32         57.13        97.62 o                         
  -8  22   4       2132.84       2179.60       281.88 o                         
  -6  22   4       4001.38       4229.69       395.31 o                         
  -4  22   4       4547.52       5123.14       449.59 o                         
 -16   0   5      10921.42      12234.29       653.52 o                         
 -14   0   5       6245.18       6024.60       197.71 o                         
 -12   0   5       4384.48       4357.27       168.30 o                         
 -10   0   5      33021.60      33315.77       652.68 o                         
  -8   0   5      17343.01      16949.51       431.44 o                         
  -6   0   5      51070.91      50415.17       949.66 o                         
  -4   0   5      17315.69      17720.42       740.93 o                         
  -2   0   5      15221.37      15019.98       657.97 o                         
   0   0   5       5706.42       5541.12       420.52 o                         
 -15   1   5       1572.47       1385.79       148.26 o                         
 -13   1   5         45.48         38.57        27.15 o                         
 -11   1   5       1826.58       1924.79        78.22 o                         
  -9   1   5       3672.84       3632.21       121.38 o                         
  -7   1   5      10864.85      10915.11       237.81 o                         
  -5   1   5       4740.20       4760.57       163.66 o                         
  -3   1   5        588.41        610.96        89.50 o                         
  -1   1   5       1649.09       1657.34       156.23 o                         
   1   1   5       2024.05       2198.72       277.18 o                         
 -16   2   5       1271.79       1154.38       140.44 o                         
 -14   2   5       1844.82       2069.19       112.25 o                         
 -12   2   5      14133.77      13747.36       314.28 o                         
 -10   2   5      10139.30       9846.23       199.62 o                         
  -8   2   5       3769.56       3733.38       127.30 o                         
  -6   2   5        448.31        409.38        49.39 o                         
  -4   2   5       7630.67       7888.74       252.21 o                         
  -2   2   5       2698.35       2783.90       190.42 o                         
   0   2   5      11289.76      11150.00       617.86 o                         
   2   2   5       1530.49       1603.92       256.99 o                         
 -15   3   5       3274.01       3329.76       230.36 o                         
 -13   3   5       1146.75       1212.99        89.56 o                         
 -11   3   5         96.23         85.77        33.46 o                         
  -9   3   5       7842.99       7795.31       181.35 o                         
  -7   3   5       9732.25       9626.06       224.84 o                         
  -5   3   5      11467.68      11571.08       268.66 o                         
  -3   3   5       3848.23       3762.67       299.86 o                         
  -1   3   5       1816.96       1990.29       239.06 o                         
   1   3   5        686.38        746.84       169.26 o                         
 -16   4   5       2553.80       2919.36       221.55 o                         
 -14   4   5        359.48        431.92        89.66 o                         
 -12   4   5       4752.96       4616.30       177.52 o                         
 -10   4   5       4133.63       4042.17       164.27 o                         
  -8   4   5        956.41        905.60        80.56 o                         
  -6   4   5       4046.53       4027.85       178.17 o                         
  -4   4   5       7775.93       7887.83       315.09 o                         
  -2   4   5       4334.46       3979.26       324.36 o                         
   0   4   5       2237.09       2176.05       265.60 o                         
   2   4   5         20.44         42.19        82.93 o                         
 -15   5   5      10913.54      11221.92       434.39 o                         
 -13   5   5      15058.58      15046.71       361.05 o                         
 -11   5   5      30144.81      29781.67       541.86 o                         
  -9   5   5      13324.53      12681.28       317.37 o                         
  -7   5   5      14470.53      13729.42       346.86 o                         
  -5   5   5      12989.65      13167.71       346.68 o                         
  -3   5   5      16185.44      15576.58       669.09 o                         
  -1   5   5      22628.53      23161.22       904.19 o                         
   1   5   5       6409.59       6359.15       482.57 o                         
   3   5   5       3569.89       3536.69       394.18 o                         
 -16   6   5       2196.98       2367.21       204.36 o                         
 -14   6   5       1652.61       1626.46       160.31 o                         
 -12   6   5       3256.02       3179.44       154.25 o                         
 -10   6   5       2683.27       2746.16       140.72 o                         
  -8   6   5        332.22        389.69        57.03 o                         
  -6   6   5       8375.94       8230.07       265.57 o                         
  -4   6   5       4033.96       4229.18       224.54 o                         
  -2   6   5       2453.94       2460.12       263.33 o                         
   0   6   5       1438.83       1194.27       208.25 o                         
   2   6   5         65.18        -65.97        93.42 o                         
 -15   7   5       2336.40       2550.52       205.29 o                         
 -13   7   5       2094.47       2114.60       175.99 o                         
 -11   7   5       1131.90       1105.72        92.97 o                         
  -9   7   5      10735.95      10255.19       288.69 o                         
  -7   7   5       8804.95       8654.20       267.63 o                         
  -5   7   5      15363.42      15408.76       387.85 o                         
  -3   7   5       4637.19       4930.94       361.19 o                         
  -1   7   5        259.69        150.07        89.45 o                         
   1   7   5       1710.63       1788.28       262.63 o                         
 -14   8   5       2788.02       2944.02       216.53 o                         
 -12   8   5       5728.70       5472.17       213.69 o                         
 -10   8   5       3964.44       3861.48       173.13 o                         
  -8   8   5       2667.52       2575.33       139.89 o                         
  -6   8   5       2110.56       2045.12       130.11 o                         
  -4   8   5       6473.82       6629.84       421.78 o                         
  -2   8   5       1118.09       1194.51       189.89 o                         
   0   8   5       6754.52       7088.70       500.15 o                         
   2   8   5       1276.39       1010.07       209.13 o                         
 -15   9   5       1744.36       1842.07       178.48 o                         
 -13   9   5        146.26        170.85        64.52 o                         
 -11   9   5       5107.96       4912.38       202.68 o                         
  -9   9   5       2602.46       2813.54       147.81 o                         
  -7   9   5       1749.09       1615.23       115.04 o                         
  -5   9   5       1597.04       1587.88       133.77 o                         
  -3   9   5        260.07        204.60        86.50 o                         
  -1   9   5       2404.14       2290.52       273.29 o                         
   1   9   5       1724.36       2158.02       284.78 o                         
 -14  10   5       4275.08       4489.23       272.98 o                         
 -12  10   5       4485.24       4691.50       264.51 o                         
 -10  10   5      16760.19      16446.38       395.77 o                         
  -8  10   5      14652.80      14586.97       368.08 o                         
  -6  10   5      32784.95      32520.82       608.12 o                         
  -4  10   5       6324.56       6616.77       432.26 o                         
  -2  10   5       9730.45       9280.09       552.19 o                         
   0  10   5       2542.16       2705.86       312.63 o                         
   2  10   5       4576.78       4921.28       453.20 o                         
 -15  11   5        363.66        381.07        92.97 o                         
 -13  11   5          2.98          9.99        50.07 o                         
 -11  11   5       3867.15       3639.14       178.94 o                         
  -9  11   5       2573.25       2552.36       145.20 o                         
  -7  11   5       2200.41       2399.64       140.69 o                         
  -5  11   5       2912.46       3092.35       246.34 o                         
  -3  11   5         46.26         93.73        75.86 o                         
  -1  11   5       1176.38       1271.60       220.03 o                         
   1  11   5       1048.38       1160.67       216.66 o                         
 -14  12   5       3816.86       4141.38       268.11 o                         
 -12  12   5       8860.04       8554.54       366.62 o                         
 -10  12   5       5279.56       5416.02       218.08 o                         
  -8  12   5       2644.60       2527.22       145.35 o                         
  -6  12   5        376.81        473.89        68.45 o                         
  -4  12   5       5208.16       5306.78       400.34 o                         
  -2  12   5       3570.29       3727.03       358.29 o                         
   0  12   5       6328.57       6895.48       515.01 o                         
 -13  13   5        521.33        515.68       119.32 o                         
 -11  13   5        196.42        142.99        47.02 o                         
  -9  13   5       1320.33       1150.72       101.67 o                         
  -7  13   5       3363.16       3421.52       171.17 o                         
  -5  13   5       9230.36       9907.72       423.06 o                         
  -3  13   5       1267.52       1035.81       199.05 o                         
  -1  13   5        375.88        381.74       134.11 o                         
   1  13   5        283.52        333.67       138.74 o                         
 -12  14   5       3681.39       3665.68       238.70 o                         
 -10  14   5       1466.00       1571.37       120.43 o                         
  -8  14   5        604.99        607.79        76.82 o                         
  -6  14   5       1761.98       1845.46       135.76 o                         
  -4  14   5       2197.68       2203.01       269.79 o                         
  -2  14   5       2021.88       2538.85       306.82 o                         
   0  14   5       1489.78       1237.21       227.78 o                         
 -13  15   5       5156.44       5506.97       307.40 o                         
 -11  15   5      13028.76      12919.89       371.45 o                         
  -9  15   5       9320.27       9552.36       304.67 o                         
  -7  15   5       5153.54       5275.22       215.96 o                         
  -5  15   5      10125.16      10476.96       591.15 o                         
  -3  15   5       7839.78       8268.17       558.74 o                         
  -1  15   5      10419.42      10749.70       668.21 o                         
 -12  16   5       2692.66       2596.30       231.08 o                         
 -10  16   5       1937.61       1988.15       138.77 o                         
  -8  16   5        243.30        210.08        51.40 o                         
  -6  16   5        941.17       1072.68       191.28 o                         
  -4  16   5       1537.23       1625.76       246.67 o                         
  -2  16   5       1128.85       1161.67       218.09 o                         
 -11  17   5        512.15        490.05        73.91 o                         
  -9  17   5       3632.19       3869.44       191.44 o                         
  -7  17   5       6657.51       6673.88       477.69 o                         
  -5  17   5       6508.42       6701.31       490.63 o                         
  -3  17   5       1730.86       1797.63       267.57 o                         
 -10  18   5       3051.53       3188.42       232.03 o                         
  -8  18   5        997.16        995.81       184.47 o                         
  -6  18   5       1129.20       1105.81       201.22 o                         
  -4  18   5        466.95        768.25       187.22 o                         
  -9  19   5        583.68        657.65       117.79 o                         
  -7  19   5       1305.72       1466.90       235.86 o                         
  -5  19   5        773.83        710.40       168.24 o                         
  -8  20   5       4412.19       4747.84       422.38 o                         
  -6  20   5      11392.36      12015.82       700.69 o                         
 -16   0   6      12262.54      13126.30       711.21 o                         
 -14   0   6      13317.19      12593.18       665.01 o                         
 -12   0   6      14705.38      15277.24       627.22 o                         
 -10   0   6       8810.03       8615.68       307.62 o                         
  -8   0   6      10346.83      10048.06       353.86 o                         
  -6   0   6       9366.46       8909.23       352.49 o                         
  -4   0   6      23740.18      23931.35       890.59 o                         
  -2   0   6       6415.15       6171.11       453.62 o                         
 -15   1   6       3568.35       3646.74       251.44 o                         
 -13   1   6        180.67        201.29        42.10 o                         
 -11   1   6       2179.32       2276.40       100.45 o                         
  -9   1   6       4395.86       4339.35       154.03 o                         
  -7   1   6        280.77        238.69        42.39 o                         
  -5   1   6       5513.62       5451.87       261.05 o                         
  -3   1   6       1365.36       1211.66       138.14 o                         
  -1   1   6        545.94        392.41       128.67 o                         
 -16   2   6       1639.83       1728.46       213.11 o                         
 -14   2   6        787.71        896.46        79.73 o                         
 -12   2   6        801.41        821.30        54.01 o                         
 -10   2   6       9805.44       9531.97       227.92 o                         
  -8   2   6       5858.85       5828.73       186.49 o                         
  -6   2   6      11885.20      12008.36       293.06 o                         
  -4   2   6        238.58        178.61        55.66 o                         
  -2   2   6       1154.90       1225.06       202.68 o                         
   0   2   6        966.09       1100.83       210.43 o                         
 -15   3   6       6612.86       6954.39       351.78 o                         
 -13   3   6       1674.87       1775.95       115.53 o                         
 -11   3   6       4702.24       4670.83       196.56 o                         
  -9   3   6        669.94        652.65        60.95 o                         
  -7   3   6       2026.63       1995.31       111.67 o                         
  -5   3   6       3230.11       3082.42       280.78 o                         
  -3   3   6       4706.10       4543.52       378.27 o                         
  -1   3   6       3586.22       3773.52       370.94 o                         
 -16   4   6        479.17        519.71       109.10 o                         
 -14   4   6       1911.60       1897.03       120.62 o                         
 -12   4   6       1460.27       1420.80       107.50 o                         
 -10   4   6       5471.59       5415.47       218.42 o                         
  -8   4   6        714.11        677.72        81.80 o                         
  -6   4   6       1958.90       1825.13       131.53 o                         
  -4   4   6       1995.84       2086.61       243.62 o                         
  -2   4   6        419.60        486.57       140.31 o                         
   0   4   6       2475.22       2627.44       324.94 o                         
 -15   5   6        790.99        939.81       133.69 o                         
 -13   5   6      13155.28      13108.19       348.68 o                         
 -11   5   6      10031.24       9677.82       297.38 o                         
  -9   5   6      24552.93      24304.70       520.29 o                         
  -7   5   6      12785.71      12530.17       355.37 o                         
  -5   5   6       7623.69       7457.58       451.14 o                         
  -3   5   6       4419.28       4680.98       387.45 o                         
  -1   5   6       2963.65       3073.07       338.66 o                         
 -14   6   6       1597.47       1553.39       117.04 o                         
 -12   6   6       1940.46       1778.64       124.46 o                         
 -10   6   6       6000.08       5926.80       233.41 o                         
  -8   6   6        359.93        398.11        64.45 o                         
  -6   6   6        544.37        593.34        79.99 o                         
  -4   6   6       2175.52       1890.76       240.21 o                         
  -2   6   6        403.66        373.65       125.99 o                         
 -15   7   6       7497.42       7851.82       276.87 o                         
 -13   7   6       1415.04       1534.23       121.36 o                         
 -11   7   6       5503.42       5290.62       219.02 o                         
  -9   7   6         94.60         97.43        45.37 o                         
  -7   7   6       1313.60       1292.04       111.77 o                         
  -5   7   6       5630.85       5262.33       389.95 o                         
  -3   7   6       6842.35       6935.20       488.47 o                         
  -1   7   6       3823.19       3898.08       387.61 o                         
 -14   8   6        104.54        141.78        48.09 o                         
 -12   8   6        162.98        135.06        44.41 o                         
 -10   8   6      11034.62      10172.48       317.63 o                         
  -8   8   6       3083.88       3161.42       176.80 o                         
  -6   8   6       5253.27       5361.80       269.98 o                         
  -4   8   6        942.61        832.92       170.61 o                         
  -2   8   6        575.80        593.56       156.93 o                         
 -15   9   6       2894.36       3032.89       177.25 o                         
 -13   9   6        271.50        216.68        53.23 o                         
 -11   9   6       1175.83       1095.40       105.00 o                         
  -9   9   6       2288.22       2360.22       152.46 o                         
  -7   9   6       2475.64       2411.14       154.94 o                         
  -5   9   6       4238.37       3880.99       349.42 o                         
  -3   9   6        515.74        417.20       135.84 o                         
  -1   9   6        592.54        720.98       180.65 o                         
 -14  10   6      10150.04      10509.85       339.33 o                         
 -12  10   6      11486.48      11084.65       340.64 o                         
 -10  10   6       2300.75       2382.85       152.05 o                         
  -8  10   6       9380.95       9417.54       314.41 o                         
  -6  10   6       6702.72       6934.20       306.06 o                         
  -4  10   6      15625.47      16739.36       792.75 o                         
  -2  10   6       3831.41       4392.65       410.74 o                         
 -13  11   6        173.27        164.65        52.91 o                         
 -11  11   6       1382.30       1354.99       116.31 o                         
  -9  11   6       2119.72       2080.34       144.54 o                         
  -7  11   6        662.71        608.05        79.14 o                         
  -5  11   6       3093.62       3167.03       330.35 o                         
  -3  11   6        478.98        559.75       158.95 o                         
 -12  12   6       1105.72       1149.10       111.68 o                         
 -10  12   6       8127.05       8428.10       297.34 o                         
  -8  12   6       4094.54       4304.93       209.63 o                         
  -6  12   6       4324.13       4504.58       237.31 o                         
  -4  12   6        138.78         66.21        80.50 o                         
 -13  13   6       1231.95       1143.40       112.11 o                         
 -11  13   6       3373.99       3323.39       185.68 o                         
  -9  13   6        457.79        517.59        76.38 o                         
  -7  13   6        714.73        677.53        94.08 o                         
  -5  13   6       1132.35        976.36       198.18 o                         
  -3  13   6       3014.63       3193.29       355.43 o                         
 -12  14   6        261.40        345.58        67.82 o                         
 -10  14   6       2826.55       2745.11       170.17 o                         
  -8  14   6        199.67        273.32        60.96 o                         
  -6  14   6        498.07        489.79       141.69 o                         
  -4  14   6       2016.37       2286.33       300.00 o                         
 -11  15   6       6063.11       5960.94       255.85 o                         
  -9  15   6      13163.28      13993.38       641.38 o                         
  -7  15   6       5076.06       5275.20       435.04 o                         
  -5  15   6       4689.01       5168.95       459.39 o                         
 -10  16   6       1895.84       1777.59       189.98 o                         
  -8  16   6        136.82        228.20        99.06 o                         
  -6  16   6        772.77        926.57       193.87 o                         
 -14   0   7       7173.13       7760.26       563.90 o                         
 -12   0   7       9212.03       9458.44       337.53 o                         
 -10   0   7      14622.12      15442.90       479.70 o                         
  -8   0   7       3051.82       3013.59       209.10 o                         
  -6   0   7       4439.12       4435.21       360.27 o                         
  -4   0   7       2113.09       2122.02       268.92 o                         
 -15   1   7       3154.52       3309.26       258.54 o                         
 -13   1   7       2691.57       2685.37       234.80 o                         
 -11   1   7       1154.81       1231.11        86.39 o                         
  -9   1   7        892.32        847.78        78.80 o                         
  -7   1   7        737.51        697.79        76.66 o                         
  -5   1   7        952.21        828.21       118.07 o                         
 -14   2   7       3800.21       4296.93       295.54 o                         
 -12   2   7        101.71         97.12        42.81 o                         
 -10   2   7         44.40         34.41        27.62 o                         
  -8   2   7       3327.19       3258.58       154.30 o                         
  -6   2   7       1846.99       1736.91       229.63 o                         
  -4   2   7       5305.02       5368.46       434.68 o                         
 -13   3   7       6400.37       6204.67       244.42 o                         
 -11   3   7       2617.89       2673.94       163.98 o                         
  -9   3   7       8428.45       8026.78       296.52 o                         
  -7   3   7        351.99        378.21        85.20 o                         
  -5   3   7        548.38        602.65       150.35 o                         
 -14   4   7       1319.40       1284.21       163.26 o                         
 -12   4   7        895.90        957.64        99.91 o                         
 -10   4   7       2124.86       2144.31       148.76 o                         
  -8   4   7       2768.86       2717.67       173.31 o                         
  -6   4   7        488.65        512.45       135.01 o                         
  -4   4   7        934.39       1015.33       193.19 o                         
 -13   5   7       2548.28       2704.82       164.98 o                         
 -11   5   7       4991.51       4958.63       229.60 o                         
  -9   5   7       8623.74       8836.59       314.79 o                         
  -7   5   7      11147.93      10873.67       423.82 o                         
  -5   5   7       8937.14       8907.91       558.36 o                         
 -14   6   7       1557.03       1486.37       180.68 o                         
 -12   6   7       1359.88       1349.49       121.12 o                         
 -10   6   7        647.38        646.80        88.34 o                         
  -8   6   7       3074.22       2989.15       183.15 o                         
  -6   6   7        847.78        906.60       174.74 o                         
 -13   7   7       4080.34       3987.43       205.92 o                         
 -11   7   7       3065.59       3190.44       188.23 o                         
  -9   7   7       6438.72       6370.22       268.28 o                         
  -7   7   7        541.71        459.36        89.16 o                         
  -5   7   7        408.23        397.74       138.60 o                         
 -12   8   7          6.28        -24.88        39.79 o                         
 -10   8   7        467.24        543.95        82.17 o                         
  -8   8   7       1894.71       1917.57       149.01 o                         
  -6   8   7       1404.82       1501.56       227.80 o                         
 -11   9   7       1102.32       1076.20       111.13 o                         
  -9   9   7       2643.69       2316.58       161.77 o                         
  -7   9   7        770.57        724.01       163.39 o                         
 -12  10   7       7857.96       7936.39       305.71 o                         
 -10  10   7      10857.86      10758.81       363.46 o                         
  -8  10   7       2876.10       2928.49       211.45 o                         
 -11  11   7        749.15        664.46        93.65 o                         
  -9  11   7       1089.88       1057.49       112.65 o                         
                                                                                
