# Supplementary material for: Synthesis and crystal structures of 2-bromo-1,3-di­methyl­imidazolium iodides
Source: Acta Crystallogr E Crystallogr Commun. 2018 Mar 9;74(Pt 4):497–501. doi: 10.1107/S2056989018003390 (PMC5946976; doi:10.1107/S2056989018003390)
Supplement: Supplementary file 3 [file e-74-00497-1sup5.mol]

compound 1.mol
  ChemDraw10191714522D

 10  8  0  0  0  0  0  0  0  0999 V2000
   -1.3702    1.0473    0.0000 C   0  0  0  0  0  0  0  0  0  0  0  0
   -2.1952    1.0473    0.0000 C   0  0  0  0  0  0  0  0  0  0  0  0
   -2.4502    0.2627    0.0000 N   0  0  0  0  0  0  0  0  0  0  0  0
   -1.7827   -0.2223    0.0000 C   0  3  0  0  0  0  0  0  0  0  0  0
   -1.1153    0.2627    0.0000 N   0  0  0  0  0  0  0  0  0  0  0  0
   -3.2471    0.0491    0.0000 C   0  0  0  0  0  0  0  0  0  0  0  0
   -0.3184    0.0491    0.0000 C   0  0  0  0  0  0  0  0  0  0  0  0
   -1.7827   -1.0473    0.0000 Br  0  0  0  0  0  0  0  0  0  0  0  0
    1.7341    0.0301    0.0000 I   0  5  0  0  0  0  0  0  0  0  0  0
    3.2471    0.0277    0.0000 C   0  0  0  0  0  0  0  0  0  0  0  0
  1  2  2  0      
  2  3  1  0      
  3  4  4  0      
  4  5  4  0      
  5  1  1  0      
  3  6  1  0      
  5  7  1  0      
  4  8  1  0      
M  CHG  2   4   1   9  -1
A   10
(CHCl3)0.5
M  END
