# Supplementary material for: Synthesis and crystal structures of 2-bromo-1,3-di­methyl­imidazolium iodides
Source: Acta Crystallogr E Crystallogr Commun. 2018 Mar 9;74(Pt 4):497–501. doi: 10.1107/S2056989018003390 (PMC5946976; doi:10.1107/S2056989018003390)
Supplement: Supplementary file 4 [file e-74-00497-1sup8.cml]

<?xml version="1.0"?>
<cml xmlns="http://www.xml-cml.org/schema">
<molecule>
<atomArray>
<atom elementType="C" id="a3396" x2="9.47943" y2="-22.8306"/>
<atom elementType="C" id="a3397" x2="7.95643" y2="-22.8306"/>
<atom elementType="N" hydrogenCount="0" id="a3398" x2="7.4858" y2="-24.2791"/>
<atom elementType="C" formalCharge="1" id="a3399" x2="8.71793" y2="-25.1743"/>
<atom elementType="N" hydrogenCount="0" id="a3400" x2="9.95006" y2="-24.2791"/>
<atom elementType="C" hydrogenCount="3" id="a3401" x2="6.01469" y2="-24.6733"/>
<atom elementType="C" hydrogenCount="3" id="a3402" x2="11.4212" y2="-24.6733"/>
<atom elementType="Br" hydrogenCount="0" id="a3403" x2="8.71793" y2="-26.6973"/>
</atomArray>
<bondArray>
<bond atomRefs2="a3396 a3397" id="b3406" order="2"/>
<bond atomRefs2="a3397 a3398" id="b3407" order="1"/>
<bond atomRefs2="a3398 a3399" id="b3408" order="A"/>
<bond atomRefs2="a3399 a3400" id="b3409" order="A"/>
<bond atomRefs2="a3400 a3396" id="b3410" order="1"/>
<bond atomRefs2="a3398 a3401" id="b3411" order="1"/>
<bond atomRefs2="a3400 a3402" id="b3412" order="1"/>
<bond atomRefs2="a3399 a3403" id="b3413" order="1"/>
</bondArray>
</molecule>
<molecule>
<atomArray>
<atom elementType="I" formalCharge="-1" hydrogenCount="0" id="a3831" x2="15.2103" y2="-24.7084"/>
</atomArray>
</molecule>
<molecule>
<atomArray>
<atom elementType="R" id="a3838" x2="18.0032" y2="-24.7129"/>
</atomArray>
</molecule>
</cml>
