# Supplementary material for: Synthesis and crystal structures of 2-bromo-1,3-di­methyl­imidazolium iodides
Source: Acta Crystallogr E Crystallogr Commun. 2018 Mar 9;74(Pt 4):497–501. doi: 10.1107/S2056989018003390 (PMC5946976; doi:10.1107/S2056989018003390)
Supplement: Supplementary file 5 [file e-74-00497-2sup3.hkl]

data_2                                                                          
_shelx_title ' p_a.res in P2/n'                                                 
_shelx_refln_list_code          4                                               
_shelx_F_calc_maximum      584.18                                               
_exptl_crystal_F_000      1288.00                                               
_reflns_d_resolution_high  0.8107                                               
                                                                                
loop_                                                                           
 _space_group_symop_operation_xyz                                               
 'x, y, z'                                                                      
 '-x+1/2, y, -z+1/2'                                                            
 '-x, -y, -z'                                                                   
 'x-1/2, -y, z-1/2'                                                             
                                                                                
_cell_length_a    16.0223                                                       
_cell_length_b     8.5334                                                       
_cell_length_c    16.2881                                                       
_cell_angle_alpha  90.000                                                       
_cell_angle_beta  101.590                                                       
_cell_angle_gamma  90.000                                                       
                                                                                
_shelx_F_squared_multiplier     1.000                                           
                                                                                
loop_                                                                           
 _refln_index_h                                                                 
 _refln_index_k                                                                 
 _refln_index_l                                                                 
 _refln_F_squared_calc                                                          
 _refln_F_squared_meas                                                          
 _refln_F_squared_sigma                                                         
 _refln_observed_status                                                         
   2   0   0        740.37        409.93         7.06 o                         
   4   0   0        870.79        565.49        15.17 o                         
   6   0   0      20997.48      21837.81       285.34 o                         
   8   0   0      54032.48      49445.53       492.95 o                         
  10   0   0       1539.59       1398.34        23.60 o                         
  12   0   0      23344.10      24084.85       247.50 o                         
  14   0   0        132.99        140.75        12.49 o                         
  16   0   0       7623.79       7821.07       127.25 o                         
  18   0   0        257.75        302.88        36.32 o                         
   0   1   0         73.97         91.87         3.71 o                         
   1   1   0       1368.32       1527.10        10.83 o                         
   2   1   0       7692.28       5727.18        42.27 o                         
   3   1   0       2279.28       2936.33        21.70 o                         
   4   1   0      13628.92      13967.33       102.23 o                         
   5   1   0        687.64        833.43         8.93 o                         
   6   1   0      46458.99      43234.91       313.19 o                         
   7   1   0       1111.38       1228.56        13.41 o                         
   8   1   0       8911.49       9738.06        74.85 o                         
   9   1   0       5835.54       5795.48        48.99 o                         
  10   1   0      22852.67      22948.32       160.99 o                         
  11   1   0       2030.20       2113.26        21.53 o                         
  12   1   0       2019.56       2018.13        21.64 o                         
  13   1   0         20.13         17.01         6.28 o                         
  14   1   0      12344.68      12311.47        92.96 o                         
  15   1   0         51.29         52.11         8.54 o                         
  16   1   0       1095.10       1181.91        22.15 o                         
  17   1   0         77.12         59.11        10.39 o                         
  18   1   0       1164.22       1185.61        28.37 o                         
  19   1   0        374.38        319.78        22.27 o                         
   0   2   0      71778.59      69076.38       690.08 o                         
   1   2   0      61834.11      65552.91       438.47 o                         
   2   2   0       1435.60       1592.09        11.19 o                         
   3   2   0        709.02        843.37         7.31 o                         
   4   2   0       6753.68       6247.61        43.68 o                         
   5   2   0       5428.76       5928.86        43.33 o                         
   6   2   0       3631.22       4099.11        31.70 o                         
   7   2   0       1742.60       2114.89        19.02 o                         
   8   2   0      39705.21      37463.18       265.40 o                         
   9   2   0       2549.87       2483.71        24.60 o                         
  10   2   0       1551.97       1447.56        17.86 o                         
  11   2   0        942.73        908.51        15.21 o                         
  12   2   0       5304.80       5419.42        44.82 o                         
  13   2   0       4253.52       4437.55        40.32 o                         
  14   2   0         74.55         84.50         7.92 o                         
  15   2   0        528.91        484.16        14.76 o                         
  16   2   0       5978.71       6155.58        62.01 o                         
  17   2   0         36.30         28.13        12.31 o                         
  18   2   0        577.72        531.16        24.20 o                         
  19   2   0          1.95         13.93        16.91 o                         
   0   3   0        792.01        735.08        11.83 o                         
   1   3   0        717.30        888.65         8.37 o                         
   2   3   0      55464.91      52997.50       353.91 o                         
   3   3   0      23339.93      22894.40       142.53 o                         
   4   3   0        408.09        340.79         5.60 o                         
   5   3   0       6109.11       6148.95        41.77 o                         
   6   3   0      67073.95      63087.89       409.06 o                         
   7   3   0       5202.31       5137.23        40.57 o                         
   8   3   0       4885.76       4960.19        39.06 o                         
   9   3   0      11859.29      12286.26        88.97 o                         
  10   3   0       1073.38       1033.01        15.39 o                         
  11   3   0        150.89        159.12         7.93 o                         
  12   3   0       1056.20       1099.75        18.08 o                         
  13   3   0        582.32        601.55        16.05 o                         
  14   3   0      15161.12      15575.26       119.99 o                         
  15   3   0        395.54        383.53        13.54 o                         
  16   3   0         32.50         17.81        12.84 o                         
  17   3   0        399.13        421.36        21.96 o                         
  18   3   0        122.57        116.56        18.23 o                         
   0   4   0      11702.11       9733.15       114.19 o                         
   1   4   0       5653.16       6026.43        46.39 o                         
   2   4   0       2651.79       2777.22        22.68 o                         
   3   4   0        622.28        654.95        10.55 o                         
   4   4   0       1681.69       1762.95        15.09 o                         
   5   4   0       2842.55       2980.81        22.69 o                         
   6   4   0      12470.45      13197.60        90.93 o                         
   7   4   0       3234.37       3370.80        27.21 o                         
   8   4   0      33313.75      32531.70       219.30 o                         
   9   4   0        361.81        383.54         9.60 o                         
  10   4   0       2675.87       2600.44        24.14 o                         
  11   4   0       1354.47       1356.92        17.85 o                         
  12   4   0         26.48         17.03         6.68 o                         
  13   4   0       1617.98       1633.34        24.06 o                         
  14   4   0          0.53          8.09         9.07 o                         
  15   4   0          6.19         20.40        11.99 o                         
  16   4   0       7415.31       7504.80       122.17 o                         
  17   4   0        347.72        323.31        19.56 o                         
   0   5   0        162.33        117.58         8.22 o                         
   1   5   0       1040.66        938.36        14.56 o                         
   2   5   0      58317.03      55773.90       401.92 o                         
   3   5   0         22.14         38.28         4.22 o                         
   4   5   0       8589.25       9059.48        61.98 o                         
   5   5   0       1450.78       1440.43        13.51 o                         
   6   5   0      16236.61      15694.71       102.71 o                         
   7   5   0       3423.90       3488.44        28.35 o                         
   8   5   0       5601.84       5696.54        44.34 o                         
   9   5   0        104.63        106.84         6.50 o                         
  10   5   0       1352.85       1316.25        18.45 o                         
  11   5   0        480.76        489.01        12.55 o                         
  12   5   0         51.11         32.40         7.65 o                         
  13   5   0        123.70        131.90         9.78 o                         
  14   5   0      11843.31      11982.38       102.50 o                         
  15   5   0        932.23        902.66        28.49 o                         
  16   5   0        205.86        233.28        18.30 o                         
  17   5   0         48.11         43.67        18.59 o                         
   0   6   0      12972.02      12022.50       142.58 o                         
   1   6   0         20.20          9.33         5.53 o                         
   2   6   0        166.46        164.72         7.15 o                         
   3   6   0        946.29        914.98        13.32 o                         
   4   6   0       5148.43       5242.48        39.50 o                         
   5   6   0       5031.41       5163.73        39.15 o                         
   6   6   0       7413.20       7657.52        54.37 o                         
   7   6   0       9668.86       9780.74        70.29 o                         
   8   6   0      16615.90      16247.93       113.14 o                         
   9   6   0        367.03        389.38        10.71 o                         
  10   6   0          5.72         14.87         6.84 o                         
  11   6   0          3.79         -3.85         7.70 o                         
  12   6   0         38.58         31.39         8.87 o                         
  13   6   0         29.66         32.98         9.71 o                         
  14   6   0         56.25         30.58        13.46 o                         
  15   6   0        840.70        790.33        29.92 o                         
   0   7   0        244.85        260.20        14.14 o                         
   1   7   0       4586.12       4695.96        48.69 o                         
   2   7   0      11307.43      11260.76        95.81 o                         
   3   7   0       7877.95       7944.53        67.65 o                         
   4   7   0          2.07         15.12         4.83 o                         
   5   7   0         22.24         21.08         5.36 o                         
   6   7   0       5617.51       5470.27        45.03 o                         
   7   7   0        838.38        879.93        14.35 o                         
   8   7   0       1038.20       1048.20        17.97 o                         
   9   7   0        553.20        532.96        16.67 o                         
  10   7   0       1647.14       1577.94        26.83 o                         
  11   7   0         46.36         45.01         9.45 o                         
  12   7   0        716.12        732.65        27.55 o                         
  13   7   0          8.33         -1.66        14.05 o                         
  14   7   0       4101.01       4133.75        91.59 o                         
   0   8   0      14628.04      14291.59       203.38 o                         
   1   8   0         73.31         67.20         9.39 o                         
   2   8   0       1658.77       1711.48        23.02 o                         
   3   8   0        264.42        251.06         9.86 o                         
   4   8   0        294.70        261.97        11.19 o                         
   5   8   0       4872.89       4819.12        43.40 o                         
   6   8   0        989.65        971.34        17.70 o                         
   7   8   0       5459.29       5569.07        57.08 o                         
   8   8   0       3910.21       4035.01        48.25 o                         
   9   8   0        142.15        125.84        10.45 o                         
  10   8   0         25.26         48.66        10.83 o                         
  11   8   0        807.25        735.48        28.31 o                         
  12   8   0       1025.02       1043.79        36.78 o                         
   0   9   0        141.13        148.09        23.83 o                         
   1   9   0       3078.87       3048.69        42.44 o                         
   2   9   0        224.16        237.90        11.90 o                         
   3   9   0        598.77        605.55        20.52 o                         
   4   9   0       1302.37       1312.58        29.49 o                         
   5   9   0         20.08         43.37        11.50 o                         
   6   9   0       2424.74       2476.70        33.51 o                         
   7   9   0        473.78        466.09        23.04 o                         
   8   9   0         10.29         19.07        13.76 o                         
   9   9   0         13.97         22.95        17.69 o                         
  10   9   0       1204.16       1252.10        42.13 o                         
   0  10   0       8353.88       9531.30       337.98 o                         
   1  10   0        341.59        402.79        59.88 o                         
   2  10   0         82.92        193.93        41.29 o                         
   3  10   0        117.27        124.90        37.86 o                         
   4  10   0          7.99         27.54        21.64 o                         
   5  10   0        286.94        279.37        26.32 o                         
   6  10   0       1851.79       1834.29       104.22 o                         
 -19   0   1         56.33         83.81        28.48 o                         
 -17   0   1       6156.48       6162.46        97.76 o                         
 -15   0   1      10136.00       9872.41       130.65 o                         
 -13   0   1      17671.95      17558.76       238.96 o                         
 -11   0   1         43.83         44.70         7.44 o                         
  -9   0   1       4881.96       5969.54        70.50 o                         
  -7   0   1        690.04        906.07        16.02 o                         
  -5   0   1     204516.58     235040.23      2334.69 o                         
  -3   0   1      67141.44      75616.90       716.99 o                         
   3   0   1      50672.09      47629.30       639.21 o                         
   5   0   1        115.17         61.05         4.69 o                         
   7   0   1        656.94        581.66        14.60 o                         
   9   0   1        375.75        484.04        14.21 o                         
  11   0   1      10198.76      10048.18       108.90 o                         
  13   0   1      15166.50      15576.39       165.22 o                         
  15   0   1       1947.12       2068.75        36.29 o                         
  17   0   1       1492.88       1475.19        81.65 o                         
  19   0   1       6784.83       6531.22       150.21 o                         
 -19   1   1       2093.09       2173.39        85.86 o                         
 -18   1   1        610.07        621.98        23.75 o                         
 -17   1   1         24.54         25.16        10.02 o                         
 -16   1   1        133.35        135.19        10.26 o                         
 -15   1   1       1745.24       1801.03        23.47 o                         
 -14   1   1         83.58         84.91         7.50 o                         
 -13   1   1       2392.76       2554.65        25.46 o                         
 -12   1   1       4668.95       4823.51        40.42 o                         
 -11   1   1      57919.47      57884.26       420.56 o                         
 -10   1   1       1156.08       1299.79        16.97 o                         
  -9   1   1       4883.03       5116.84        45.24 o                         
  -8   1   1       1452.59       1502.22        15.27 o                         
  -7   1   1       1162.33        760.80         9.59 o                         
  -6   1   1      14212.48      14642.12       102.58 o                         
  -5   1   1      10384.17      10612.16        74.58 o                         
  -4   1   1       9334.24       8635.59        60.72 o                         
  -3   1   1      75722.65      76915.59       515.43 o                         
  -2   1   1       3747.60       3162.83        24.04 o                         
  -1   1   1      15354.27      15723.64       102.91 o                         
   0   1   1       1923.24       2347.71        15.83 o                         
   1   1   1      44446.67      45524.55       297.37 o                         
   2   1   1      21047.78      19943.68       174.67 o                         
   3   1   1        468.65        570.26         6.48 o                         
   4   1   1        996.41        973.16        10.14 o                         
   5   1   1      80416.40      79768.33       596.33 o                         
   6   1   1      13703.60      13639.84       104.48 o                         
   7   1   1        118.27        154.67         4.84 o                         
   8   1   1       1729.89       1851.21        19.06 o                         
   9   1   1      80223.44      79792.70       576.00 o                         
  10   1   1       2052.46       2167.03        21.34 o                         
  11   1   1        371.97        366.46         9.71 o                         
  12   1   1        389.53        368.09        10.84 o                         
  13   1   1       3570.15       3606.46        33.17 o                         
  14   1   1        487.72        456.91        14.30 o                         
  15   1   1        778.93        845.23        18.35 o                         
  16   1   1        665.40        670.72        17.95 o                         
  17   1   1       5829.46       6144.86        60.03 o                         
  18   1   1          7.21         14.53        11.67 o                         
  19   1   1       1241.88       1272.54        36.58 o                         
 -19   2   1         42.46          4.09        17.45 o                         
 -18   2   1        350.31        336.95        17.00 o                         
 -17   2   1       1286.77       1339.56        32.03 o                         
 -16   2   1       2598.98       2519.44        33.84 o                         
 -15   2   1       4940.11       5132.49        48.85 o                         
 -14   2   1        870.23        846.33        17.23 o                         
 -13   2   1      12690.01      12650.83        97.21 o                         
 -12   2   1        797.78        786.60        15.53 o                         
 -11   2   1        410.32        433.19        12.46 o                         
 -10   2   1       5181.03       5759.47        47.07 o                         
  -9   2   1         43.82         38.60         4.95 o                         
  -8   2   1      14915.21      15611.90       113.48 o                         
  -7   2   1       2689.44       2390.64        20.79 o                         
  -6   2   1        601.38        749.86         9.08 o                         
  -5   2   1      81901.87      81473.29       532.07 o                         
  -4   2   1      23993.41      24241.53       158.06 o                         
  -3   2   1       3148.42       3317.81        23.20 o                         
  -2   2   1      60604.02      63457.48       404.33 o                         
  -1   2   1        119.78        151.04         4.15 o                         
   0   2   1      14883.61      13614.00        96.01 o                         
   1   2   1         26.82         33.19         1.54 o                         
   2   2   1       2610.53       2801.35        21.33 o                         
   3   2   1     105862.91     105966.22       706.64 o                         
   4   2   1       2681.80       2747.64        20.50 o                         
   5   2   1        186.15        203.04         5.31 o                         
   6   2   1       5671.07       6003.01        48.31 o                         
   7   2   1       5914.28       5699.35        45.43 o                         
   8   2   1        115.40        108.44         5.45 o                         
   9   2   1       1781.27       1781.86        19.11 o                         
  10   2   1         25.81         29.11         5.08 o                         
  11   2   1      19222.47      19076.99       132.29 o                         
  12   2   1       8373.02       8803.70        67.61 o                         
  13   2   1       1106.35       1043.18        18.99 o                         
  14   2   1        127.07        139.00         8.75 o                         
  15   2   1       5629.71       5560.38        62.44 o                         
  16   2   1        225.80        239.00        16.77 o                         
  17   2   1        258.79        236.18        15.88 o                         
  18   2   1       2181.89       2065.11        39.44 o                         
 -18   3   1        782.19        669.31        37.46 o                         
 -17   3   1        928.09       1006.46        26.85 o                         
 -16   3   1          3.28         16.41        10.40 o                         
 -15   3   1        784.66        737.27        19.75 o                         
 -14   3   1       3007.99       2900.20        43.24 o                         
 -13   3   1       3044.67       3140.17        32.20 o                         
 -12   3   1       8309.20       8540.26        68.13 o                         
 -11   3   1      20587.35      20568.43       150.47 o                         
 -10   3   1       5096.57       5149.63        43.00 o                         
  -9   3   1        248.52        201.58         6.97 o                         
  -8   3   1       3655.83       3998.34        31.74 o                         
  -7   3   1      42762.10      41212.46       282.97 o                         
  -6   3   1       6961.03       7379.69        51.32 o                         
  -5   3   1       1701.67       1752.72        14.26 o                         
  -4   3   1         75.12         99.01         3.25 o                         
  -3   3   1      12730.77      11295.71        73.12 o                         
  -2   3   1        607.69        624.57         6.50 o                         
  -1   3   1        682.64        754.81         7.39 o                         
   0   3   1      29707.45      28106.57       191.99 o                         
   1   3   1      72077.93      67643.34       441.51 o                         
   2   3   1       1941.32       1945.06        14.69 o                         
   3   3   1        838.46        776.95         7.42 o                         
   4   3   1        126.81        129.20         3.91 o                         
   5   3   1       7408.73       6710.18        49.96 o                         
   6   3   1       4235.26       4534.13        35.60 o                         
   7   3   1       6871.35       6880.42        51.18 o                         
   8   3   1       5051.16       5510.67        43.61 o                         
   9   3   1      27501.16      26834.05       192.23 o                         
  10   3   1       6683.13       7108.98        56.62 o                         
  11   3   1        384.58        391.02        11.54 o                         
  12   3   1        346.38        316.20        13.45 o                         
  13   3   1       1428.22       1496.77        22.58 o                         
  14   3   1       3834.30       3797.58        39.60 o                         
  15   3   1       1464.14       1496.55        27.67 o                         
  16   3   1        282.23        245.92        15.93 o                         
  17   3   1       7022.67       7196.35       112.63 o                         
  18   3   1          1.70         -5.22        17.16 o                         
 -18   4   1         92.33         83.40        23.17 o                         
 -17   4   1        652.98        608.10        31.01 o                         
 -16   4   1        659.21        688.95        28.99 o                         
 -15   4   1        624.76        541.57        19.20 o                         
 -14   4   1       1278.17       1255.19        23.55 o                         
 -13   4   1       8317.01       8308.19        67.75 o                         
 -12   4   1         93.43         59.86         8.15 o                         
 -11   4   1       1381.51       1389.57        19.05 o                         
 -10   4   1        593.80        591.99        13.04 o                         
  -9   4   1      22226.47      22921.86       165.40 o                         
  -8   4   1       2767.88       2972.24        26.13 o                         
  -7   4   1        339.05        362.67         8.10 o                         
  -6   4   1        644.98        641.25         9.08 o                         
  -5   4   1      37608.34      33710.59       214.93 o                         
  -4   4   1       5011.89       5207.73        38.56 o                         
  -3   4   1      14114.92      14869.97       101.00 o                         
  -2   4   1       3508.66       3592.87        29.17 o                         
  -1   4   1         26.12         21.82         2.99 o                         
   0   4   1        653.18        662.28         9.42 o                         
   1   4   1         30.75         29.83         2.79 o                         
   2   4   1        374.47        356.31         6.15 o                         
   3   4   1     104086.89     103773.70       660.54 o                         
   4   4   1        555.89        507.38         7.59 o                         
   5   4   1       4249.25       4285.27        32.20 o                         
   6   4   1       4440.84       4478.01        35.64 o                         
   7   4   1       8315.80       8182.21        56.99 o                         
   8   4   1       2745.31       2738.60        22.60 o                         
   9   4   1        234.94        214.88         6.61 o                         
  10   4   1       1723.58       1707.04        18.12 o                         
  11   4   1      26880.39      27051.67       195.60 o                         
  12   4   1         13.02         10.91         7.35 o                         
  13   4   1         78.59        114.12        10.48 o                         
  14   4   1        290.46        236.86        12.65 o                         
  15   4   1       2415.83       2431.38        37.54 o                         
  16   4   1       2387.07       2292.14        40.22 o                         
  17   4   1        785.05        705.92        36.52 o                         
 -17   5   1       1281.38       1150.20        47.45 o                         
 -16   5   1        141.55        101.18        16.40 o                         
 -15   5   1        678.25        723.31        23.35 o                         
 -14   5   1         12.27         12.11         9.59 o                         
 -13   5   1       5026.18       5051.78        47.55 o                         
 -12   5   1       1575.99       1598.09        20.91 o                         
 -11   5   1       3646.38       3518.40        34.53 o                         
 -10   5   1         91.10         88.70         7.00 o                         
  -9   5   1        628.02        626.80        13.26 o                         
  -8   5   1          0.54         10.15         4.97 o                         
  -7   5   1      30375.73      30306.26       195.07 o                         
  -6   5   1       1316.77       1266.92        12.89 o                         
  -5   5   1        728.16        742.90         9.63 o                         
  -4   5   1       1115.24       1129.08        11.83 o                         
  -3   5   1      24000.02      22757.92       162.24 o                         
  -2   5   1        190.50        188.32         5.70 o                         
  -1   5   1      15944.09      16101.52       132.17 o                         
   0   5   1        912.04        839.04        13.22 o                         
   1   5   1       7261.24       6779.44        60.50 o                         
   2   5   1       4700.76       4606.14        35.24 o                         
   3   5   1       2977.67       3157.58        23.31 o                         
   4   5   1       2619.92       2709.37        21.49 o                         
   5   5   1       8722.37       8498.40        58.88 o                         
   6   5   1       2083.90       2078.28        18.97 o                         
   7   5   1          2.74          9.14         4.27 o                         
   8   5   1       3216.32       3190.95        28.01 o                         
   9   5   1       3976.23       3732.29        30.84 o                         
  10   5   1         24.81         19.86         6.02 o                         
  11   5   1        438.94        435.16        11.67 o                         
  12   5   1       1471.61       1367.01        19.52 o                         
  13   5   1         94.02        119.76        10.26 o                         
  14   5   1         61.76         45.92        10.74 o                         
  15   5   1       4597.18       4528.83        55.71 o                         
  16   5   1        255.91        255.84        18.27 o                         
 -16   6   1        260.28        219.85        21.03 o                         
 -15   6   1        223.17        198.20        18.29 o                         
 -14   6   1        762.01        778.04        27.09 o                         
 -13   6   1      11857.82      11755.41       104.52 o                         
 -12   6   1        707.48        742.01        20.47 o                         
 -11   6   1        442.29        407.57        14.04 o                         
 -10   6   1       6126.87       6182.25        50.82 o                         
  -9   6   1      12144.16      12046.17        86.01 o                         
  -8   6   1        317.06        339.49        10.30 o                         
  -7   6   1       1704.01       1773.69        18.11 o                         
  -6   6   1       3897.62       3742.30        29.56 o                         
  -5   6   1      21958.64      21734.25       156.29 o                         
  -4   6   1        174.90        169.21         6.49 o                         
  -3   6   1       4623.37       4665.05        38.90 o                         
  -2   6   1        402.18        402.92        10.12 o                         
  -1   6   1        117.31        123.56         6.77 o                         
   0   6   1         16.89         17.34         5.48 o                         
   1   6   1         10.42         10.20         5.57 o                         
   2   6   1       5740.98       5880.22        47.06 o                         
   3   6   1      35845.29      34965.50       247.67 o                         
   4   6   1       2918.20       2920.12        24.45 o                         
   5   6   1       1298.38       1272.62        13.91 o                         
   6   6   1       1071.39       1058.45        14.25 o                         
   7   6   1       3499.37       3510.82        30.60 o                         
   8   6   1        402.51        411.05        10.62 o                         
   9   6   1        499.57        560.85        12.76 o                         
  10   6   1         98.95         94.41         8.24 o                         
  11   6   1      10518.99      10540.31        90.11 o                         
  12   6   1       1634.36       1655.46        26.43 o                         
  13   6   1          7.18         -2.67        11.57 o                         
  14   6   1          7.05         23.89        14.73 o                         
  15   6   1        479.28        437.45        22.52 o                         
 -14   7   1         12.76         12.16        17.29 o                         
 -13   7   1        512.83        584.03        27.76 o                         
 -12   7   1        445.19        401.59        15.78 o                         
 -11   7   1       2670.69       2698.55        30.32 o                         
 -10   7   1        232.39        242.86        11.55 o                         
  -9   7   1         93.67        100.56         9.12 o                         
  -8   7   1        155.60        173.26         8.30 o                         
  -7   7   1       6798.33       6838.45        50.30 o                         
  -6   7   1       8242.04       8264.42        66.31 o                         
  -5   7   1        161.82        155.19         6.74 o                         
  -4   7   1       3608.17       3585.93        34.04 o                         
  -3   7   1      11087.71      10885.96        89.98 o                         
  -2   7   1       2879.59       2845.76        30.03 o                         
  -1   7   1        191.73        188.68         8.28 o                         
   0   7   1       5240.55       5284.20        53.60 o                         
   1   7   1       7678.80       7538.00        64.13 o                         
   2   7   1       2938.10       2907.49        30.55 o                         
   3   7   1       1127.15       1164.57        17.78 o                         
   4   7   1       2866.67       2832.69        25.99 o                         
   5   7   1       3505.15       3365.16        29.98 o                         
   6   7   1        363.32        372.74        10.66 o                         
   7   7   1        102.84         80.40         6.97 o                         
   8   7   1        705.77        659.01        15.85 o                         
   9   7   1       7496.93       7599.46        70.61 o                         
  10   7   1        363.70        378.46        16.22 o                         
  11   7   1        362.06        332.87        12.11 o                         
  12   7   1        542.85        545.89        21.17 o                         
  13   7   1         13.11         15.66        15.13 o                         
  14   7   1       1006.15        968.30        54.33 o                         
 -12   8   1       1006.11        933.44        32.56 o                         
 -11   8   1        322.02        328.41        16.38 o                         
 -10   8   1       2790.37       2768.17        41.90 o                         
  -9   8   1         11.32         16.22         9.00 o                         
  -8   8   1       1465.00       1450.60        26.93 o                         
  -7   8   1       1833.89       1861.10        25.83 o                         
  -6   8   1        498.84        513.20        14.61 o                         
  -5   8   1       5920.01       5806.97        50.18 o                         
  -4   8   1         11.43          3.56         7.79 o                         
  -3   8   1        337.88        343.07        13.33 o                         
  -2   8   1         65.16         42.84         7.77 o                         
  -1   8   1         84.69         75.18         7.46 o                         
   0   8   1         47.08         23.64         9.39 o                         
   1   8   1         81.53         62.68         7.95 o                         
   2   8   1       3737.18       3694.37        38.04 o                         
   3   8   1       6365.63       6466.59        62.03 o                         
   4   8   1       2490.20       2511.15        27.52 o                         
   5   8   1          1.10         -1.48         6.54 o                         
   6   8   1        779.25        734.94        17.59 o                         
   7   8   1        480.75        506.30        16.15 o                         
   8   8   1        284.03        295.44        15.03 o                         
   9   8   1        221.86        222.41        11.86 o                         
  10   8   1       1071.00       1112.80        25.04 o                         
  11   8   1       3315.92       3346.15        53.00 o                         
  12   8   1       1527.03       1548.91        45.40 o                         
 -10   9   1         14.65         51.52        19.45 o                         
  -9   9   1         13.45         21.68        18.11 o                         
  -8   9   1        136.68         99.83        15.18 o                         
  -7   9   1         55.48         86.85        12.14 o                         
  -6   9   1       1873.52       1842.81        28.59 o                         
  -5   9   1       1377.53       1398.13        31.11 o                         
  -4   9   1       2442.70       2380.53        40.36 o                         
  -3   9   1       3082.30       3207.15        48.23 o                         
  -2   9   1        181.50        168.87        12.84 o                         
  -1   9   1       1917.54       1879.36        30.86 o                         
   0   9   1         84.50         95.52        14.99 o                         
   1   9   1       4881.57       4845.84       100.63 o                         
   2   9   1       1499.50       1574.96        31.30 o                         
   3   9   1        881.70        822.04        23.00 o                         
   4   9   1        407.45        360.24        16.24 o                         
   5   9   1       2142.18       2238.87        30.37 o                         
   6   9   1         92.79        124.93        12.61 o                         
   7   9   1         32.37         48.53        13.73 o                         
   8   9   1          7.93         -7.49        14.98 o                         
   9   9   1       5115.10       5190.74        84.23 o                         
  -6  10   1         47.07         49.59        22.89 o                         
  -5  10   1       3968.00       4277.82       101.37 o                         
  -4  10   1        559.90        646.46        35.06 o                         
  -3  10   1        361.48        378.27        32.39 o                         
  -2  10   1        176.59        177.30        34.84 o                         
  -1  10   1          0.54        -15.26        37.26 o                         
   0  10   1        589.19        673.66        63.03 o                         
   1  10   1         79.90         97.84        38.15 o                         
   2  10   1        566.02        614.96        41.16 o                         
   3  10   1        892.32       1013.48        52.35 o                         
   4  10   1        336.48        320.67        36.08 o                         
   5  10   1         76.99         59.37        26.11 o                         
 -18   0   2        476.07        530.26        29.21 o                         
 -16   0   2        189.54        197.66        16.21 o                         
 -14   0   2        282.88        234.68        21.31 o                         
 -12   0   2       1875.44       2015.91        31.71 o                         
 -10   0   2      36150.49      35378.33       355.85 o                         
  -8   0   2        127.34        140.00         9.13 o                         
  -6   0   2      26924.73      26357.27       264.07 o                         
  -4   0   2        984.73       1302.61        18.69 o                         
  -2   0   2      57945.73      60463.93       799.00 o                         
   0   0   2       1835.72       1673.57        17.42 o                         
   2   0   2        150.08        162.03         4.71 o                         
   4   0   2      23787.16      25010.45       250.19 o                         
   6   0   2      37589.49      33894.84       383.92 o                         
   8   0   2      28289.81      28336.10       373.87 o                         
  10   0   2      25397.10      26477.65       293.37 o                         
  12   0   2         14.82         29.26         8.50 o                         
  14   0   2      25597.57      26262.24       271.28 o                         
  16   0   2        190.62        201.94        15.19 o                         
  18   0   2       2824.72       2829.51        57.68 o                         
 -19   1   2         57.98         67.71        15.74 o                         
 -18   1   2        209.25        225.07        15.01 o                         
 -17   1   2        187.46        209.40        13.51 o                         
 -16   1   2      23151.99      24166.42       226.52 o                         
 -15   1   2       2840.55       2972.53        32.03 o                         
 -14   1   2       4224.12       4337.51        45.38 o                         
 -13   1   2        354.94        348.63        11.10 o                         
 -12   1   2       4476.31       4509.85        39.76 o                         
 -11   1   2        359.07        321.92        11.34 o                         
 -10   1   2       6774.32       6999.91        55.09 o                         
  -9   1   2       1551.03       1650.97        17.17 o                         
  -8   1   2      44903.60      42278.86       283.03 o                         
  -7   1   2       5774.54       5845.48        46.56 o                         
  -6   1   2      17854.96      17330.12       114.98 o                         
  -5   1   2      12243.44      11522.72        83.22 o                         
  -4   1   2      71932.99      72831.41       489.58 o                         
  -3   1   2      12059.73      11350.91        81.18 o                         
  -2   1   2        677.35        703.86         8.11 o                         
  -1   1   2      14617.07      14162.33       102.65 o                         
   0   1   2       5414.44       4042.21        31.02 o                         
   1   1   2        555.42        729.70         6.38 o                         
   2   1   2        111.81        152.66         2.78 o                         
   3   1   2        132.12        119.02         3.23 o                         
   4   1   2     100322.81     103843.72       795.82 o                         
   5   1   2      12493.95      13057.80       103.13 o                         
   6   1   2      15189.57      16596.14       135.26 o                         
   7   1   2       6201.12       6916.09        54.05 o                         
   8   1   2      17443.84      17809.21       138.79 o                         
   9   1   2       2951.38       2843.32        28.40 o                         
  10   1   2         75.88         67.71         5.14 o                         
  11   1   2        849.72        911.08        14.21 o                         
  12   1   2       5929.93       5730.31        47.75 o                         
  13   1   2       1717.36       1783.10        22.32 o                         
  14   1   2        950.35        956.58        17.47 o                         
  15   1   2         16.74         -5.34        10.69 o                         
  16   1   2        421.14        403.40        15.31 o                         
  17   1   2       1661.85       1766.52        29.72 o                         
  18   1   2       2610.11       2662.22        50.19 o                         
 -19   2   2        876.09        682.94        32.53 o                         
 -18   2   2       3255.58       3354.47        59.50 o                         
 -17   2   2        391.73        323.77        15.79 o                         
 -16   2   2        171.91        134.48        11.40 o                         
 -15   2   2        226.67        213.80        10.75 o                         
 -14   2   2       2385.21       2375.65        28.61 o                         
 -13   2   2       2286.49       2313.41        26.53 o                         
 -12   2   2        899.03        785.23        15.57 o                         
 -11   2   2       3682.71       3914.21        35.19 o                         
 -10   2   2      34516.59      33777.11       234.55 o                         
  -9   2   2       2922.61       3035.90        27.54 o                         
  -8   2   2        589.52        592.27        11.35 o                         
  -7   2   2       5161.91       5486.36        41.60 o                         
  -6   2   2       1780.21       1755.59        15.34 o                         
  -5   2   2        333.60        344.11         5.96 o                         
  -4   2   2       1140.45       1041.95        10.35 o                         
  -3   2   2      15652.60      15161.51        97.26 o                         
  -2   2   2     341264.28     423832.16      3044.26 o                         
  -1   2   2       2305.64       2329.19        16.18 o                         
   0   2   2        410.89        366.58         4.22 o                         
   1   2   2       1703.92       1849.63        13.21 o                         
   2   2   2        667.55        479.44         5.54 o                         
   3   2   2      36494.75      36978.64       246.61 o                         
   4   2   2         75.05         87.92         3.01 o                         
   5   2   2       3209.43       3487.01        29.53 o                         
   6   2   2      67608.05      63757.23       461.29 o                         
   7   2   2       7179.58       7924.98        65.56 o                         
   8   2   2       4648.29       4831.96        43.30 o                         
   9   2   2      15066.65      15645.63       117.77 o                         
  10   2   2      12308.66      12572.46        99.77 o                         
  11   2   2       1209.68       1288.94        17.89 o                         
  12   2   2        309.67        290.35        10.26 o                         
  13   2   2       1098.53       1115.84        21.58 o                         
  14   2   2      19958.05      20390.12       151.44 o                         
  15   2   2       4936.71       5098.98        51.08 o                         
  16   2   2        791.55        845.37        25.08 o                         
  17   2   2         51.80         56.70        13.67 o                         
  18   2   2       1709.55       1824.82        50.26 o                         
 -18   3   2        382.73        432.35        19.91 o                         
 -17   3   2       1466.98       1394.75        28.61 o                         
 -16   3   2       5483.52       5439.89        68.41 o                         
 -15   3   2       3934.40       3866.42        47.61 o                         
 -14   3   2        474.44        402.03        16.28 o                         
 -13   3   2          2.54         -3.25         7.57 o                         
 -12   3   2       8389.15       8600.32        68.55 o                         
 -11   3   2         36.04         54.86         6.72 o                         
 -10   3   2        442.52        462.35        11.55 o                         
  -9   3   2       2097.94       2014.54        20.88 o                         
  -8   3   2      19528.02      18283.40       128.85 o                         
  -7   3   2       4412.59       4523.16        35.55 o                         
  -6   3   2       2020.34       2108.92        17.62 o                         
  -5   3   2          4.42         22.97         2.60 o                         
  -4   3   2      25185.45      22173.11       142.07 o                         
  -3   3   2      15758.88      15273.98        96.22 o                         
  -2   3   2          4.38          4.23         1.58 o                         
  -1   3   2      14604.87      14959.90        98.34 o                         
   0   3   2      61794.02      59324.88       406.73 o                         
   1   3   2       4051.43       4264.27        28.32 o                         
   2   3   2        239.80        225.43         4.50 o                         
   3   3   2         11.59          6.51         2.24 o                         
   4   3   2      41243.74      37166.90       247.76 o                         
   5   3   2      30452.92      30550.58       199.57 o                         
   6   3   2       1134.15       1107.73        10.96 o                         
   7   3   2      10571.70      11082.01        86.70 o                         
   8   3   2       8062.13       7585.91        61.89 o                         
   9   3   2        257.39        255.93         8.41 o                         
  10   3   2          4.03         15.58         5.81 o                         
  11   3   2       6127.63       6278.56        51.70 o                         
  12   3   2      28173.03      29004.59       229.95 o                         
  13   3   2        476.28        451.47        15.09 o                         
  14   3   2        445.67        444.04        15.06 o                         
  15   3   2          1.43          3.94        11.14 o                         
  16   3   2       1020.13       1047.99        27.72 o                         
  17   3   2       1364.03       1237.28        36.66 o                         
  18   3   2          6.53         -9.43        18.87 o                         
 -18   4   2       6411.15       6447.15       143.66 o                         
 -17   4   2        383.05        342.50        26.47 o                         
 -16   4   2         20.05         10.26        13.07 o                         
 -15   4   2        141.38        176.30        13.64 o                         
 -14   4   2       3205.92       3240.44        36.64 o                         
 -13   4   2        307.85        302.06        11.42 o                         
 -12   4   2       5260.98       5388.66        48.63 o                         
 -11   4   2       3031.22       2915.01        30.10 o                         
 -10   4   2      25912.92      25566.42       184.63 o                         
  -9   4   2       1280.87       1218.75        15.50 o                         
  -8   4   2        524.26        457.28        13.90 o                         
  -7   4   2       2507.88       2433.63        21.45 o                         
  -6   4   2        177.85        158.16         6.38 o                         
  -5   4   2         12.43         -1.46         2.92 o                         
  -4   4   2        718.91        656.61         7.77 o                         
  -3   4   2      14671.75      14296.23        92.66 o                         
  -2   4   2      41456.88      37151.76       247.73 o                         
  -1   4   2       7852.39       7491.28        53.74 o                         
   0   4   2       1911.32       1853.83        14.68 o                         
   1   4   2       4935.90       5020.35        34.22 o                         
   2   4   2      23524.66      22875.07       150.02 o                         
   3   4   2         46.77         80.19         3.50 o                         
   4   4   2       4526.61       4784.20        38.02 o                         
   5   4   2       8037.42       7623.49        57.16 o                         
   6   4   2      34939.33      33717.68       238.45 o                         
   7   4   2        120.91        113.25         4.99 o                         
   8   4   2       4326.22       4592.89        35.17 o                         
   9   4   2       2674.94       2724.02        24.93 o                         
  10   4   2         15.79         43.89         6.11 o                         
  11   4   2       2111.31       2059.60        23.05 o                         
  12   4   2        117.65        108.52         8.21 o                         
  13   4   2       3390.92       3436.89        35.48 o                         
  14   4   2       1852.50       1895.52        28.44 o                         
  15   4   2        337.02        309.59        17.83 o                         
  16   4   2       2301.27       2347.13        42.34 o                         
  17   4   2          2.37         -7.55        16.43 o                         
 -17   5   2        167.14        145.68        31.11 o                         
 -16   5   2        726.71        837.00        38.03 o                         
 -15   5   2         91.45         65.31        12.24 o                         
 -14   5   2        145.52        179.99        11.63 o                         
 -13   5   2        164.99        128.54        10.41 o                         
 -12   5   2       1217.30       1164.01        18.77 o                         
 -11   5   2       1202.18       1151.16        19.53 o                         
 -10   5   2        704.61        780.03        15.01 o                         
  -9   5   2       1555.43       1502.13        19.26 o                         
  -8   5   2      24009.60      23526.08       160.50 o                         
  -7   5   2         21.70          3.92         3.99 o                         
  -6   5   2         48.17         56.14         4.53 o                         
  -5   5   2        370.22        355.07         7.75 o                         
  -4   5   2       7114.47       6756.18        51.20 o                         
  -3   5   2        187.93        178.02         5.97 o                         
  -2   5   2         48.18         55.85         3.79 o                         
  -1   5   2       5786.84       5761.80        42.79 o                         
   0   5   2      61278.78      57947.01       430.76 o                         
   1   5   2         20.48         27.00         3.43 o                         
   2   5   2          0.37         11.51         2.95 o                         
   3   5   2       2146.06       2133.75        16.85 o                         
   4   5   2      19085.72      17806.22       124.55 o                         
   5   5   2       3856.55       3968.56        32.71 o                         
   6   5   2      19481.28      20038.29       140.33 o                         
   7   5   2        440.18        415.36        10.57 o                         
   8   5   2       1329.79       1206.03        15.79 o                         
   9   5   2        748.51        695.20        13.03 o                         
  10   5   2       4110.21       4085.00        36.19 o                         
  11   5   2         71.68         71.44         7.55 o                         
  12   5   2      34511.21      34970.65       251.44 o                         
  13   5   2        760.45        803.37        19.35 o                         
  14   5   2        200.56        229.48        13.06 o                         
  15   5   2         36.49         42.74        16.56 o                         
  16   5   2        160.62        108.20        17.03 o                         
 -16   6   2        148.30        117.16        19.53 o                         
 -15   6   2        532.94        561.65        26.50 o                         
 -14   6   2       1259.29       1176.76        26.62 o                         
 -13   6   2        874.00        921.60        23.69 o                         
 -12   6   2       3508.21       3501.72        38.26 o                         
 -11   6   2         50.23         72.54         8.95 o                         
 -10   6   2       9053.29       9240.33        74.36 o                         
  -9   6   2       3431.74       3411.79        31.87 o                         
  -8   6   2         24.45         13.53         5.84 o                         
  -7   6   2         37.83         26.23         5.10 o                         
  -6   6   2         61.29         60.40         4.95 o                         
  -5   6   2        898.63        846.11        13.69 o                         
  -4   6   2       5516.91       5640.41        43.58 o                         
  -3   6   2        141.93        151.42         5.92 o                         
  -2   6   2      13421.69      13067.22        95.74 o                         
  -1   6   2       2906.31       2875.35        27.16 o                         
   0   6   2       1418.46       1474.32        18.33 o                         
   1   6   2        227.71        188.11         7.57 o                         
   2   6   2       4872.82       4831.93        35.40 o                         
   3   6   2       6305.81       6286.44        46.04 o                         
   4   6   2       1191.94       1200.15        12.75 o                         
   5   6   2        118.10        106.86         5.58 o                         
   6   6   2      15021.25      14933.81       109.88 o                         
   7   6   2        903.29        883.50        14.20 o                         
   8   6   2        496.30        495.76        12.09 o                         
   9   6   2       3128.65       3109.65        29.15 o                         
  10   6   2         30.48         30.22         7.94 o                         
  11   6   2       1052.57       1018.96        22.34 o                         
  12   6   2        744.70        689.10        22.73 o                         
  13   6   2        330.96        322.61        15.20 o                         
  14   6   2        549.88        576.37        24.45 o                         
  15   6   2        142.90        141.01        18.50 o                         
 -14   7   2         51.68         19.73        16.77 o                         
 -13   7   2        365.10        405.88        19.28 o                         
 -12   7   2        854.68        869.41        22.46 o                         
 -11   7   2        357.49        322.23        12.23 o                         
 -10   7   2         79.49         68.99        10.09 o                         
  -9   7   2       6819.42       6890.52        63.20 o                         
  -8   7   2       7576.81       7514.46        61.30 o                         
  -7   7   2          2.99          4.88         5.79 o                         
  -6   7   2         18.43          8.52         5.76 o                         
  -5   7   2          4.99          1.40         5.14 o                         
  -4   7   2       8128.33       8055.70        64.39 o                         
  -3   7   2          1.99          5.22         5.61 o                         
  -2   7   2        186.52        176.86         7.75 o                         
  -1   7   2      13023.23      13307.55       107.96 o                         
   0   7   2       8072.81       7931.70        67.34 o                         
   1   7   2       2146.62       2152.52        23.18 o                         
   2   7   2        123.84        125.45         6.42 o                         
   3   7   2       1241.73       1197.89        14.44 o                         
   4   7   2       5328.76       5169.41        46.94 o                         
   5   7   2        394.05        396.91        11.24 o                         
   6   7   2       2010.69       2001.71        20.62 o                         
   7   7   2        195.15        208.20         8.22 o                         
   8   7   2       2063.87       2060.11        26.39 o                         
   9   7   2        636.46        639.57        17.81 o                         
  10   7   2        916.17        883.59        20.90 o                         
  11   7   2       5217.48       5208.32        54.65 o                         
  12   7   2       7083.58       7224.43       105.86 o                         
  13   7   2       2463.31       2426.05        46.63 o                         
 -12   8   2        146.26        163.40        17.93 o                         
 -11   8   2          2.63         -2.23        11.70 o                         
 -10   8   2       2364.70       2424.08        35.19 o                         
  -9   8   2       1145.41       1234.23        22.58 o                         
  -8   8   2          0.22         11.27         8.59 o                         
  -7   8   2        101.72        116.58         9.29 o                         
  -6   8   2       1295.93       1318.39        20.11 o                         
  -5   8   2         25.91         18.46         6.72 o                         
  -4   8   2        186.21        184.92         9.95 o                         
  -3   8   2         42.92         38.21         7.77 o                         
  -2   8   2      13057.66      13405.92       113.94 o                         
  -1   8   2        648.13        644.45        15.98 o                         
   0   8   2         29.87         19.41         6.84 o                         
   1   8   2        117.33        101.48         7.66 o                         
   2   8   2        199.24        217.34         8.87 o                         
   3   8   2       4439.15       4438.44        42.89 o                         
   4   8   2        124.08        114.46         7.01 o                         
   5   8   2       2540.10       2575.47        28.25 o                         
   6   8   2      10911.96      11029.17        99.22 o                         
   7   8   2       2696.93       2692.12        33.43 o                         
   8   8   2        650.65        661.12        17.52 o                         
   9   8   2        756.56        768.58        20.71 o                         
  10   8   2       1965.61       2031.31        35.11 o                         
  11   8   2          4.53          0.23        18.33 o                         
  12   8   2        166.56        117.89        18.18 o                         
 -10   9   2       1227.79       1218.44        41.76 o                         
  -9   9   2       1669.50       1697.37        38.53 o                         
  -8   9   2       1338.17       1370.13        31.11 o                         
  -7   9   2         96.68         76.58        12.40 o                         
  -6   9   2        430.23        463.91        17.76 o                         
  -5   9   2        238.00        239.26        13.84 o                         
  -4   9   2       3836.41       3856.62        58.45 o                         
  -3   9   2       1407.90       1488.04        35.65 o                         
  -2   9   2        166.53        126.23        11.83 o                         
  -1   9   2       1496.24       1486.49        27.67 o                         
   0   9   2        137.15        159.37        11.28 o                         
   1   9   2        320.70        307.12        13.92 o                         
   2   9   2         27.44         27.77        10.16 o                         
   3   9   2         29.06         27.49        10.48 o                         
   4   9   2       3498.00       3572.43        42.03 o                         
   5   9   2         15.08         20.81        11.46 o                         
   6   9   2        776.59        774.33        24.22 o                         
   7   9   2        212.80        246.83        14.53 o                         
   8   9   2        590.06        663.66        38.82 o                         
   9   9   2        119.19         67.25        24.01 o                         
  -6  10   2        236.01        217.70        33.34 o                         
  -5  10   2        213.39        176.17        22.39 o                         
  -4  10   2         26.92         32.79        19.58 o                         
  -3  10   2       1057.34       1061.68        47.92 o                         
  -2  10   2       4598.72       4942.07       125.62 o                         
  -1  10   2        394.79        425.77        49.13 o                         
   0  10   2        476.07        607.83        59.26 o                         
   1  10   2        209.09        391.21        72.71 o                         
   2  10   2        262.88        210.77        29.27 o                         
   3  10   2        367.42        316.96        42.92 o                         
   4  10   2       1008.51       1113.64        63.76 o                         
   5  10   2       1759.43       1844.53        68.38 o                         
 -19   0   3       1204.90       1324.98        53.44 o                         
 -17   0   3       1811.11       2085.32        65.45 o                         
 -15   0   3      13361.11      13314.02       149.36 o                         
 -13   0   3       1970.00       1986.70        31.48 o                         
 -11   0   3        156.41        153.41        11.04 o                         
  -9   0   3       7421.69       7379.31        80.35 o                         
  -7   0   3     133568.73     142858.02      1388.46 o                         
  -5   0   3      11603.63      11739.40       114.42 o                         
  -3   0   3         67.21        108.31         6.61 o                         
  -1   0   3      68929.77      75575.05       862.63 o                         
   1   0   3      57227.52      54350.40       577.53 o                         
   3   0   3         67.34        106.75         6.72 o                         
   5   0   3      82151.28      87524.38       874.53 o                         
   7   0   3      13894.94      14274.02       211.99 o                         
   9   0   3      29176.14      27641.45       425.31 o                         
  11   0   3       4064.28       4465.87        62.05 o                         
  13   0   3       6595.17       6681.93        93.24 o                         
  15   0   3       1584.97       1724.63        35.85 o                         
  17   0   3       5709.23       6100.74       105.44 o                         
 -19   1   3       1534.86       1572.16        51.32 o                         
 -18   1   3        377.42        325.49        17.07 o                         
 -17   1   3        565.62        601.63        20.90 o                         
 -16   1   3       1368.07       1386.54        26.20 o                         
 -15   1   3         61.48         67.79         9.24 o                         
 -14   1   3          3.18         -3.96         7.93 o                         
 -13   1   3      17802.44      18096.90       138.76 o                         
 -12   1   3          2.24          0.11         6.12 o                         
 -11   1   3       3810.16       3920.02        33.74 o                         
 -10   1   3       8597.44       9139.89        68.18 o                         
  -9   1   3       1670.41       1376.71        17.12 o                         
  -8   1   3         27.34         25.85         3.64 o                         
  -7   1   3        134.05        134.62         4.63 o                         
  -6   1   3         80.79        110.88         4.21 o                         
  -5   1   3      22766.60      19226.58       130.02 o                         
  -4   1   3      26054.47      25463.15       179.92 o                         
  -3   1   3      47165.25      50386.76       345.89 o                         
  -2   1   3      23833.43      22465.70       167.90 o                         
  -1   1   3      76049.38      77989.55       606.02 o                         
   0   1   3      17457.48      16731.17       121.63 o                         
   1   1   3        953.87       1442.54        12.17 o                         
   2   1   3       6780.66       7478.46        51.47 o                         
   3   1   3     123605.79     133074.88       938.26 o                         
   4   1   3       1264.41       1038.19        10.66 o                         
   5   1   3       1688.20       1568.34        14.84 o                         
   6   1   3        288.75        177.24         7.39 o                         
   7   1   3      53087.24      49843.75       398.29 o                         
   8   1   3       1091.48       1097.56        15.20 o                         
   9   1   3      10827.45      11482.24        91.18 o                         
  10   1   3       5026.57       5219.98        44.38 o                         
  11   1   3       2796.34       2856.09        28.34 o                         
  12   1   3        701.94        682.37        13.88 o                         
  13   1   3        833.45        859.11        16.12 o                         
  14   1   3       2122.23       2127.20        25.11 o                         
  15   1   3      18227.13      18472.17       152.21 o                         
  16   1   3         24.19          9.92        10.88 o                         
  17   1   3       1867.02       1935.47        40.20 o                         
  18   1   3        103.36        103.61        15.03 o                         
 -19   2   3       1416.87       1447.28        51.87 o                         
 -18   2   3        430.72        450.44        22.63 o                         
 -17   2   3        787.58        840.08        26.50 o                         
 -16   2   3        474.02        400.29        21.41 o                         
 -15   2   3      10140.51      10178.35        84.53 o                         
 -14   2   3        319.53        330.38        12.00 o                         
 -13   2   3        258.04        197.58         9.30 o                         
 -12   2   3       2029.68       1892.52        21.91 o                         
 -11   2   3       2045.76       1978.45        21.52 o                         
 -10   2   3         20.95         16.72         4.94 o                         
  -9   2   3         14.11         15.80         4.07 o                         
  -8   2   3       4361.50       4666.53        35.11 o                         
  -7   2   3      98954.88      98280.42       611.20 o                         
  -6   2   3      14045.00      14653.88        98.19 o                         
  -5   2   3       6117.04       6064.58        42.51 o                         
  -4   2   3       3289.73       3166.13        24.61 o                         
  -3   2   3         60.55         82.91         3.66 o                         
  -2   2   3      41801.39      42137.09       274.66 o                         
  -1   2   3       3632.50       3798.41        26.42 o                         
   0   2   3      17961.93      18351.08       114.58 o                         
   1   2   3     100837.11      98723.96       633.86 o                         
   2   2   3          2.88         13.94         2.02 o                         
   3   2   3        807.49        836.66         8.86 o                         
   4   2   3       3403.86       3833.37        30.01 o                         
   5   2   3      20771.02      20302.14       144.83 o                         
   6   2   3      27427.12      28450.52       201.81 o                         
   7   2   3        162.42        181.60         6.39 o                         
   8   2   3       1194.65       1230.63        15.64 o                         
   9   2   3      30735.74      30373.60       223.50 o                         
  10   2   3       2265.16       2336.95        25.57 o                         
  11   2   3        753.75        715.15        14.10 o                         
  12   2   3       1826.93       1864.11        24.53 o                         
  13   2   3       4142.03       4246.55        41.02 o                         
  14   2   3       2249.17       2260.59        28.66 o                         
  15   2   3         52.59         35.37         9.47 o                         
  16   2   3        382.88        418.05        15.39 o                         
  17   2   3       2905.97       2917.64        40.25 o                         
  18   2   3          3.92         -6.82        13.64 o                         
 -18   3   3        366.58        337.83        23.07 o                         
 -17   3   3        727.54        754.60        25.54 o                         
 -16   3   3        636.62        699.99        23.03 o                         
 -15   3   3        541.79        545.08        17.81 o                         
 -14   3   3       1332.14       1328.18        22.64 o                         
 -13   3   3      16855.79      16753.36       125.84 o                         
 -12   3   3        342.94        315.22         9.88 o                         
 -11   3   3       1183.79       1136.92        16.62 o                         
 -10   3   3       6681.19       7050.31        54.68 o                         
  -9   3   3      19586.21      19446.19       137.49 o                         
  -8   3   3       1962.56       2057.98        20.05 o                         
  -7   3   3        942.94        913.28        11.31 o                         
  -6   3   3       3858.95       3650.38        27.26 o                         
  -5   3   3      37710.11      34758.01       216.79 o                         
  -4   3   3      17227.68      17986.60       124.92 o                         
  -3   3   3      19808.11      19312.78       124.01 o                         
  -2   3   3      11026.17      11472.17        74.34 o                         
  -1   3   3      25268.96      22008.75       140.53 o                         
   0   3   3        651.93        748.14         8.37 o                         
   1   3   3       1015.73        969.90         9.27 o                         
   2   3   3      39473.70      39399.36       262.48 o                         
   3   3   3      27180.40      24260.99       166.58 o                         
   4   3   3      10639.85      10772.31        74.33 o                         
   5   3   3       1224.73       1103.39        12.14 o                         
   6   3   3        860.32        866.35        10.74 o                         
   7   3   3      27548.69      26080.45       172.26 o                         
   8   3   3       3507.47       3697.33        30.97 o                         
   9   3   3        729.90        810.05        14.08 o                         
  10   3   3         27.68         51.86         6.51 o                         
  11   3   3       2248.17       2279.48        25.03 o                         
  12   3   3        121.88        118.72         8.36 o                         
  13   3   3        485.05        415.98        12.33 o                         
  14   3   3       1097.51       1033.16        22.30 o                         
  15   3   3       5960.51       6113.88        89.78 o                         
  16   3   3        255.80        255.12        16.21 o                         
  17   3   3         84.09         60.12        15.39 o                         
 -18   4   3         74.62         31.87        19.97 o                         
 -17   4   3       1264.88       1194.42        36.51 o                         
 -16   4   3        234.71        233.51        16.00 o                         
 -15   4   3       7416.80       7579.01        85.21 o                         
 -14   4   3        696.86        716.95        19.78 o                         
 -13   4   3       1010.42       1034.58        20.26 o                         
 -12   4   3          8.79          7.69         7.37 o                         
 -11   4   3       4930.21       4887.09        41.19 o                         
 -10   4   3        219.62        201.18         7.71 o                         
  -9   4   3        949.31        950.15        14.48 o                         
  -8   4   3       7083.83       7358.25        54.19 o                         
  -7   4   3      15138.74      14320.50       101.94 o                         
  -6   4   3      15561.19      15794.94       108.53 o                         
  -5   4   3       1866.44       1909.51        16.98 o                         
  -4   4   3      10146.57      10354.57        68.50 o                         
  -3   4   3          1.82         10.21         3.00 o                         
  -2   4   3        151.08        120.89         4.01 o                         
  -1   4   3      12025.81      12902.85        82.03 o                         
   0   4   3        172.67        248.61         5.54 o                         
   1   4   3      93892.56      92223.50       614.08 o                         
   2   4   3         83.48         76.94         3.60 o                         
   3   4   3        218.33        182.99         6.53 o                         
   4   4   3       2153.12       2299.93        19.14 o                         
   5   4   3       1188.89       1359.22        14.35 o                         
   6   4   3       4303.04       4369.49        33.61 o                         
   7   4   3       2469.49       2661.37        22.24 o                         
   8   4   3        263.03        264.50         7.99 o                         
   9   4   3      25341.87      25277.36       177.43 o                         
  10   4   3        249.89        246.46         8.27 o                         
  11   4   3       4738.54       4828.29        40.01 o                         
  12   4   3        423.03        436.82        11.96 o                         
  13   4   3       4961.81       5045.44        44.20 o                         
  14   4   3        470.49        472.99        23.79 o                         
  15   4   3        429.97        398.99        18.23 o                         
  16   4   3         31.57         17.07        14.01 o                         
  17   4   3       3061.86       2982.70        61.37 o                         
 -17   5   3        153.10        128.31        19.81 o                         
 -16   5   3         19.69          9.10        15.42 o                         
 -15   5   3       2287.23       2430.26        35.45 o                         
 -14   5   3       1291.04       1276.40        24.42 o                         
 -13   5   3      11328.17      11406.06        95.11 o                         
 -12   5   3       1018.60        965.96        17.28 o                         
 -11   5   3        105.13        126.57         8.42 o                         
 -10   5   3         12.85         33.51         6.82 o                         
  -9   5   3      30515.66      30559.92       232.42 o                         
  -8   5   3        134.75        139.00         6.89 o                         
  -7   5   3         10.23          8.18         4.21 o                         
  -6   5   3        790.03        747.15        10.12 o                         
  -5   5   3      23081.38      22472.07       148.83 o                         
  -4   5   3       2739.66       2763.93        22.21 o                         
  -3   5   3      21945.21      22826.09       150.47 o                         
  -2   5   3         38.35         45.47         3.60 o                         
  -1   5   3      25375.10      23383.71       150.20 o                         
   0   5   3       3921.95       4050.82        28.90 o                         
   1   5   3       8000.46       8269.71        56.64 o                         
   2   5   3       1712.46       1664.91        15.22 o                         
   3   5   3       2296.79       2736.39        21.45 o                         
   4   5   3       1735.97       1721.57        17.42 o                         
   5   5   3       1334.57       1344.49        14.36 o                         
   6   5   3         34.69         26.45         4.71 o                         
   7   5   3      42459.14      41926.23       296.81 o                         
   8   5   3       2311.09       2431.36        23.86 o                         
   9   5   3       1723.99       1709.28        22.24 o                         
  10   5   3        391.15        407.42        11.15 o                         
  11   5   3         10.62         15.92         7.44 o                         
  12   5   3         22.94         10.92         8.59 o                         
  13   5   3         36.25         32.81         9.74 o                         
  14   5   3         80.72         83.83        11.61 o                         
  15   5   3       2905.16       2973.25        47.42 o                         
  16   5   3         98.77        103.85        17.80 o                         
 -16   6   3         26.23         21.08        18.33 o                         
 -15   6   3       1587.27       1659.13        40.29 o                         
 -14   6   3        727.48        720.90        24.21 o                         
 -13   6   3        331.61        332.99        14.52 o                         
 -12   6   3       1587.39       1629.82        26.46 o                         
 -11   6   3       1771.82       1858.05        25.85 o                         
 -10   6   3         48.59         44.03         7.62 o                         
  -9   6   3       2090.66       2104.63        22.48 o                         
  -8   6   3          4.55         -1.86         5.16 o                         
  -7   6   3       3900.68       3571.22        29.91 o                         
  -6   6   3        406.69        427.14         9.83 o                         
  -5   6   3       2712.53       2727.15        23.49 o                         
  -4   6   3       1485.24       1486.58        16.05 o                         
  -3   6   3        659.44        708.74        10.89 o                         
  -2   6   3       2024.55       2052.34        19.19 o                         
  -1   6   3       3192.84       3298.65        27.31 o                         
   0   6   3       8688.62       8695.03        65.12 o                         
   1   6   3      39318.27      38048.11       260.98 o                         
   2   6   3       1083.40       1094.38        12.54 o                         
   3   6   3          5.58          4.61         3.89 o                         
   4   6   3        815.40        826.22        11.48 o                         
   5   6   3        522.08        505.31        10.56 o                         
   6   6   3        753.45        805.11        13.14 o                         
   7   6   3         30.34         32.54         6.37 o                         
   8   6   3       2806.23       2781.00        26.59 o                         
   9   6   3       9501.16       9538.79        83.10 o                         
  10   6   3        823.61        815.25        19.57 o                         
  11   6   3       2298.79       2382.07        32.68 o                         
  12   6   3       1301.04       1319.30        27.15 o                         
  13   6   3       1033.07       1065.06        31.08 o                         
  14   6   3        489.53        514.01        35.71 o                         
  15   6   3         42.83         49.76        17.04 o                         
 -14   7   3        491.00        440.60        34.51 o                         
 -13   7   3       2334.55       2427.31        40.14 o                         
 -12   7   3        674.49        700.82        21.68 o                         
 -11   7   3        208.14        227.23        10.78 o                         
 -10   7   3       1590.01       1577.93        26.30 o                         
  -9   7   3       4890.94       5080.14        53.28 o                         
  -8   7   3       2137.68       2100.38        23.84 o                         
  -7   7   3         27.26         26.35         6.01 o                         
  -6   7   3       1881.82       1928.23        21.35 o                         
  -5   7   3       9111.93       9093.27        69.97 o                         
  -4   7   3       5146.49       5281.65        41.04 o                         
  -3   7   3        281.30        328.11         9.45 o                         
  -2   7   3        108.15        114.08         7.17 o                         
  -1   7   3       4446.81       4233.11        39.65 o                         
   0   7   3       2570.47       2556.28        24.74 o                         
   1   7   3        526.81        478.01        11.52 o                         
   2   7   3       1349.58       1391.87        16.25 o                         
   3   7   3       2071.51       2020.14        19.78 o                         
   4   7   3       5293.23       5393.09        41.72 o                         
   5   7   3         35.92         26.11         5.56 o                         
   6   7   3        894.35        889.91        14.39 o                         
   7   7   3      11931.08      11895.24       106.60 o                         
   8   7   3       4567.08       4399.88        55.83 o                         
   9   7   3        117.59        132.80        10.12 o                         
  10   7   3       1646.84       1610.11        26.38 o                         
  11   7   3        267.04        270.50        16.20 o                         
  12   7   3       1275.84       1308.89        33.97 o                         
  13   7   3         80.00         92.82        17.70 o                         
 -12   8   3       2569.44       2684.37        51.20 o                         
 -11   8   3        532.00        525.76        20.37 o                         
 -10   8   3          1.17          3.47        10.17 o                         
  -9   8   3        380.06        429.16        15.89 o                         
  -8   8   3          3.61         15.44         8.76 o                         
  -7   8   3      13168.48      13795.07       117.36 o                         
  -6   8   3        246.43        235.25         9.81 o                         
  -5   8   3          4.19          2.31         6.95 o                         
  -4   8   3          2.33         -3.51         7.01 o                         
  -3   8   3        361.45        354.65        12.07 o                         
  -2   8   3       2399.85       2389.28        29.76 o                         
  -1   8   3        990.39        968.00        18.31 o                         
   0   8   3       8780.37       8844.41        72.73 o                         
   1   8   3       8647.85       8579.51        70.47 o                         
   2   8   3       2001.80       1933.93        23.03 o                         
   3   8   3         21.46         20.36         7.15 o                         
   4   8   3       1731.01       1664.12        22.83 o                         
   5   8   3       2144.10       2110.77        28.52 o                         
   6   8   3         49.00         38.37         9.08 o                         
   7   8   3         10.87          9.40         7.76 o                         
   8   8   3        841.38        844.76        23.11 o                         
   9   8   3       1331.82       1366.39        25.01 o                         
  10   8   3          1.11         24.98        12.58 o                         
  11   8   3        104.42        114.76        17.44 o                         
 -10   9   3        104.76         62.20        19.82 o                         
  -9   9   3         35.45         28.81        16.34 o                         
  -8   9   3       1445.65       1531.20        36.08 o                         
  -7   9   3         15.52         45.10        13.60 o                         
  -6   9   3       2041.77       2078.39        33.43 o                         
  -5   9   3       1034.17       1119.86        27.19 o                         
  -4   9   3       1602.52       1668.59        36.44 o                         
  -3   9   3        301.99        249.16        14.46 o                         
  -2   9   3        350.48        355.86        18.11 o                         
  -1   9   3       2469.80       2562.96        38.05 o                         
   0   9   3        174.56        165.46         9.00 o                         
   1   9   3         18.52         22.03         8.92 o                         
   2   9   3         91.29        118.48        11.92 o                         
   3   9   3       7226.91       7320.37        74.56 o                         
   4   9   3         73.69         26.92        10.49 o                         
   5   9   3          0.07         -5.16        12.12 o                         
   6   9   3        384.22        331.08        15.28 o                         
   7   9   3       1738.60       1921.39        37.34 o                         
   8   9   3       2218.42       2384.82        51.17 o                         
   9   9   3       1529.39       1599.34        49.72 o                         
  -5  10   3        289.98        287.19        24.85 o                         
  -4  10   3         14.69         46.00        34.98 o                         
  -3  10   3          9.03         20.82        21.03 o                         
  -2  10   3        257.48        194.60        33.44 o                         
  -1  10   3       2393.72       2438.56        65.63 o                         
   0  10   3        639.50        745.75        71.58 o                         
   1  10   3        778.44        968.70        64.09 o                         
   2  10   3        987.82       1067.40        92.24 o                         
   3  10   3        115.14         75.06        28.40 o                         
   4  10   3        176.90        166.72        43.03 o                         
 -18   0   4        123.19        121.90        22.77 o                         
 -16   0   4        309.49        270.15        32.55 o                         
 -14   0   4        395.59        406.32        19.66 o                         
 -12   0   4      29849.91      30376.27       293.60 o                         
 -10   0   4      27251.56      28037.51       257.95 o                         
  -8   0   4       5229.84       5389.05        61.28 o                         
  -6   0   4        207.81        190.75         7.44 o                         
  -4   0   4      63537.93      55561.05       965.69 o                         
  -2   0   4        293.57        274.82        11.70 o                         
   0   0   4        581.23        418.53        14.96 o                         
   2   0   4      25888.97      26460.42       264.19 o                         
   4   0   4     121742.16     124365.63      1239.70 o                         
   6   0   4       9681.26      10316.43       114.13 o                         
   8   0   4       6719.23       6668.53        77.91 o                         
  10   0   4       6706.59       7044.87        84.91 o                         
  12   0   4      58925.70      59712.81       604.42 o                         
  14   0   4       1178.57       1119.11        46.88 o                         
  16   0   4        730.85        789.64        45.28 o                         
  18   0   4       2978.90       2798.76        69.90 o                         
 -19   1   4        859.26        706.93        34.46 o                         
 -18   1   4      13009.53      13353.92       167.89 o                         
 -17   1   4         89.30         79.84        13.34 o                         
 -16   1   4       1496.85       1476.91        32.66 o                         
 -15   1   4         11.53          4.11         8.96 o                         
 -14   1   4       1690.67       1684.94        24.89 o                         
 -13   1   4       1517.60       1666.35        20.44 o                         
 -12   1   4      10672.22      11327.96        84.51 o                         
 -11   1   4        905.77        966.23        15.41 o                         
 -10   1   4      21999.03      21078.58       149.25 o                         
  -9   1   4        309.81        378.01         9.46 o                         
  -8   1   4        857.03       1213.01        19.48 o                         
  -7   1   4      19370.86      19704.36       131.45 o                         
  -6   1   4     103694.94     105935.98       762.69 o                         
  -5   1   4       4916.22       5204.47        41.66 o                         
  -4   1   4         54.86         23.71         2.78 o                         
  -3   1   4         51.77         92.64         4.00 o                         
  -2   1   4      73424.45      74393.58       511.45 o                         
  -1   1   4        117.50         59.42         2.72 o                         
   0   1   4       7219.45       7362.72        52.52 o                         
   1   1   4        273.53        285.07         4.95 o                         
   2   1   4     107687.02     112800.88       775.45 o                         
   3   1   4       4277.99       4312.58        31.45 o                         
   4   1   4         26.60         24.45         2.95 o                         
   5   1   4       1150.62       1230.99        13.89 o                         
   6   1   4       7274.69       6977.04        58.59 o                         
   7   1   4       1420.78       1490.04        17.05 o                         
   8   1   4       3070.35       3297.17        29.94 o                         
   9   1   4       4888.06       5060.43        43.24 o                         
  10   1   4      22921.88      22570.40       168.89 o                         
  11   1   4        537.75        597.26        13.39 o                         
  12   1   4        405.06        474.47        19.37 o                         
  13   1   4         10.00         10.15         7.41 o                         
  14   1   4        743.46        758.47        20.78 o                         
  15   1   4        487.29        452.36        14.73 o                         
  16   1   4       1698.70       1629.47        26.89 o                         
  17   1   4         31.60          1.60        13.61 o                         
  18   1   4       6449.91       6317.80        79.97 o                         
 -19   2   4          1.40         -0.76        14.22 o                         
 -18   2   4         88.12         95.18        16.41 o                         
 -17   2   4        867.07        735.50        23.87 o                         
 -16   2   4        268.84        233.07        13.68 o                         
 -15   2   4       1770.69       1697.49        26.21 o                         
 -14   2   4        108.17        101.95         8.98 o                         
 -13   2   4        772.35        768.61        16.24 o                         
 -12   2   4      25720.92      26065.28       179.17 o                         
 -11   2   4       7241.06       7766.69        59.97 o                         
 -10   2   4       3155.16       3212.32        28.15 o                         
  -9   2   4      12376.31      12658.11        87.37 o                         
  -8   2   4       7243.05       7364.88        54.05 o                         
  -7   2   4          4.96         -1.73         3.47 o                         
  -6   2   4        737.43        641.22         9.74 o                         
  -5   2   4       1625.49       1951.50        17.05 o                         
  -4   2   4      37660.08      33034.98       233.12 o                         
  -3   2   4       7437.87       7932.50        56.75 o                         
  -2   2   4        913.74        804.64         9.20 o                         
  -1   2   4       7634.79       7585.81        55.55 o                         
   0   2   4      12974.09      12422.60        86.49 o                         
   1   2   4       7499.43       7511.11        50.85 o                         
   2   2   4         23.54         40.80         2.59 o                         
   3   2   4      43149.71      41962.52       286.71 o                         
   4   2   4      34773.33      31594.27       229.39 o                         
   5   2   4        175.07        187.63         5.68 o                         
   6   2   4       1523.05       1395.88        15.05 o                         
   7   2   4       1144.24       1236.45        14.61 o                         
   8   2   4       4418.24       4384.06        37.91 o                         
   9   2   4         60.75         87.98         6.24 o                         
  10   2   4          9.90         12.87         6.13 o                         
  11   2   4      14900.31      15392.13       114.92 o                         
  12   2   4      15033.27      15162.32       117.52 o                         
  13   2   4        758.36        804.27        17.18 o                         
  14   2   4        234.91        267.99        11.64 o                         
  15   2   4         89.15         81.83        10.61 o                         
  16   2   4       2696.33       2717.26        37.34 o                         
  17   2   4       1135.88       1073.22        28.38 o                         
 -18   3   4       3323.11       3343.48        57.04 o                         
 -17   3   4       1027.65        981.44        37.13 o                         
 -16   3   4       1935.80       2009.24        33.79 o                         
 -15   3   4        367.28        332.32        13.44 o                         
 -14   3   4       2824.89       2908.79        32.37 o                         
 -13   3   4       2971.03       2940.42        30.28 o                         
 -12   3   4        248.33        300.30         9.73 o                         
 -11   3   4       1011.27       1023.09        16.07 o                         
 -10   3   4      20336.99      20035.55       146.41 o                         
  -9   3   4         44.16         37.68         4.67 o                         
  -8   3   4      10262.00      10301.97        71.80 o                         
  -7   3   4       6088.72       6335.90        47.14 o                         
  -6   3   4       9177.38       8213.07        60.48 o                         
  -5   3   4      11642.41      12093.04        81.70 o                         
  -4   3   4        161.25        148.15         4.16 o                         
  -3   3   4       2439.40       2466.45        20.09 o                         
  -2   3   4      26069.47      22680.55       148.60 o                         
  -1   3   4      14733.90      14570.17       101.34 o                         
   0   3   4        178.80        138.55         3.65 o                         
   1   3   4        282.85        266.40         5.25 o                         
   2   3   4      33759.03      30088.11       201.36 o                         
   3   3   4      11905.29      12086.43        85.18 o                         
   4   3   4         43.61         30.63         3.39 o                         
   5   3   4        241.53        248.29         6.85 o                         
   6   3   4      15747.27      15647.41       117.29 o                         
   7   3   4        103.63        128.74         5.44 o                         
   8   3   4       4217.02       4343.98        34.79 o                         
   9   3   4       2334.59       2474.06        24.80 o                         
  10   3   4      34126.55      34323.33       239.00 o                         
  11   3   4        327.76        293.13         9.89 o                         
  12   3   4       1774.53       1803.74        21.04 o                         
  13   3   4        752.40        730.50        18.75 o                         
  14   3   4         13.62         20.96        10.25 o                         
  15   3   4       3703.02       3847.07        56.04 o                         
  16   3   4         90.13         81.36        14.70 o                         
  17   3   4        472.06        394.28        20.65 o                         
 -18   4   4         21.67        -11.45        22.90 o                         
 -17   4   4         52.13         38.90        16.70 o                         
 -16   4   4       5035.79       4990.30        63.41 o                         
 -15   4   4        635.57        581.21        22.12 o                         
 -14   4   4       2609.81       2624.81        35.41 o                         
 -13   4   4        839.27        847.14        17.81 o                         
 -12   4   4      10262.48      10052.78        81.57 o                         
 -11   4   4       3665.08       3757.08        34.11 o                         
 -10   4   4       5787.64       5961.99        47.80 o                         
  -9   4   4       5395.62       5716.53        47.70 o                         
  -8   4   4        145.81        148.64         5.78 o                         
  -7   4   4         10.46         -1.23         4.38 o                         
  -6   4   4       6502.48       6225.33        47.27 o                         
  -5   4   4        102.90        135.19         5.19 o                         
  -4   4   4     156421.94     165992.83      1080.06 o                         
  -3   4   4       2025.16       2069.11        17.47 o                         
  -2   4   4        464.74        498.76         7.38 o                         
  -1   4   4        714.85        707.77         8.87 o                         
   0   4   4       3994.88       3701.45        30.37 o                         
   1   4   4         70.64         85.76         3.60 o                         
   2   4   4       6142.68       6420.58        47.46 o                         
   3   4   4        118.00        131.63         4.48 o                         
   4   4   4      31111.46      28744.99       209.82 o                         
   5   4   4       4040.26       4292.13        35.79 o                         
   6   4   4        782.80        859.10        11.51 o                         
   7   4   4         43.24         60.42         5.50 o                         
   8   4   4       9638.15       9640.32        71.49 o                         
   9   4   4        678.48        643.68        12.77 o                         
  10   4   4        754.55        770.07        15.49 o                         
  11   4   4       2369.61       2331.61        24.52 o                         
  12   4   4       2431.89       2363.74        25.56 o                         
  13   4   4        728.49        742.42        18.52 o                         
  14   4   4        797.19        783.96        21.34 o                         
  15   4   4         10.25          2.99        12.19 o                         
  16   4   4       3805.44       3848.23        70.63 o                         
 -17   5   4        638.89        578.47        31.09 o                         
 -16   5   4         68.89        102.20        17.51 o                         
 -15   5   4        125.30        129.00        13.11 o                         
 -14   5   4       5206.50       5175.81        52.14 o                         
 -13   5   4         57.55         49.75         9.68 o                         
 -12   5   4       3485.67       3342.36        32.21 o                         
 -11   5   4        809.95        878.61        17.85 o                         
 -10   5   4       9915.18       9666.91        76.05 o                         
  -9   5   4        281.52        291.94         9.29 o                         
  -8   5   4       2167.83       2219.34        23.00 o                         
  -7   5   4        341.32        323.65         8.76 o                         
  -6   5   4        641.91        491.41         9.25 o                         
  -5   5   4       1776.91       1663.18        15.90 o                         
  -4   5   4         32.54         31.69         4.07 o                         
  -3   5   4       2985.17       3010.57        23.12 o                         
  -2   5   4       4856.36       4536.38        31.79 o                         
  -1   5   4        210.67        197.31         5.65 o                         
   0   5   4       7313.84       7466.24        54.70 o                         
   1   5   4        144.37        113.17         4.24 o                         
   2   5   4      15406.53      14662.17       100.75 o                         
   3   5   4       1256.90       1224.54        13.67 o                         
   4   5   4        178.96        163.87         5.75 o                         
   5   5   4       2344.02       2408.33        21.91 o                         
   6   5   4       8917.35       8691.80        66.52 o                         
   7   5   4         48.83         34.45         5.76 o                         
   8   5   4       2840.83       2872.81        27.98 o                         
   9   5   4       1173.75       1222.34        17.11 o                         
  10   5   4      19337.71      19555.06       140.35 o                         
  11   5   4        358.03        354.35        12.27 o                         
  12   5   4        203.42        196.23        11.69 o                         
  13   5   4         74.93         49.05        11.34 o                         
  14   5   4       3922.29       3875.71        49.38 o                         
  15   5   4         57.14         74.27        15.75 o                         
 -16   6   4       1999.36       1961.19        48.25 o                         
 -15   6   4        362.54        345.83        20.78 o                         
 -14   6   4       2975.50       3150.44        41.69 o                         
 -13   6   4        425.96        351.11        15.12 o                         
 -12   6   4       5509.51       5566.00        52.22 o                         
 -11   6   4         36.69         39.01         8.65 o                         
 -10   6   4       2010.74       2029.32        23.96 o                         
  -9   6   4         35.06         27.16         6.84 o                         
  -8   6   4         46.48         45.19         5.56 o                         
  -7   6   4        349.99        335.54         9.68 o                         
  -6   6   4        288.07        257.60         7.91 o                         
  -5   6   4       4468.52       4600.84        36.15 o                         
  -4   6   4      45112.14      44381.62       283.27 o                         
  -3   6   4       8265.93       8367.12        58.77 o                         
  -2   6   4       2162.40       2177.89        19.25 o                         
  -1   6   4         16.14         16.80         3.96 o                         
   0   6   4       3287.41       3354.59        25.09 o                         
   1   6   4        514.04        504.41         9.08 o                         
   2   6   4       1800.80       1764.21        18.06 o                         
   3   6   4       1349.45       1409.74        15.68 o                         
   4   6   4      32433.71      31983.95       216.01 o                         
   5   6   4       4315.66       4347.83        38.19 o                         
   6   6   4        651.93        619.51        13.25 o                         
   7   6   4         18.08         31.00         5.95 o                         
   8   6   4       3736.40       3772.20        33.46 o                         
   9   6   4       2238.44       2280.26        30.26 o                         
  10   6   4        260.42        221.89        11.97 o                         
  11   6   4         20.91         12.24        11.61 o                         
  12   6   4       1773.98       1831.85        31.32 o                         
  13   6   4         51.82         73.54        14.92 o                         
  14   6   4        419.18        408.72        29.59 o                         
 -14   7   4       1391.77       1375.89        41.01 o                         
 -13   7   4       2972.92       2819.74        52.67 o                         
 -12   7   4         24.01         24.25        11.55 o                         
 -11   7   4       2888.97       2869.89        34.01 o                         
 -10   7   4       7099.90       7004.14        84.89 o                         
  -9   7   4        250.33        241.07        10.92 o                         
  -8   7   4        894.02        967.75        17.62 o                         
  -7   7   4       1201.64       1201.19        16.69 o                         
  -6   7   4       3214.25       3155.52        29.76 o                         
  -5   7   4         82.15         93.91         7.04 o                         
  -4   7   4        508.49        490.92        11.48 o                         
  -3   7   4       1790.42       1711.55        17.54 o                         
  -2   7   4       6037.83       5927.95        43.82 o                         
  -1   7   4       2848.21       2788.53        25.88 o                         
   0   7   4         74.19         82.84         5.70 o                         
   1   7   4       1916.58       1891.77        18.93 o                         
   2   7   4      12030.27      11975.20        82.05 o                         
   3   7   4         60.59         47.47         5.33 o                         
   4   7   4        119.71        105.23         6.42 o                         
   5   7   4       3848.88       3881.17        33.43 o                         
   6   7   4        458.51        407.22        11.97 o                         
   7   7   4          5.57          5.12         7.60 o                         
   8   7   4        144.91        137.21        10.57 o                         
   9   7   4       2899.20       2925.09        47.08 o                         
  10   7   4       6704.02       6756.51        71.09 o                         
  11   7   4        368.34        369.78        19.04 o                         
  12   7   4         30.31         31.14        15.18 o                         
  13   7   4       1095.10       1057.01        37.79 o                         
 -12   8   4       2835.57       2887.20        74.00 o                         
 -11   8   4          9.19         29.57        13.97 o                         
 -10   8   4        372.38        360.77        14.53 o                         
  -9   8   4        215.33        191.58        10.18 o                         
  -8   8   4         18.64         29.01         9.11 o                         
  -7   8   4        835.62        720.71        18.25 o                         
  -6   8   4        299.47        300.44        10.45 o                         
  -5   8   4       3451.53       3351.78        35.60 o                         
  -4   8   4       3625.25       3722.46        34.63 o                         
  -3   8   4       6520.24       6471.05        56.15 o                         
  -2   8   4        411.63        379.48        14.00 o                         
  -1   8   4        370.34        324.96        11.15 o                         
   0   8   4          0.51          3.58         6.28 o                         
   1   8   4        291.93        294.96        10.31 o                         
   2   8   4          3.83          4.83         6.67 o                         
   3   8   4         99.87         95.84         7.92 o                         
   4   8   4       5706.06       5827.36        61.25 o                         
   5   8   4       4153.83       4162.40        48.17 o                         
   6   8   4       1269.96       1301.13        21.21 o                         
   7   8   4         39.48         46.90         9.10 o                         
   8   8   4        133.88        119.93        12.23 o                         
   9   8   4       1399.80       1459.10        30.23 o                         
  10   8   4        665.41        629.90        28.92 o                         
  11   8   4        134.31         88.50        19.63 o                         
 -10   9   4       2135.51       2284.33        53.05 o                         
  -9   9   4        724.12        776.43        31.51 o                         
  -8   9   4         14.43         17.37        16.52 o                         
  -7   9   4        298.22        319.69        17.63 o                         
  -6   9   4       4537.27       4727.41        56.98 o                         
  -5   9   4          6.50         16.11        11.86 o                         
  -4   9   4        507.64        569.92        34.27 o                         
  -3   9   4       2286.76       2391.93        39.55 o                         
  -2   9   4       3342.34       3369.30        50.36 o                         
  -1   9   4         12.99         27.55         8.67 o                         
   0   9   4        938.02        970.82        20.06 o                         
   1   9   4        461.06        455.84        15.16 o                         
   2   9   4       4680.31       4800.06        52.48 o                         
   3   9   4        811.55        876.06        24.56 o                         
   4   9   4        380.75        385.59        16.47 o                         
   5   9   4        525.57        523.41        20.11 o                         
   6   9   4        146.72        163.30        14.94 o                         
   7   9   4        343.65        334.11        21.96 o                         
   8   9   4        173.00        210.75        22.77 o                         
  -5  10   4        366.23        346.51        29.47 o                         
  -4  10   4        571.59        739.06        49.40 o                         
  -3  10   4         84.42        109.20        22.65 o                         
  -2  10   4         62.75         64.01        24.24 o                         
  -1  10   4        213.91        245.65        27.13 o                         
   0  10   4        103.88         95.73        27.66 o                         
   1  10   4         43.57         56.39        29.10 o                         
   2  10   4        131.67        166.50        42.47 o                         
   3  10   4        956.24       1072.18        64.15 o                         
 -19   0   5        307.00        264.60        27.24 o                         
 -17   0   5       7958.32       7923.58       120.45 o                         
 -15   0   5       1031.18        920.98        26.40 o                         
 -13   0   5      16556.15      16859.80       179.17 o                         
 -11   0   5         83.02         67.05         8.89 o                         
  -9   0   5      78888.09      77737.13       733.90 o                         
  -7   0   5        459.96        692.48        17.52 o                         
  -5   0   5       1596.37       1749.58        25.56 o                         
  -3   0   5      14729.90      14272.46       154.59 o                         
  -1   0   5     200560.52     226071.08      2419.91 o                         
   1   0   5       2350.57       2799.61        30.62 o                         
   3   0   5      84560.25      90512.53       903.26 o                         
   5   0   5          8.95         27.84         4.23 o                         
   7   0   5      76936.26      76033.12       754.89 o                         
   9   0   5       7901.13       8461.17        92.70 o                         
  11   0   5       6881.58       6635.93        82.76 o                         
  13   0   5       5998.68       5988.24        73.71 o                         
  15   0   5         85.92        108.90        16.25 o                         
  17   0   5        394.93        349.58        27.88 o                         
 -19   1   5        357.46        352.62        20.79 o                         
 -18   1   5        166.95        180.96        17.31 o                         
 -17   1   5       1736.14       1768.60        34.31 o                         
 -16   1   5         89.72         62.18        13.15 o                         
 -15   1   5       4890.74       4846.20        45.80 o                         
 -14   1   5        772.89        855.68        16.85 o                         
 -13   1   5       2114.71       2146.55        23.84 o                         
 -12   1   5        129.44        118.95         7.47 o                         
 -11   1   5      17778.79      18032.00       123.48 o                         
 -10   1   5       1477.64       1544.65        17.48 o                         
  -9   1   5        905.59        964.48        13.47 o                         
  -8   1   5        478.80        509.64        10.14 o                         
  -7   1   5      13315.32      12244.80        88.15 o                         
  -6   1   5        260.26        229.33         7.51 o                         
  -5   1   5       6138.93       6009.06        49.44 o                         
  -4   1   5       6287.92       6251.97        49.10 o                         
  -3   1   5      46750.46      42217.26       297.09 o                         
  -2   1   5        135.11        142.41         5.48 o                         
  -1   1   5      16083.73      16370.03       113.95 o                         
   0   1   5      17737.85      17467.92       121.49 o                         
   1   1   5      76577.05      76208.79       554.46 o                         
   2   1   5       4856.00       4720.61        35.42 o                         
   3   1   5       1663.96       1801.71        15.44 o                         
   4   1   5       2551.79       2527.17        21.12 o                         
   5   1   5       9492.44       7645.40        57.42 o                         
   6   1   5       8948.61       9698.99        77.00 o                         
   7   1   5       3307.09       3537.55        34.57 o                         
   8   1   5       4756.66       4867.47        41.57 o                         
   9   1   5       1933.80       1835.18        21.24 o                         
  10   1   5       1059.67       1123.99        16.95 o                         
  11   1   5       8576.11       8957.75        75.57 o                         
  12   1   5        285.67        329.18        11.53 o                         
  13   1   5      23273.81      23784.24       175.35 o                         
  14   1   5        506.43        523.20        17.17 o                         
  15   1   5         40.70         37.04        11.78 o                         
  16   1   5        162.25        155.92        13.66 o                         
  17   1   5       1072.37       1010.91        30.95 o                         
 -19   2   5        482.80        563.38        33.25 o                         
 -18   2   5       1204.03       1141.11        33.99 o                         
 -17   2   5       8144.80       8171.38       131.82 o                         
 -16   2   5        117.58         85.51        12.31 o                         
 -15   2   5         29.03         19.55         9.50 o                         
 -14   2   5       2605.21       2521.23        28.74 o                         
 -13   2   5       2683.02       2796.98        29.45 o                         
 -12   2   5       3860.80       3843.46        34.92 o                         
 -11   2   5       4012.49       4210.01        34.92 o                         
 -10   2   5       6468.73       6808.24        53.44 o                         
  -9   2   5      40806.70      39903.11       268.96 o                         
  -8   2   5       1241.62       1201.93        14.85 o                         
  -7   2   5         30.33         46.66         4.87 o                         
  -6   2   5       1066.81       1170.39        13.88 o                         
  -5   2   5          6.04          9.52         3.40 o                         
  -4   2   5       5431.81       5611.59        41.13 o                         
  -3   2   5       5964.70       5592.55        41.67 o                         
  -2   2   5        275.52        236.79         5.63 o                         
  -1   2   5      69824.59      66280.43       453.75 o                         
   0   2   5       3211.99       3196.56        24.57 o                         
   1   2   5       1465.60       1530.86        14.14 o                         
   2   2   5      18541.01      19076.90       129.23 o                         
   3   2   5      18186.39      17633.16       119.66 o                         
   4   2   5       5392.73       5816.59        45.13 o                         
   5   2   5        113.04        127.98         5.28 o                         
   6   2   5        843.03        918.37        13.11 o                         
   7   2   5      46692.09      44758.41       325.71 o                         
   8   2   5      17028.32      18199.11       145.80 o                         
   9   2   5        491.22        567.98        13.65 o                         
  10   2   5       2632.98       2780.12        31.63 o                         
  11   2   5       6383.10       6403.36        56.60 o                         
  12   2   5         11.21         18.38         7.79 o                         
  13   2   5          6.23         13.88         8.16 o                         
  14   2   5       3942.88       3853.75        43.30 o                         
  15   2   5       5020.16       5149.55        61.23 o                         
  16   2   5        957.27        859.13        25.72 o                         
  17   2   5        493.74        476.22        24.59 o                         
 -18   3   5          4.35         16.26        17.56 o                         
 -17   3   5         38.13         33.67        14.62 o                         
 -16   3   5        486.89        414.78        19.22 o                         
 -15   3   5      11148.59      11576.41       123.73 o                         
 -14   3   5         53.18         26.05         8.54 o                         
 -13   3   5       1127.45       1164.10        19.55 o                         
 -12   3   5        564.69        567.03        15.04 o                         
 -11   3   5       6971.19       6884.53        51.92 o                         
 -10   3   5       4461.95       4639.29        37.06 o                         
  -9   3   5        688.76        644.09        11.15 o                         
  -8   3   5        709.82        668.25        11.75 o                         
  -7   3   5      31339.62      29129.42       202.51 o                         
  -6   3   5       1272.09       1226.41        13.64 o                         
  -5   3   5        233.64        290.87         7.30 o                         
  -4   3   5        492.44        543.57         8.26 o                         
  -3   3   5      38996.10      35494.77       231.74 o                         
  -2   3   5      15386.08      15670.49       106.75 o                         
  -1   3   5       5213.68       5139.50        35.40 o                         
   0   3   5      17046.66      17290.72       111.63 o                         
   1   3   5       9610.29       8762.61        61.02 o                         
   2   3   5        212.16        154.82         4.30 o                         
   3   3   5        768.43        689.29         9.48 o                         
   4   3   5       6485.28       7054.92        53.80 o                         
   5   3   5     103061.82     102993.09       792.40 o                         
   6   3   5       4354.14       4523.43        38.84 o                         
   7   3   5        212.72        189.25         7.16 o                         
   8   3   5        571.50        643.15        12.12 o                         
   9   3   5          5.31          6.16         5.87 o                         
  10   3   5       4287.20       4439.39        39.33 o                         
  11   3   5          5.66         16.51         7.16 o                         
  12   3   5       7049.63       7013.38        61.92 o                         
  13   3   5      10845.07      10824.06        87.06 o                         
  14   3   5        437.41        397.47        15.10 o                         
  15   3   5        777.62        822.30        26.72 o                         
  16   3   5       1024.48        945.10        30.54 o                         
 -18   4   5        777.19        651.62        47.17 o                         
 -17   4   5       2508.31       2484.77        45.32 o                         
 -16   4   5        211.67        138.12        15.05 o                         
 -15   4   5         52.15         41.77        11.76 o                         
 -14   4   5        577.63        610.46        18.75 o                         
 -13   4   5        752.58        727.10        17.86 o                         
 -12   4   5       1089.37       1053.83        19.57 o                         
 -11   4   5       1917.39       1971.10        23.50 o                         
 -10   4   5        544.55        554.58        12.94 o                         
  -9   4   5      17406.05      16815.62       117.39 o                         
  -8   4   5          7.13         11.71         4.58 o                         
  -7   4   5       6333.19       6447.11        48.12 o                         
  -6   4   5        891.22        941.92        12.48 o                         
  -5   4   5       1667.52       1740.91        17.18 o                         
  -4   4   5       7771.90       7806.98        56.12 o                         
  -3   4   5       2457.54       2418.47        19.87 o                         
  -2   4   5          3.66         -0.38         3.15 o                         
  -1   4   5      35012.29      32191.24       201.06 o                         
   0   4   5        485.78        407.29         7.73 o                         
   1   4   5       2321.88       2400.41        20.69 o                         
   2   4   5       6504.42       6738.77        47.28 o                         
   3   4   5        185.99        232.60         5.96 o                         
   4   4   5       2244.36       2312.35        21.08 o                         
   5   4   5         31.16         26.88         4.25 o                         
   6   4   5       4344.77       4349.99        36.36 o                         
   7   4   5      10618.65      10143.83        76.83 o                         
   8   4   5       8884.67       9083.37        66.42 o                         
   9   4   5      10764.42      11089.77        82.53 o                         
  10   4   5        111.11         81.12         7.37 o                         
  11   4   5       2878.79       2862.31        28.78 o                         
  12   4   5        241.35        265.36        10.38 o                         
  13   4   5        752.22        764.60        19.91 o                         
  14   4   5         19.23         -4.34        10.85 o                         
  15   4   5      10954.04      10901.98       140.17 o                         
  16   4   5         26.25         29.21        18.62 o                         
 -17   5   5         83.78         35.07        19.99 o                         
 -16   5   5        412.34        435.86        21.86 o                         
 -15   5   5       9336.74       9121.83       109.31 o                         
 -14   5   5         70.67         81.43        11.20 o                         
 -13   5   5        495.32        432.67        15.58 o                         
 -12   5   5          1.43          2.93         7.43 o                         
 -11   5   5       2082.13       2166.56        25.86 o                         
 -10   5   5         19.41         23.32         7.44 o                         
  -9   5   5       1939.70       1941.33        20.88 o                         
  -8   5   5       3604.30       3633.69        32.08 o                         
  -7   5   5      19774.55      19842.66       140.19 o                         
  -6   5   5          6.46          8.64         4.67 o                         
  -5   5   5        144.19        161.43         5.67 o                         
  -4   5   5       2440.52       2413.23        21.27 o                         
  -3   5   5      14111.10      13240.68        89.75 o                         
  -2   5   5       1672.04       1646.70        15.57 o                         
  -1   5   5       4832.02       4912.52        38.04 o                         
   0   5   5       1268.27       1298.14        13.77 o                         
   1   5   5       8022.42       7536.17        55.78 o                         
   2   5   5         67.06         71.82         5.16 o                         
   3   5   5        367.29        323.88         8.62 o                         
   4   5   5        281.73        267.29         8.63 o                         
   5   5   5      49945.95      49422.36       358.91 o                         
   6   5   5       2657.92       2650.16        26.98 o                         
   7   5   5       1781.55       1872.97        21.51 o                         
   8   5   5        267.24        264.09         8.88 o                         
   9   5   5       4091.30       4053.32        34.61 o                         
  10   5   5       1898.55       1878.23        23.74 o                         
  11   5   5       3319.35       3285.66        35.75 o                         
  12   5   5        263.67        241.04        12.60 o                         
  13   5   5       3961.01       4013.96        49.87 o                         
  14   5   5        340.21        292.74        17.72 o                         
  15   5   5        271.62        221.90        20.36 o                         
 -16   6   5        287.45        264.59        22.73 o                         
 -15   6   5          3.69          8.20        16.61 o                         
 -14   6   5         88.71         73.52        14.22 o                         
 -13   6   5          5.53         -0.44        11.95 o                         
 -12   6   5        555.68        532.70        20.06 o                         
 -11   6   5        107.05        149.43        10.15 o                         
 -10   6   5         62.16         66.49         8.98 o                         
  -9   6   5      13516.61      13251.16        96.79 o                         
  -8   6   5       2347.64       2330.15        22.93 o                         
  -7   6   5        887.79        856.92        15.12 o                         
  -6   6   5       4885.45       5032.88        40.86 o                         
  -5   6   5        279.57        289.44         8.48 o                         
  -4   6   5       6149.03       6190.14        44.20 o                         
  -3   6   5       1319.89       1335.61        13.83 o                         
  -2   6   5       3670.80       3661.68        29.76 o                         
  -1   6   5      28763.65      28387.69       191.89 o                         
   0   6   5        476.38        427.30         9.11 o                         
   1   6   5       1543.33       1545.70        14.97 o                         
   2   6   5       3804.52       3754.20        32.07 o                         
   3   6   5        438.99        461.27        10.84 o                         
   4   6   5        457.16        455.15        11.93 o                         
   5   6   5        409.23        427.36        11.75 o                         
   6   6   5       2152.12       2125.33        25.23 o                         
   7   6   5       3384.04       3303.45        31.83 o                         
   8   6   5       1230.44       1209.66        20.33 o                         
   9   6   5       5310.82       5133.60        53.15 o                         
  10   6   5        341.31        319.11        14.48 o                         
  11   6   5       3428.76       3287.65        45.95 o                         
  12   6   5        164.55        143.09        15.52 o                         
  13   6   5         38.16         18.71        17.63 o                         
  14   6   5       1525.85       1469.37        44.04 o                         
 -14   7   5        419.13        354.41        22.77 o                         
 -13   7   5        543.24        540.81        21.49 o                         
 -12   7   5         37.60         35.49        11.55 o                         
 -11   7   5       2402.00       2378.61        29.13 o                         
 -10   7   5        123.66         85.91        10.99 o                         
  -9   7   5         65.29         58.64         8.20 o                         
  -8   7   5       1355.21       1366.27        21.38 o                         
  -7   7   5       3590.75       3580.20        34.71 o                         
  -6   7   5       3191.21       3175.26        28.97 o                         
  -5   7   5       3729.08       3809.36        33.15 o                         
  -4   7   5        824.23        833.73        14.12 o                         
  -3   7   5       7580.99       7584.68        59.38 o                         
  -2   7   5         18.73         14.13         5.49 o                         
  -1   7   5        989.20        989.02        13.64 o                         
   0   7   5         31.91         38.25         5.08 o                         
   1   7   5       2196.63       2148.16        19.16 o                         
   2   7   5       1824.17       1771.09        19.03 o                         
   3   7   5        989.51       1010.17        14.70 o                         
   4   7   5       2849.11       2834.90        28.92 o                         
   5   7   5      13437.14      13577.69       114.44 o                         
   6   7   5       8712.14       9054.71        81.59 o                         
   7   7   5         79.36        105.97        10.01 o                         
   8   7   5        726.49        784.69        20.72 o                         
   9   7   5       1380.54       1218.20        29.08 o                         
  10   7   5       2012.37       1993.97        36.32 o                         
  11   7   5        284.00        207.11        18.49 o                         
  12   7   5        288.25        221.38        24.71 o                         
 -12   8   5        361.44        263.28        24.89 o                         
 -11   8   5        263.42        275.01        17.11 o                         
 -10   8   5        243.34        186.49        12.34 o                         
  -9   8   5       3762.45       3767.63        48.12 o                         
  -8   8   5       1346.24       1296.94        25.62 o                         
  -7   8   5        433.01        388.08        14.90 o                         
  -6   8   5       1397.89       1390.22        22.33 o                         
  -5   8   5          0.60          6.19         8.19 o                         
  -4   8   5       2280.03       2286.66        29.76 o                         
  -3   8   5       1316.59       1342.55        19.17 o                         
  -2   8   5       2124.95       2170.20        26.38 o                         
  -1   8   5       8409.11       8298.66        79.78 o                         
   0   8   5        785.38        785.25        16.41 o                         
   1   8   5        155.23        154.78         8.13 o                         
   2   8   5       5410.79       5511.12        53.55 o                         
   3   8   5       1646.18       1657.39        22.87 o                         
   4   8   5         18.07         23.20         8.49 o                         
   5   8   5        516.82        495.49        15.80 o                         
   6   8   5        347.79        357.83        13.58 o                         
   7   8   5       4551.97       4597.19        70.85 o                         
   8   8   5        749.94        702.15        22.95 o                         
   9   8   5         92.95         67.69        13.34 o                         
  10   8   5        361.42        344.98        23.20 o                         
  -9   9   5         28.49         31.88        24.14 o                         
  -8   9   5        782.46        920.29        31.37 o                         
  -7   9   5        666.59        666.27        24.86 o                         
  -6   9   5        565.46        621.65        23.21 o                         
  -5   9   5         24.64         27.60        11.47 o                         
  -4   9   5         41.41         41.71        11.18 o                         
  -3   9   5       1272.34       1304.00        29.58 o                         
  -2   9   5        548.68        563.28        22.83 o                         
  -1   9   5        348.69        317.59        13.00 o                         
   0   9   5        217.20        221.90        11.16 o                         
   1   9   5       1359.42       1410.77        21.92 o                         
   2   9   5        332.97        351.18        13.99 o                         
   3   9   5         79.21         67.11        12.27 o                         
   4   9   5       2611.15       2690.40        43.08 o                         
   5   9   5        914.14        988.80        30.73 o                         
   6   9   5        690.63        652.43        35.10 o                         
   7   9   5        836.58        947.47        46.56 o                         
  -4  10   5         23.42         38.50        25.36 o                         
  -3  10   5        707.94        749.83        46.93 o                         
  -2  10   5        705.97        779.67        53.67 o                         
  -1  10   5       3134.65       3495.66       152.79 o                         
   0  10   5        795.31        825.08        49.33 o                         
   1  10   5        416.30        436.25        57.79 o                         
   2  10   5         76.25         79.43        41.06 o                         
 -18   0   6        195.22        138.52        27.25 o                         
 -16   0   6       1780.99       1699.99        45.86 o                         
 -14   0   6      21919.56      22718.11       253.11 o                         
 -12   0   6       9159.05       9422.83       106.74 o                         
 -10   0   6       2080.18       2161.13        33.31 o                         
  -8   0   6      10385.33      10625.42       128.78 o                         
  -6   0   6      15289.47      12913.89       135.43 o                         
  -4   0   6         11.58         19.75         4.48 o                         
  -2   0   6      52144.66      53136.54       501.09 o                         
   0   0   6      18734.51      19380.93       185.84 o                         
   2   0   6      32236.66      29164.75       277.00 o                         
   4   0   6       6824.75       7604.74        86.58 o                         
   6   0   6       1276.25       1691.20        36.50 o                         
   8   0   6        555.29        568.45        15.87 o                         
  10   0   6       4839.68       4880.74        64.10 o                         
  12   0   6       3047.17       3042.53        48.28 o                         
  14   0   6       2792.01       2579.16        48.87 o                         
  16   0   6        152.21        164.11        19.92 o                         
 -19   1   6         44.62         28.50        20.48 o                         
 -18   1   6       1097.77       1174.92        41.94 o                         
 -17   1   6        126.81        132.95        15.97 o                         
 -16   1   6        779.07        762.48        26.11 o                         
 -15   1   6        175.37        128.56        10.54 o                         
 -14   1   6        210.01        192.54         9.71 o                         
 -13   1   6        413.41        421.22        13.71 o                         
 -12   1   6      13138.14      13111.26        95.37 o                         
 -11   1   6        577.96        580.71        14.03 o                         
 -10   1   6        228.14        326.54        11.95 o                         
  -9   1   6        225.50        192.93         7.26 o                         
  -8   1   6      28733.95      27530.97       204.07 o                         
  -7   1   6        585.61        625.83        11.64 o                         
  -6   1   6        772.76        876.07        12.82 o                         
  -5   1   6      16161.13      16869.23       122.56 o                         
  -4   1   6     111087.76     113759.68       886.20 o                         
  -3   1   6      24420.55      23835.15       192.39 o                         
  -2   1   6      11725.70      11721.38        88.14 o                         
  -1   1   6          1.62         14.02         2.73 o                         
   0   1   6      41454.78      36261.32       248.93 o                         
   1   1   6       2759.67       3112.46        25.97 o                         
   2   1   6      18410.95      19411.98       135.22 o                         
   3   1   6       5329.74       6004.42        44.85 o                         
   4   1   6       7511.28       6969.97        50.33 o                         
   5   1   6        411.77        447.25         8.10 o                         
   6   1   6        223.19        238.80         6.84 o                         
   7   1   6       2882.31       3084.12        29.60 o                         
   8   1   6      86785.08      85861.96       620.28 o                         
   9   1   6       2138.13       2158.37        24.29 o                         
  10   1   6       1138.25       1133.55        17.57 o                         
  11   1   6        796.74        755.59        17.29 o                         
  12   1   6         26.69         26.57         8.96 o                         
  13   1   6         43.65         27.63        10.88 o                         
  14   1   6          8.60          7.63         9.85 o                         
  15   1   6          8.16         -5.76        11.52 o                         
  16   1   6       9755.66       9846.02       100.74 o                         
  17   1   6        345.75        344.29        19.82 o                         
 -19   2   6         25.87         17.29        23.42 o                         
 -18   2   6        525.38        506.94        25.19 o                         
 -17   2   6         30.68         14.96        12.38 o                         
 -16   2   6       1763.69       1948.29        31.13 o                         
 -15   2   6        152.21        108.44        10.74 o                         
 -14   2   6      12087.71      12164.12        90.39 o                         
 -13   2   6       7952.53       8300.88        62.94 o                         
 -12   2   6       1551.07       1570.84        20.06 o                         
 -11   2   6        652.27        699.50        13.72 o                         
 -10   2   6        291.99        288.60         9.32 o                         
  -9   2   6         41.04         39.61         5.32 o                         
  -8   2   6       4866.53       4732.15        38.99 o                         
  -7   2   6      14345.76      14979.40       113.30 o                         
  -6   2   6      56099.98      53018.44       384.65 o                         
  -5   2   6       1401.51       1436.78        15.88 o                         
  -4   2   6         33.89         26.30         4.00 o                         
  -3   2   6        524.34        705.60        10.59 o                         
  -2   2   6       4414.82       4390.14        33.23 o                         
  -1   2   6      24115.21      24482.21       169.57 o                         
   0   2   6       4048.75       4541.16        34.96 o                         
   1   2   6        540.23        668.55         9.85 o                         
   2   2   6      78893.48      75689.49       517.68 o                         
   3   2   6        302.76        262.69         6.78 o                         
   4   2   6        544.43        520.50         8.60 o                         
   5   2   6      18621.50      19476.44       140.56 o                         
   6   2   6       6903.68       6693.99        50.96 o                         
   7   2   6        307.77        344.28         9.72 o                         
   8   2   6       1469.37       1509.53        18.81 o                         
   9   2   6         25.23         21.49         6.54 o                         
  10   2   6      21984.99      21871.21       164.70 o                         
  11   2   6       3006.12       2988.51        31.54 o                         
  12   2   6       1122.77       1080.31        19.18 o                         
  13   2   6         54.86         35.80        10.19 o                         
  14   2   6       3430.95       3539.74        54.86 o                         
  15   2   6        837.19        884.29        25.75 o                         
  16   2   6         11.65         11.99        15.08 o                         
 -18   3   6        257.59        314.81        22.00 o                         
 -17   3   6        237.25        214.42        17.49 o                         
 -16   3   6       2493.31       2453.47        37.69 o                         
 -15   3   6        341.97        340.53        14.73 o                         
 -14   3   6        493.97        515.61        16.11 o                         
 -13   3   6       1275.90       1243.40        19.93 o                         
 -12   3   6      11465.90      11200.01        85.96 o                         
 -11   3   6       1832.37       1846.07        24.01 o                         
 -10   3   6       2187.84       2157.56        22.28 o                         
  -9   3   6       6673.56       6708.10        51.34 o                         
  -8   3   6      22245.90      21467.86       144.15 o                         
  -7   3   6         39.33         31.20         4.61 o                         
  -6   3   6          3.59         -0.70         4.26 o                         
  -5   3   6      25401.36      26744.95       172.46 o                         
  -4   3   6       6350.79       5685.47        41.34 o                         
  -3   3   6       7837.31       8149.17        61.37 o                         
  -2   3   6       1265.30       1324.47        13.56 o                         
  -1   3   6         44.86         33.49         3.64 o                         
   0   3   6      55334.56      52310.71       348.49 o                         
   1   3   6       5612.12       6283.08        48.05 o                         
   2   3   6        423.00        477.12         7.89 o                         
   3   3   6       5566.69       5759.54        43.26 o                         
   4   3   6      11278.04      11184.53        80.92 o                         
   5   3   6          9.61         17.12         4.62 o                         
   6   3   6        295.24        282.22         8.66 o                         
   7   3   6       5182.60       5459.22        44.70 o                         
   8   3   6      17694.28      17621.87       129.42 o                         
   9   3   6       5228.04       5444.28        47.58 o                         
  10   3   6         62.03         80.09         8.35 o                         
  11   3   6        198.70        211.38        10.25 o                         
  12   3   6        729.09        712.12        19.11 o                         
  13   3   6        186.87        178.39        12.54 o                         
  14   3   6         51.79         49.05        10.94 o                         
  15   3   6          4.98         -6.75        13.50 o                         
  16   3   6       6054.76       6197.36        83.07 o                         
 -18   4   6        493.88        421.23        29.37 o                         
 -17   4   6          2.52         -6.30        15.89 o                         
 -16   4   6        253.00        285.27        16.61 o                         
 -15   4   6        113.98         85.80        12.53 o                         
 -14   4   6       6469.00       6368.30        62.67 o                         
 -13   4   6       1217.47       1250.99        22.03 o                         
 -12   4   6        547.53        512.81        15.50 o                         
 -11   4   6       1861.72       1871.89        21.86 o                         
 -10   4   6       1768.97       1764.94        19.46 o                         
  -9   4   6        414.20        415.81        10.79 o                         
  -8   4   6       1433.75       1479.95        17.30 o                         
  -7   4   6        671.81        758.43        11.33 o                         
  -6   4   6      59939.85      57765.95       376.29 o                         
  -5   4   6          7.02         18.33         4.42 o                         
  -4   4   6       2856.74       2905.66        25.01 o                         
  -3   4   6         27.05         40.74         4.25 o                         
  -2   4   6        245.48        216.18         7.66 o                         
  -1   4   6      11511.57      11422.09        75.80 o                         
   0   4   6      11617.49      11960.15        77.26 o                         
   1   4   6      19332.29      19276.55       122.25 o                         
   2   4   6      46306.72      43575.15       277.62 o                         
   3   4   6       8287.34       8733.12        62.34 o                         
   4   4   6       3228.25       3390.70        28.41 o                         
   5   4   6       1258.47       1192.09        14.26 o                         
   6   4   6      20809.41      21327.89       158.83 o                         
   7   4   6        200.72        220.76         7.99 o                         
   8   4   6        425.17        386.75        11.63 o                         
   9   4   6       3154.48       3198.05        30.31 o                         
  10   4   6      16009.28      16156.10       121.04 o                         
  11   4   6          4.02         20.72         8.07 o                         
  12   4   6        351.67        311.21        11.77 o                         
  13   4   6          3.30         -5.01        10.57 o                         
  14   4   6       6453.93       6459.37        68.01 o                         
  15   4   6        309.96        345.01        19.51 o                         
 -17   5   6          3.30          0.92        20.25 o                         
 -16   5   6       2713.07       2877.29        51.74 o                         
 -15   5   6         51.18         31.73        12.80 o                         
 -14   5   6        122.23         64.51        11.08 o                         
 -13   5   6        205.92        207.16        11.25 o                         
 -12   5   6       7853.99       7837.42        71.73 o                         
 -11   5   6        250.47        225.21         9.54 o                         
 -10   5   6      11324.16      11621.86        89.43 o                         
  -9   5   6         59.62         69.51         6.93 o                         
  -8   5   6       4137.46       4035.95        34.40 o                         
  -7   5   6       5415.57       5508.00        44.20 o                         
  -6   5   6        620.19        613.76        11.80 o                         
  -5   5   6        622.09        619.06        11.22 o                         
  -4   5   6         63.01         59.57         4.88 o                         
  -3   5   6          7.46          9.71         4.32 o                         
  -2   5   6        241.23        226.34         6.62 o                         
  -1   5   6        189.36        200.92         7.55 o                         
   0   5   6      25970.62      25056.96       174.42 o                         
   1   5   6       1045.94       1012.96        13.46 o                         
   2   5   6      15657.73      16157.82       117.97 o                         
   3   5   6       3668.04       3671.61        29.65 o                         
   4   5   6       8601.87       8452.25        64.44 o                         
   5   5   6        255.72        262.92         8.24 o                         
   6   5   6          0.10          3.61         5.42 o                         
   7   5   6        837.20        855.38        15.33 o                         
   8   5   6       4007.10       3874.33        34.36 o                         
   9   5   6        195.24        208.89         9.18 o                         
  10   5   6        107.55        119.56         9.03 o                         
  11   5   6        542.35        488.06        16.16 o                         
  12   5   6          6.12         10.89        11.54 o                         
  13   5   6         57.88         59.84        14.16 o                         
  14   5   6       1563.90       1462.71        39.67 o                         
 -16   6   6        170.40        150.10        21.16 o                         
 -15   6   6        495.33        485.51        23.59 o                         
 -14   6   6       3005.52       3013.11        46.84 o                         
 -13   6   6          6.02         11.73        12.24 o                         
 -12   6   6        476.04        462.70        15.46 o                         
 -11   6   6        765.57        773.38        19.86 o                         
 -10   6   6          9.61          6.10         7.40 o                         
  -9   6   6        304.73        266.85         9.31 o                         
  -8   6   6        300.78        267.80         8.81 o                         
  -7   6   6       7127.51       7036.62        50.86 o                         
  -6   6   6      46993.09      47845.51       329.98 o                         
  -5   6   6       1677.69       1638.51        18.88 o                         
  -4   6   6         74.98         62.00         5.56 o                         
  -3   6   6       1219.85       1194.80        14.57 o                         
  -2   6   6        575.09        625.32        14.98 o                         
  -1   6   6       1586.12       1694.73        17.16 o                         
   0   6   6       9227.22       9405.54        69.43 o                         
   1   6   6        216.59        212.04         6.72 o                         
   2   6   6       8930.11       8739.88        68.76 o                         
   3   6   6        532.90        511.00        13.09 o                         
   4   6   6       4063.76       3994.15        38.52 o                         
   5   6   6       1979.95       2037.65        22.68 o                         
   6   6   6       6977.97       6895.79        55.27 o                         
   7   6   6       1827.21       1748.05        22.43 o                         
   8   6   6       1367.08       1419.39        23.88 o                         
   9   6   6          6.95         -0.73         9.21 o                         
  10   6   6       7593.96       7579.03        74.70 o                         
  11   6   6       1668.75       1633.97        33.33 o                         
  12   6   6        221.54        230.97        18.78 o                         
  13   6   6         73.05         35.81        18.00 o                         
 -14   7   6          3.16         -8.35        16.70 o                         
 -13   7   6        338.00        348.44        22.22 o                         
 -12   7   6       3229.36       3282.86        49.38 o                         
 -11   7   6       2533.34       2622.90        32.15 o                         
 -10   7   6        502.67        578.29        17.13 o                         
  -9   7   6       1601.70       1620.79        24.02 o                         
  -8   7   6       1106.33       1096.35        19.92 o                         
  -7   7   6        418.58        423.77        13.35 o                         
  -6   7   6        727.37        737.35        15.00 o                         
  -5   7   6         83.46         95.32         6.84 o                         
  -4   7   6       2351.97       2296.50        23.01 o                         
  -3   7   6        583.48        593.44        13.05 o                         
  -2   7   6        276.93        261.58         7.76 o                         
  -1   7   6         56.27         54.27         5.52 o                         
   0   7   6      12202.76      12165.72        82.19 o                         
   1   7   6       7924.30       7910.61        58.43 o                         
   2   7   6         17.53         13.81         6.84 o                         
   3   7   6       7249.26       7249.45        57.89 o                         
   4   7   6       1225.52       1158.73        19.77 o                         
   5   7   6         36.19         45.59         8.46 o                         
   6   7   6        170.32        167.95         9.98 o                         
   7   7   6         34.47         32.05         9.14 o                         
   8   7   6       5674.71       5795.96        67.53 o                         
   9   7   6          9.78         35.42        12.49 o                         
  10   7   6        208.27        200.78        17.95 o                         
  11   7   6        561.70        538.28        28.51 o                         
  12   7   6         98.87         93.74        20.46 o                         
 -12   8   6          1.47         10.45        15.93 o                         
 -11   8   6         69.16         52.67        14.81 o                         
 -10   8   6         27.82         29.60        11.54 o                         
  -9   8   6          2.39         -1.81         9.78 o                         
  -8   8   6        637.40        718.79        18.85 o                         
  -7   8   6       4621.89       4696.30        51.96 o                         
  -6   8   6       4612.05       4619.92        56.00 o                         
  -5   8   6       1748.55       1780.04        27.35 o                         
  -4   8   6        524.42        541.84        23.31 o                         
  -3   8   6        846.30        827.53        17.89 o                         
  -2   8   6       1426.85       1405.38        20.78 o                         
  -1   8   6       1805.18       1781.01        21.21 o                         
   0   8   6         47.11         27.78         6.86 o                         
   1   8   6        207.93        229.17         8.71 o                         
   2   8   6       5159.06       5127.90        45.17 o                         
   3   8   6          6.89          5.55         7.69 o                         
   4   8   6        156.30        150.95         9.96 o                         
   5   8   6       1138.97       1084.03        22.76 o                         
   6   8   6        456.72        500.31        17.61 o                         
   7   8   6        779.64        811.37        22.25 o                         
   8   8   6        306.66        299.13        17.32 o                         
   9   8   6        850.74        891.46        41.25 o                         
  -9   9   6         79.24         96.91        17.51 o                         
  -8   9   6       2105.76       2171.11        44.93 o                         
  -7   9   6         26.31         19.34        14.90 o                         
  -6   9   6        100.99        114.47        14.29 o                         
  -5   9   6         54.10         50.62        14.83 o                         
  -4   9   6       4964.52       4986.62        56.92 o                         
  -3   9   6        252.57        228.46        17.69 o                         
  -2   9   6        160.54        198.99        12.04 o                         
  -1   9   6       1039.13       1083.30        22.62 o                         
   0   9   6       3707.88       3903.40        44.54 o                         
   1   9   6       3032.33       3043.96        41.01 o                         
   2   9   6       3087.36       2996.46        44.05 o                         
   3   9   6        845.86        850.98        27.65 o                         
   4   9   6        230.97        232.41        15.95 o                         
   5   9   6          7.27          8.81        15.21 o                         
   6   9   6          2.80         18.62        19.26 o                         
   7   9   6          2.83         -6.20        18.41 o                         
  -2  10   6       1061.71       1025.36        67.53 o                         
  -1  10   6        446.13        411.44        59.34 o                         
   0  10   6        543.67        467.36        34.45 o                         
 -19   0   7       5292.52       5301.62       147.65 o                         
 -17   0   7       1000.54        960.45        39.65 o                         
 -15   0   7       7822.15       8152.46       111.56 o                         
 -13   0   7       3801.38       4053.22        75.88 o                         
 -11   0   7       8774.86       8266.04        94.17 o                         
  -9   0   7       6169.40       6440.35        74.60 o                         
  -7   0   7          5.04          1.43         5.98 o                         
  -5   0   7       2028.97       2778.20        52.26 o                         
  -3   0   7      92950.32      90658.56      1124.12 o                         
  -1   0   7       5002.81       5192.46        54.83 o                         
   1   0   7        632.13        529.45        14.76 o                         
   3   0   7       6384.65       6265.10        68.36 o                         
   5   0   7      84114.42      82613.23       777.80 o                         
   7   0   7        137.24        130.09         8.58 o                         
   9   0   7       5920.38       5835.57        68.28 o                         
  11   0   7       1825.28       1875.00        36.07 o                         
  13   0   7       5038.57       4882.81        80.35 o                         
  15   0   7       1376.83       1515.97        43.22 o                         
 -19   1   7       1643.65       1497.07        49.30 o                         
 -18   1   7        161.49         92.21        16.46 o                         
 -17   1   7       4219.08       4354.80        54.55 o                         
 -16   1   7        269.45        295.89        16.55 o                         
 -15   1   7        661.31        743.31        22.12 o                         
 -14   1   7        864.26        908.57        21.03 o                         
 -13   1   7      24817.09      25786.44       201.75 o                         
 -12   1   7       1399.78       1428.22        21.15 o                         
 -11   1   7        128.64        152.46         8.23 o                         
 -10   1   7         11.14          9.65         5.87 o                         
  -9   1   7      22332.09      21901.62       159.88 o                         
  -8   1   7       4441.95       4553.58        38.05 o                         
  -7   1   7      26499.39      27345.37       202.57 o                         
  -6   1   7       1411.24       1422.80        18.21 o                         
  -5   1   7      30447.59      28084.63       200.87 o                         
  -4   1   7       2562.61       2541.76        24.49 o                         
  -3   1   7          5.34          4.14         3.32 o                         
  -2   1   7       2371.77       2609.57        24.24 o                         
  -1   1   7       1879.05       1408.73        15.08 o                         
   0   1   7       6249.62       6299.42        46.04 o                         
   1   1   7        757.03        761.99        10.65 o                         
   2   1   7       1659.17       1777.42        17.65 o                         
   3   1   7      58494.83      55205.31       368.31 o                         
   4   1   7       2603.71       2929.57        23.91 o                         
   5   1   7       1179.89       1249.21        14.61 o                         
   6   1   7       1504.20       1590.68        16.72 o                         
   7   1   7        658.81        765.91        14.64 o                         
   8   1   7       8428.61       8564.33        68.92 o                         
   9   1   7       5822.86       5821.74        50.03 o                         
  10   1   7       2144.23       2079.65        24.69 o                         
  11   1   7      19493.59      19557.79       149.33 o                         
  12   1   7          4.75          3.72         9.99 o                         
  13   1   7        268.70        249.96        14.85 o                         
  14   1   7       1322.56       1266.57        26.48 o                         
  15   1   7       1090.35       1046.86        26.51 o                         
  16   1   7         28.85         33.44        14.56 o                         
 -19   2   7       2710.10       2626.57        55.01 o                         
 -18   2   7        379.15        332.13        19.57 o                         
 -17   2   7        659.79        575.97        22.06 o                         
 -16   2   7       2318.51       2371.40        39.12 o                         
 -15   2   7       1837.43       1857.84        30.99 o                         
 -14   2   7        691.68        739.11        19.28 o                         
 -13   2   7       1524.70       1481.20        22.30 o                         
 -12   2   7        662.40        700.02        15.77 o                         
 -11   2   7      20137.88      19901.07       147.17 o                         
 -10   2   7       8885.51       9209.62        70.78 o                         
  -9   2   7        344.60        293.36         9.39 o                         
  -8   2   7        182.19        193.17         8.54 o                         
  -7   2   7        264.83        277.12        11.88 o                         
  -6   2   7        703.80        877.70        13.57 o                         
  -5   2   7        174.99        209.13         7.70 o                         
  -4   2   7       8562.99       8837.08        69.18 o                         
  -3   2   7      94009.22      89916.36       613.77 o                         
  -2   2   7        223.63        194.11         6.23 o                         
  -1   2   7       1432.11       1381.37        16.71 o                         
   0   2   7       2545.86       2547.49        22.36 o                         
   1   2   7       9756.31       9092.12        67.27 o                         
   2   2   7       9057.99       9351.80        72.04 o                         
   3   2   7        719.44        807.47        11.31 o                         
   4   2   7       2521.33       2558.84        22.51 o                         
   5   2   7      41328.02      39852.12       275.00 o                         
   6   2   7       5039.43       5299.66        42.04 o                         
   7   2   7        139.86        136.85         6.55 o                         
   8   2   7       1002.80       1027.63        17.11 o                         
   9   2   7       5490.43       5348.21        46.96 o                         
  10   2   7       1173.67       1226.44        19.78 o                         
  11   2   7       1405.03       1399.81        21.48 o                         
  12   2   7        676.63        682.53        19.55 o                         
  13   2   7       5374.24       5554.79        61.35 o                         
  14   2   7         54.72          7.69        11.95 o                         
  15   2   7       1015.80        962.69        29.42 o                         
  16   2   7       1652.12       1594.03        44.78 o                         
 -18   3   7        107.43         56.46        21.60 o                         
 -17   3   7       4001.10       3886.45        56.50 o                         
 -16   3   7          0.39         -6.34        12.67 o                         
 -15   3   7       1302.45       1355.99        27.01 o                         
 -14   3   7       3535.45       3432.38        44.26 o                         
 -13   3   7       1844.00       1830.74        22.48 o                         
 -12   3   7       3773.79       3892.93        35.37 o                         
 -11   3   7          0.01         -1.39         5.94 o                         
 -10   3   7       1400.03       1421.41        17.34 o                         
  -9   3   7      11147.03      10749.70        74.89 o                         
  -8   3   7       7161.42       7198.30        52.00 o                         
  -7   3   7        105.13        160.81         6.24 o                         
  -6   3   7       5376.45       5336.90        39.45 o                         
  -5   3   7      22732.29      20789.77       157.07 o                         
  -4   3   7       1686.00       1569.69        18.11 o                         
  -3   3   7         51.40         81.23         6.14 o                         
  -2   3   7        362.89        459.81         9.21 o                         
  -1   3   7      38966.55      37063.59       248.68 o                         
   0   3   7       3677.55       3912.05        30.91 o                         
   1   3   7       2564.81       2491.25        21.53 o                         
   2   3   7       2053.79       2197.15        18.73 o                         
   3   3   7      32009.39      29727.00       195.99 o                         
   4   3   7       1583.18       1526.31        16.37 o                         
   5   3   7        228.42        235.04         7.53 o                         
   6   3   7       5210.96       5406.29        44.47 o                         
   7   3   7       7483.26       7542.71        59.76 o                         
   8   3   7      10103.31      10463.23        80.65 o                         
   9   3   7        772.75        713.16        15.92 o                         
  10   3   7         45.97         63.51         7.62 o                         
  11   3   7      17435.30      17576.36       185.85 o                         
  12   3   7       1159.92       1172.88        21.50 o                         
  13   3   7        137.59        135.67        11.76 o                         
  14   3   7       4477.47       4417.15        51.27 o                         
  15   3   7        129.16        130.04        17.68 o                         
 -17   4   7        140.93         93.96        17.31 o                         
 -16   4   7       2085.94       2042.15        46.40 o                         
 -15   4   7         93.31        104.11        13.39 o                         
 -14   4   7        502.93        426.61        15.90 o                         
 -13   4   7        884.06        962.69        20.30 o                         
 -12   4   7        193.94        204.11         9.14 o                         
 -11   4   7      33543.82      33531.79       243.33 o                         
 -10   4   7         15.03         18.81         6.38 o                         
  -9   4   7       4336.94       4424.25        35.52 o                         
  -8   4   7          2.94          5.39         5.23 o                         
  -7   4   7        209.57        197.80         6.57 o                         
  -6   4   7       1735.37       1795.79        17.59 o                         
  -5   4   7       8465.86       8553.09        59.35 o                         
  -4   4   7      10345.24      10346.84        76.03 o                         
  -3   4   7      23538.87      22348.11       156.37 o                         
  -2   4   7       3675.31       3784.35        30.22 o                         
  -1   4   7       2126.86       2027.98        18.08 o                         
   0   4   7        568.74        552.38         8.95 o                         
   1   4   7       8991.64       8913.75        60.83 o                         
   2   4   7        719.81        720.07        10.87 o                         
   3   4   7        752.35        793.40        12.42 o                         
   4   4   7       5275.89       5256.70        40.52 o                         
   5   4   7       8214.83       7813.37        60.67 o                         
   6   4   7       2035.22       2080.02        23.01 o                         
   7   4   7         54.59         52.51         6.81 o                         
   8   4   7          0.04         -3.25         6.63 o                         
   9   4   7       5331.84       5199.67        45.85 o                         
  10   4   7        235.33        217.38         9.79 o                         
  11   4   7        942.23        955.66        20.99 o                         
  12   4   7        238.75        208.19        12.17 o                         
  13   4   7       7997.94       8116.33        97.56 o                         
  14   4   7        156.46         99.89        14.34 o                         
  15   4   7        164.88        157.26        22.61 o                         
 -17   5   7       3942.95       3923.97        68.99 o                         
 -16   5   7          0.25         14.54        16.00 o                         
 -15   5   7       1531.13       1525.09        36.09 o                         
 -14   5   7        158.21        156.13        14.86 o                         
 -13   5   7         41.67         38.37        10.07 o                         
 -12   5   7        408.31        379.72        12.53 o                         
 -11   5   7        609.17        557.53        13.82 o                         
 -10   5   7       1995.35       1948.98        23.22 o                         
  -9   5   7       5752.98       5466.23        44.90 o                         
  -8   5   7        334.99        305.99         9.59 o                         
  -7   5   7       1998.21       2024.58        21.42 o                         
  -6   5   7         33.72         29.51         5.96 o                         
  -5   5   7      15547.74      15411.70       107.63 o                         
  -4   5   7        849.69        848.14        13.20 o                         
  -3   5   7        188.05        182.74         6.63 o                         
  -2   5   7       3235.49       3196.10        27.65 o                         
  -1   5   7      26647.60      26749.06       197.16 o                         
   0   5   7       1226.96       1167.61        14.48 o                         
   1   5   7       1425.35       1389.69        15.95 o                         
   2   5   7         99.71        107.76         5.69 o                         
   3   5   7      41296.93      40223.04       277.63 o                         
   4   5   7        774.45        780.67        12.23 o                         
   5   5   7       3857.19       3874.56        32.34 o                         
   6   5   7         56.31         61.57         7.00 o                         
   7   5   7       2009.75       1916.40        22.10 o                         
   8   5   7        750.17        748.93        16.34 o                         
   9   5   7        980.01       1006.57        18.99 o                         
  10   5   7        832.01        898.62        20.24 o                         
  11   5   7       9922.37      10096.95       116.87 o                         
  12   5   7        915.71        933.76        35.31 o                         
  13   5   7       3669.79       3789.85        70.46 o                         
  14   5   7        132.73        109.11        18.84 o                         
 -15   6   7        235.88        186.21        17.69 o                         
 -14   6   7         10.58          4.45        16.73 o                         
 -13   6   7        312.91        366.22        16.05 o                         
 -12   6   7        865.25        862.99        24.33 o                         
 -11   6   7      10751.23      10802.75        89.91 o                         
 -10   6   7       3991.38       4027.48        39.22 o                         
  -9   6   7       3157.47       3200.63        35.62 o                         
  -8   6   7         27.41         34.53         7.23 o                         
  -7   6   7         64.83         74.19         6.80 o                         
  -6   6   7        590.99        590.35        13.59 o                         
  -5   6   7       4117.14       4105.64        35.59 o                         
  -4   6   7        211.79        188.55         7.80 o                         
  -3   6   7       5544.55       5358.89        42.11 o                         
  -2   6   7        737.67        750.70        12.95 o                         
  -1   6   7        101.70        113.84         6.41 o                         
   0   6   7        923.91        948.33        13.97 o                         
   1   6   7       5123.50       5064.94        39.80 o                         
   2   6   7       3713.68       3795.08        33.96 o                         
   3   6   7        593.27        660.23        14.18 o                         
   4   6   7        472.51        473.22        12.57 o                         
   5   6   7       5408.42       5181.73        43.88 o                         
   6   6   7          2.38          2.72         6.50 o                         
   7   6   7        158.33        177.00         9.62 o                         
   8   6   7        413.49        362.99        14.14 o                         
   9   6   7       4498.05       4473.15        49.37 o                         
  10   6   7       1422.28       1463.61        28.40 o                         
  11   6   7       1443.84       1375.70        53.60 o                         
  12   6   7       1873.09       1892.41        45.77 o                         
  13   6   7       3447.75       3186.82        85.49 o                         
 -14   7   7       1301.36       1286.54        45.73 o                         
 -13   7   7        861.68        885.39        30.98 o                         
 -12   7   7        343.51        315.55        15.22 o                         
 -11   7   7        893.94        846.91        22.64 o                         
 -10   7   7       1621.72       1820.72        24.08 o                         
  -9   7   7       1949.85       1935.87        26.12 o                         
  -8   7   7        716.22        615.03        17.08 o                         
  -7   7   7        260.80        220.30         9.85 o                         
  -6   7   7       2878.49       2760.11        31.02 o                         
  -5   7   7       5121.38       5030.29        44.01 o                         
  -4   7   7        363.97        324.22        10.21 o                         
  -3   7   7          1.95          3.35         6.17 o                         
  -2   7   7       4816.74       4893.23        37.74 o                         
  -1   7   7       4182.27       4022.60        33.03 o                         
   0   7   7        554.14        541.82        12.17 o                         
   1   7   7         15.09          2.68         5.93 o                         
   2   7   7       4355.20       4383.82        38.81 o                         
   3   7   7       9435.18       9363.75        84.59 o                         
   4   7   7        197.42        183.33         9.55 o                         
   5   7   7         11.60         31.84         8.75 o                         
   6   7   7         92.17         84.17         9.86 o                         
   7   7   7       1264.29       1234.81        25.81 o                         
   8   7   7        133.01        110.66        12.03 o                         
   9   7   7         21.48         26.82        12.25 o                         
  10   7   7        482.05        464.95        24.15 o                         
  11   7   7       2793.82       2712.50        58.74 o                         
 -12   8   7        661.72        528.78        33.42 o                         
 -11   8   7       2294.15       2343.86        44.52 o                         
 -10   8   7       1581.70       1615.69        34.42 o                         
  -9   8   7          1.01         17.32        11.43 o                         
  -8   8   7       2588.38       2525.94        33.22 o                         
  -7   8   7         29.61         16.98         9.08 o                         
  -6   8   7        122.13        116.93         9.73 o                         
  -5   8   7        161.88        148.11        12.54 o                         
  -4   8   7         18.11         36.23         9.72 o                         
  -3   8   7      11476.96      11833.02       102.94 o                         
  -2   8   7        251.33        257.33        10.32 o                         
  -1   8   7         84.17         71.84         7.37 o                         
   0   8   7         89.68        110.41         7.76 o                         
   1   8   7        568.69        663.06        17.10 o                         
   2   8   7       1328.95       1332.59        22.16 o                         
   3   8   7        539.76        538.14        17.80 o                         
   4   8   7        640.90        681.66        18.88 o                         
   5   8   7       5904.95       6097.16        63.42 o                         
   6   8   7         17.90         12.47        11.01 o                         
   7   8   7        326.66        306.58        16.92 o                         
   8   8   7          0.21         -3.21        15.04 o                         
   9   8   7       2084.04       1937.05        54.04 o                         
  -8   9   7          8.82         42.03        16.85 o                         
  -7   9   7       2908.39       3020.59        50.80 o                         
  -6   9   7        492.32        540.50        30.24 o                         
  -5   9   7       2527.14       2606.07        52.10 o                         
  -4   9   7        601.49        622.66        21.41 o                         
  -3   9   7        286.01        255.04        13.74 o                         
  -2   9   7       1158.06       1207.21        24.76 o                         
  -1   9   7         17.58         38.65        12.49 o                         
   0   9   7        178.44        199.49        11.67 o                         
   1   9   7        427.90        450.31        21.02 o                         
   2   9   7        529.02        550.02        22.63 o                         
   3   9   7       2406.68       2568.25        45.28 o                         
   4   9   7       1257.87       1255.47        40.60 o                         
   5   9   7         77.05         63.89        17.01 o                         
   6   9   7        650.14        653.83        43.79 o                         
 -18   0   8       2991.86       3362.38        74.71 o                         
 -16   0   8       6575.37       6778.62       118.59 o                         
 -14   0   8        811.61        735.83        30.25 o                         
 -12   0   8        219.38        185.97        13.42 o                         
 -10   0   8       9532.24       9633.65       114.00 o                         
  -8   0   8      76193.62      75270.09       711.14 o                         
  -6   0   8        517.12        466.06        14.87 o                         
  -4   0   8      16771.77      17026.69       186.95 o                         
  -2   0   8        506.79        596.95        13.03 o                         
   0   0   8      82570.44      80710.35       849.97 o                         
   2   0   8      26097.93      26653.13       255.55 o                         
   4   0   8       8116.53       7590.69        78.39 o                         
   6   0   8        233.77        201.32        10.59 o                         
   8   0   8       5662.07       4955.51        59.81 o                         
  10   0   8       1184.49       1224.08        25.98 o                         
  12   0   8      11966.37      12619.24       171.52 o                         
  14   0   8       5063.10       4783.10        82.36 o                         
  16   0   8       3934.20       3754.33        80.31 o                         
 -19   1   8          0.15         -8.79        17.59 o                         
 -18   1   8       1555.73       1520.71        34.98 o                         
 -17   1   8        405.60        329.29        18.33 o                         
 -16   1   8       1052.10       1034.68        27.97 o                         
 -15   1   8        926.10        907.97        24.15 o                         
 -14   1   8       7724.23       7470.92        66.65 o                         
 -13   1   8        301.25        274.13        11.93 o                         
 -12   1   8       1467.79       1398.67        22.19 o                         
 -11   1   8        105.90         88.31         8.15 o                         
 -10   1   8       5382.47       5204.89        45.48 o                         
  -9   1   8         29.13         34.78         6.08 o                         
  -8   1   8       1230.67       1211.66        16.96 o                         
  -7   1   8       2081.79       2080.21        25.87 o                         
  -6   1   8      28173.87      26967.19       194.29 o                         
  -5   1   8       2645.31       2691.38        25.98 o                         
  -4   1   8        140.89        228.39        10.83 o                         
  -3   1   8        574.45        577.82         9.86 o                         
  -2   1   8      26150.81      23738.05       170.38 o                         
  -1   1   8       5927.31       6121.20        48.22 o                         
   0   1   8       8800.04       9342.23        66.73 o                         
   1   1   8        210.93        268.46         7.67 o                         
   2   1   8      12673.31      12249.79        93.86 o                         
   3   1   8       4141.83       4323.68        37.14 o                         
   4   1   8       8884.93       9386.99        67.70 o                         
   5   1   8      10189.06      10770.78        75.02 o                         
   6   1   8      86510.23      86272.52       589.57 o                         
   7   1   8        297.41        294.33         8.61 o                         
   8   1   8         27.83         27.12         6.39 o                         
   9   1   8        551.12        548.79        13.93 o                         
  10   1   8       4003.82       3989.04        38.75 o                         
  11   1   8       2864.16       2864.26        32.78 o                         
  12   1   8       2435.34       2397.89        34.45 o                         
  13   1   8        359.49        327.71        15.67 o                         
  14   1   8       9737.13       9903.19       101.04 o                         
  15   1   8          5.87         13.67        13.62 o                         
  16   1   8       1429.84       1369.45        39.91 o                         
 -18   2   8       1251.60       1272.82        36.64 o                         
 -17   2   8          1.70         -5.92        11.83 o                         
 -16   2   8       7245.82       7445.36        83.68 o                         
 -15   2   8        269.38        229.22        14.19 o                         
 -14   2   8        243.53        217.94        11.62 o                         
 -13   2   8        852.60        775.15        18.47 o                         
 -12   2   8        625.04        549.23        17.89 o                         
 -11   2   8        574.30        609.26        15.72 o                         
 -10   2   8        722.56        679.44        14.89 o                         
  -9   2   8         81.92         83.71         7.21 o                         
  -8   2   8      36585.70      36036.60       258.24 o                         
  -7   2   8       4441.76       4496.59        38.60 o                         
  -6   2   8       1416.35       1398.98        18.23 o                         
  -5   2   8       4012.89       4057.90        41.79 o                         
  -4   2   8      13007.90      12955.02       102.38 o                         
  -3   2   8       4858.54       4876.80        43.69 o                         
  -2   2   8        367.17        329.97         9.15 o                         
  -1   2   8        988.92       1017.86        14.07 o                         
   0   2   8      51041.07      48344.95       323.58 o                         
   1   2   8      22850.55      23512.31       174.03 o                         
   2   2   8       1769.39       1824.41        19.11 o                         
   3   2   8       7025.50       7258.68        55.13 o                         
   4   2   8       4360.77       4244.98        34.30 o                         
   5   2   8        600.56        546.91        10.55 o                         
   6   2   8       3481.43       3528.92        30.90 o                         
   7   2   8       2669.47       2762.62        26.20 o                         
   8   2   8       6360.83       6426.88        52.90 o                         
   9   2   8        657.97        728.26        16.08 o                         
  10   2   8        317.14        318.01        12.81 o                         
  11   2   8        336.79        363.09        14.73 o                         
  12   2   8       8732.05       8417.49        89.01 o                         
  13   2   8       5342.77       5461.79        58.48 o                         
  14   2   8          5.87          7.08        13.40 o                         
  15   2   8       2110.45       2034.60        39.09 o                         
 -18   3   8       1146.00       1281.30        38.43 o                         
 -17   3   8        818.74        724.01        34.31 o                         
 -16   3   8        897.87        842.29        24.59 o                         
 -15   3   8       2109.86       2084.35        31.91 o                         
 -14   3   8       7137.41       7111.75        61.58 o                         
 -13   3   8         30.91         41.91         8.39 o                         
 -12   3   8       2129.48       2211.85        26.15 o                         
 -11   3   8       1139.01       1120.79        17.68 o                         
 -10   3   8      12630.48      12588.72        89.57 o                         
  -9   3   8          1.77          6.07         6.00 o                         
  -8   3   8        271.51        237.59         8.08 o                         
  -7   3   8       7175.04       7438.67        56.35 o                         
  -6   3   8      16463.16      16185.88       113.13 o                         
  -5   3   8        715.61        762.02        13.38 o                         
  -4   3   8       9553.25       9532.98        72.53 o                         
  -3   3   8        405.53        411.14         9.55 o                         
  -2   3   8      33535.32      31483.38       224.31 o                         
  -1   3   8       8918.69       8995.87        66.84 o                         
   0   3   8       3239.62       3182.08        27.64 o                         
   1   3   8        675.33        616.48        11.05 o                         
   2   3   8       4361.95       3855.16        30.45 o                         
   3   3   8        350.55        376.39         9.21 o                         
   4   3   8       2657.29       2728.28        23.70 o                         
   5   3   8      18873.34      19962.96       137.76 o                         
   6   3   8      21061.35      20650.85       146.20 o                         
   7   3   8       2432.91       2477.43        24.66 o                         
   8   3   8          2.35          4.69         6.13 o                         
   9   3   8       1973.72       1997.48        23.65 o                         
  10   3   8        124.41        140.53         9.27 o                         
  11   3   8       3371.39       3296.33        37.21 o                         
  12   3   8       2280.65       2224.54        32.61 o                         
  13   3   8          0.81         -0.94        10.94 o                         
  14   3   8       5492.60       5514.08        60.91 o                         
  15   3   8         13.22         14.27        15.15 o                         
 -17   4   8          2.89         31.84        16.03 o                         
 -16   4   8       3782.81       3727.97        54.69 o                         
 -15   4   8        401.87        384.76        17.91 o                         
 -14   4   8       2399.82       2372.36        31.43 o                         
 -13   4   8          3.88         -3.94         7.87 o                         
 -12   4   8        436.60        393.55        11.31 o                         
 -11   4   8        332.43        309.08         9.64 o                         
 -10   4   8        146.20        126.32         8.35 o                         
  -9   4   8        157.16        144.91         7.28 o                         
  -8   4   8      16779.26      16173.33       108.71 o                         
  -7   4   8       1902.63       1921.77        19.94 o                         
  -6   4   8         22.34         29.78         5.35 o                         
  -5   4   8          5.67         16.07         5.36 o                         
  -4   4   8       1532.33       1517.44        17.41 o                         
  -3   4   8       2073.63       2174.55        20.57 o                         
  -2   4   8        394.84        361.44        10.50 o                         
  -1   4   8        163.62        182.66         6.38 o                         
   0   4   8      24301.40      23039.60       157.24 o                         
   1   4   8       4206.13       4336.31        34.69 o                         
   2   4   8       9641.77       9934.75        69.62 o                         
   3   4   8       2065.79       2141.55        20.64 o                         
   4   4   8       7193.37       7183.27        55.54 o                         
   5   4   8         75.66         63.52         5.95 o                         
   6   4   8         70.24         61.02         6.78 o                         
   7   4   8       3432.33       3487.99        35.03 o                         
   8   4   8      35182.43      35580.80       255.52 o                         
   9   4   8       1024.92        904.64        18.26 o                         
  10   4   8        239.02        212.95        10.25 o                         
  11   4   8          1.78          7.44         9.02 o                         
  12   4   8       2516.24       2668.02        35.18 o                         
  13   4   8        926.62        865.46        27.82 o                         
  14   4   8       2632.57       2660.95        51.66 o                         
 -16   5   8       2040.37       2029.48        45.41 o                         
 -15   5   8        597.22        578.33        27.95 o                         
 -14   5   8       4164.54       4098.32        53.36 o                         
 -13   5   8        560.18        527.10        18.39 o                         
 -12   5   8        469.42        591.73        20.78 o                         
 -11   5   8        183.64        168.99         9.11 o                         
 -10   5   8      13929.58      13331.55        90.23 o                         
  -9   5   8         20.91         -2.69         6.92 o                         
  -8   5   8        998.51       1048.27        17.65 o                         
  -7   5   8       5175.09       5318.19        43.11 o                         
  -6   5   8       2770.27       2677.62        24.92 o                         
  -5   5   8        857.44        850.69        15.84 o                         
  -4   5   8        303.27        295.39         9.72 o                         
  -3   5   8          0.75         -1.66         5.34 o                         
  -2   5   8      40548.95      40385.86       272.15 o                         
  -1   5   8       1054.03       1006.07        13.74 o                         
   0   5   8       1346.12       1406.95        16.47 o                         
   1   5   8        150.45        142.96         5.68 o                         
   2   5   8       1713.20       1621.89        16.29 o                         
   3   5   8         11.11         15.90         5.32 o                         
   4   5   8       3668.56       3746.19        33.98 o                         
   5   5   8        199.18        191.79         8.00 o                         
   6   5   8       3826.43       3618.38        33.82 o                         
   7   5   8       1147.84       1118.18        18.36 o                         
   8   5   8        337.15        356.65        12.53 o                         
   9   5   8        852.54        859.14        19.74 o                         
  10   5   8       1328.03       1285.52        30.62 o                         
  11   5   8        149.66        150.29        12.59 o                         
  12   5   8       1704.43       1720.90        37.64 o                         
  13   5   8        647.56        698.46        30.93 o                         
 -15   6   8        471.65        376.39        22.78 o                         
 -14   6   8        284.47        306.47        18.65 o                         
 -13   6   8       1615.50       1587.27        30.37 o                         
 -12   6   8        410.63        408.52        18.61 o                         
 -11   6   8          5.75         -3.66         9.86 o                         
 -10   6   8        123.54        125.54        11.29 o                         
  -9   6   8        461.14        421.22        13.12 o                         
  -8   6   8       7841.86       7809.86        60.65 o                         
  -7   6   8        192.34        191.34         8.31 o                         
  -6   6   8       1352.84       1388.52        17.48 o                         
  -5   6   8       1581.72       1599.32        22.00 o                         
  -4   6   8         56.29         31.99         7.23 o                         
  -3   6   8         51.60         47.72         6.92 o                         
  -2   6   8        191.27        232.83         9.38 o                         
  -1   6   8       5773.69       5729.96        52.64 o                         
   0   6   8       8866.78       8449.90        65.99 o                         
   1   6   8         26.33         34.60         5.90 o                         
   2   6   8       1606.58       1611.43        20.35 o                         
   3   6   8        898.51        905.60        15.57 o                         
   4   6   8       6477.16       6561.94        56.66 o                         
   5   6   8         48.35         39.91         6.67 o                         
   6   6   8       1980.22       1894.88        25.28 o                         
   7   6   8       6696.24       6745.50        65.63 o                         
   8   6   8      17667.69      17404.84       190.14 o                         
   9   6   8        875.81        955.06        24.88 o                         
  10   6   8         77.97         58.38        13.83 o                         
  11   6   8        206.93        202.50        19.25 o                         
  12   6   8       1286.56       1285.85        41.30 o                         
 -13   7   8        308.54        334.46        22.15 o                         
 -12   7   8        586.12        604.27        22.79 o                         
 -11   7   8        405.75        323.82        20.06 o                         
 -10   7   8       3199.93       3222.81        34.55 o                         
  -9   7   8       1952.11       1810.18        26.76 o                         
  -8   7   8         84.28         86.21         9.72 o                         
  -7   7   8        131.44        127.31         9.50 o                         
  -6   7   8       1423.67       1330.94        21.92 o                         
  -5   7   8        182.98        186.58        10.20 o                         
  -4   7   8        199.15        221.47         9.78 o                         
  -3   7   8        580.09        561.69        18.64 o                         
  -2   7   8      10280.05      10210.77        92.70 o                         
  -1   7   8       9191.55       9130.78        73.37 o                         
   0   7   8        148.36        140.57         9.19 o                         
   1   7   8        924.02        930.00        17.93 o                         
   2   7   8       4769.87       4732.63        46.91 o                         
   3   7   8          8.41          4.85         7.92 o                         
   4   7   8        247.00        219.93        10.57 o                         
   5   7   8       1223.49       1165.46        21.71 o                         
   6   7   8       5824.71       5939.48        62.55 o                         
   7   7   8        160.69        206.66        13.26 o                         
   8   7   8        509.66        518.36        25.06 o                         
   9   7   8         21.51         48.92        14.32 o                         
  10   7   8        280.36        256.52        30.82 o                         
 -11   8   8          4.30         21.62        17.27 o                         
 -10   8   8        832.95        850.54        31.66 o                         
  -9   8   8       1337.69       1415.06        29.10 o                         
  -8   8   8       9225.88       9512.28       106.82 o                         
  -7   8   8        218.22        234.21        12.53 o                         
  -6   8   8          1.88         14.21         9.93 o                         
  -5   8   8       1672.73       1704.82        34.04 o                         
  -4   8   8       1110.47       1131.24        22.16 o                         
  -3   8   8         28.01         50.47         9.39 o                         
  -2   8   8        593.86        626.17        15.46 o                         
  -1   8   8       1924.80       1883.26        23.39 o                         
   0   8   8       2916.17       2920.09        33.04 o                         
   1   8   8        419.61        378.15        13.33 o                         
   2   8   8         56.97         62.58        10.98 o                         
   3   8   8        368.30        377.64        13.95 o                         
   4   8   8        853.17        886.61        21.25 o                         
   5   8   8       1417.38       1418.69        33.87 o                         
   6   8   8        331.87        347.46        21.38 o                         
   7   8   8       4106.54       3915.93        75.46 o                         
   8   8   8        703.54        660.76        35.49 o                         
  -8   9   8          0.49         44.19        21.04 o                         
  -7   9   8        304.84        346.05        27.84 o                         
  -6   9   8       1549.26       1622.19        43.07 o                         
  -5   9   8         82.35         58.79        15.61 o                         
  -4   9   8          3.13         -6.68        13.75 o                         
  -3   9   8        125.72        134.73        16.42 o                         
  -2   9   8        763.91        813.92        26.83 o                         
  -1   9   8       1971.45       2027.39        40.91 o                         
   0   9   8        496.11        465.82        22.10 o                         
   1   9   8       2310.28       2369.33        73.91 o                         
   2   9   8        705.80        724.24        38.42 o                         
   3   9   8        290.92        291.02        20.03 o                         
   4   9   8        205.31        148.68        21.86 o                         
 -19   0   9        897.07       1030.65        58.46 o                         
 -17   0   9          9.18        -10.31        20.63 o                         
 -15   0   9       2664.07       2685.19        61.38 o                         
 -13   0   9       4726.51       4436.35        61.41 o                         
 -11   0   9       2813.53       2712.60        49.54 o                         
  -9   0   9       2556.26       2707.69        40.34 o                         
  -7   0   9      11955.13      12583.62       121.98 o                         
  -5   0   9      73662.49      72195.01       719.00 o                         
  -3   0   9      14839.27      15397.53       159.87 o                         
  -1   0   9       2222.66       3082.91        41.92 o                         
   1   0   9       1970.77       2113.20        27.93 o                         
   3   0   9      22795.70      21289.86       206.74 o                         
   5   0   9      11966.11      12520.27       133.58 o                         
   7   0   9       5722.81       5784.19        68.11 o                         
   9   0   9          0.11          3.90         9.20 o                         
  11   0   9      22268.58      22928.75       270.61 o                         
  13   0   9       2359.70       2387.65        54.99 o                         
  15   0   9       5997.50       6089.96       105.45 o                         
 -18   1   9          0.64          2.86        19.29 o                         
 -17   1   9        451.41        487.05        21.52 o                         
 -16   1   9        553.30        485.64        21.50 o                         
 -15   1   9       6148.45       6349.34        71.14 o                         
 -14   1   9          3.12         -1.51        10.61 o                         
 -13   1   9         26.82         10.95         8.96 o                         
 -12   1   9        550.66        488.09        15.70 o                         
 -11   1   9      21583.36      21927.01       162.43 o                         
 -10   1   9       2137.71       2204.43        25.28 o                         
  -9   1   9       6818.42       6706.78        57.43 o                         
  -8   1   9         10.67         24.67         6.33 o                         
  -7   1   9      16779.76      15774.06       111.57 o                         
  -6   1   9        644.23        708.67        12.75 o                         
  -5   1   9       5400.71       5593.85        47.51 o                         
  -4   1   9       4293.70       4276.44        36.93 o                         
  -3   1   9       2099.20       1814.31        19.60 o                         
  -2   1   9        356.63        390.18         9.31 o                         
  -1   1   9       2416.32       2348.19        21.46 o                         
   0   1   9        391.64        348.98         8.08 o                         
   1   1   9      95591.66      95482.38       651.68 o                         
   2   1   9       6269.23       6346.75        50.60 o                         
   3   1   9       5813.61       6127.09        49.57 o                         
   4   1   9       4460.44       4677.24        37.27 o                         
   5   1   9       1829.64       1798.66        18.99 o                         
   6   1   9       1034.06       1021.71        13.99 o                         
   7   1   9       3555.49       3538.71        33.60 o                         
   8   1   9       4547.41       4595.85        40.43 o                         
   9   1   9      15916.19      16057.68       124.34 o                         
  10   1   9        163.72        221.08        10.42 o                         
  11   1   9        175.37        220.33        11.73 o                         
  12   1   9        971.20       1050.77        29.79 o                         
  13   1   9        114.45        106.35        14.30 o                         
  14   1   9         98.20         82.42        14.96 o                         
  15   1   9          5.09         17.25        15.02 o                         
 -18   2   9        249.82        317.00        20.63 o                         
 -17   2   9        605.31        544.37        26.31 o                         
 -16   2   9        241.91        238.76        14.90 o                         
 -15   2   9       1327.56       1406.84        28.47 o                         
 -14   2   9        970.81        918.63        22.97 o                         
 -13   2   9      11515.31      11456.91        91.53 o                         
 -12   2   9        143.03        157.14        10.03 o                         
 -11   2   9         39.06         45.00         7.84 o                         
 -10   2   9        511.40        506.15        13.24 o                         
  -9   2   9        320.25        288.35         9.71 o                         
  -8   2   9       9436.61       9929.34        77.90 o                         
  -7   2   9         53.39         50.45         7.65 o                         
  -6   2   9      11144.85      11418.66        86.80 o                         
  -5   2   9      40407.82      39348.48       307.53 o                         
  -4   2   9       1141.65       1192.76        16.89 o                         
  -3   2   9        610.97        528.64        11.28 o                         
  -2   2   9      21358.38      22804.04       165.11 o                         
  -1   2   9        257.19        211.57         7.05 o                         
   0   2   9       1562.55       1679.61        18.51 o                         
   1   2   9       1883.51       1873.95        19.40 o                         
   2   2   9       2592.04       2580.76        25.20 o                         
   3   2   9      25698.20      25380.32       182.99 o                         
   4   2   9       4765.95       5073.78        40.35 o                         
   5   2   9       1527.99       1655.15        18.55 o                         
   6   2   9       2485.91       2605.53        25.33 o                         
   7   2   9       5940.00       5886.47        47.82 o                         
   8   2   9        178.70        167.53         8.54 o                         
   9   2   9          1.81          3.20         7.34 o                         
  10   2   9       1972.52       1996.46        26.52 o                         
  11   2   9      10458.99      10309.05        90.43 o                         
  12   2   9        279.22        287.38        14.64 o                         
  13   2   9        659.07        664.19        24.74 o                         
  14   2   9       1123.19       1077.36        37.67 o                         
  15   2   9       4830.43       4872.36        89.36 o                         
 -18   3   9        209.97        162.21        21.82 o                         
 -17   3   9       1251.04       1265.27        39.83 o                         
 -16   3   9        458.39        430.52        23.64 o                         
 -15   3   9       2819.51       2826.69        38.01 o                         
 -14   3   9         54.48         48.98        11.18 o                         
 -13   3   9          0.48         -4.18         8.36 o                         
 -12   3   9       1148.53       1255.32        20.12 o                         
 -11   3   9       3983.40       3874.77        34.97 o                         
 -10   3   9       7794.88       7938.41        60.37 o                         
  -9   3   9       3885.15       4096.46        36.40 o                         
  -8   3   9         34.06         43.18         6.63 o                         
  -7   3   9      15659.51      15435.24       115.81 o                         
  -6   3   9        403.34        428.32        11.96 o                         
  -5   3   9       1251.46       1211.05        16.57 o                         
  -4   3   9       5012.20       5444.34        43.88 o                         
  -3   3   9      15567.22      15385.86       110.73 o                         
  -2   3   9         32.62         44.97         5.76 o                         
  -1   3   9        650.53        714.76        12.52 o                         
   0   3   9       2693.91       2921.95        26.40 o                         
   1   3   9      29032.41      27545.28       224.26 o                         
   2   3   9      18547.68      19340.87       140.97 o                         
   3   3   9       1262.51       1241.20        15.55 o                         
   4   3   9         42.26         48.91         5.58 o                         
   5   3   9        339.27        313.41        10.50 o                         
   6   3   9        645.72        648.42        14.42 o                         
   7   3   9       1972.84       1919.31        21.75 o                         
   8   3   9        101.18         99.86         7.62 o                         
   9   3   9      21874.40      22087.65       158.14 o                         
  10   3   9        140.74        181.15        10.68 o                         
  11   3   9       1119.77       1243.04        24.79 o                         
  12   3   9        133.16        134.40        12.15 o                         
  13   3   9        255.11        289.99        20.56 o                         
  14   3   9        358.58        317.93        19.55 o                         
 -17   4   9        791.68        736.04        41.38 o                         
 -16   4   9         11.19         -1.00        14.78 o                         
 -15   4   9        240.92        316.72        15.15 o                         
 -14   4   9         50.12         35.83        11.81 o                         
 -13   4   9      14393.79      14392.60       147.89 o                         
 -12   4   9         49.03         46.51         8.34 o                         
 -11   4   9        363.03        340.85        11.40 o                         
 -10   4   9         77.99         68.66         8.04 o                         
  -9   4   9         58.10         44.06         7.60 o                         
  -8   4   9       1887.46       1895.23        20.41 o                         
  -7   4   9       9817.39       9983.62        73.75 o                         
  -6   4   9       2224.54       2290.24        23.88 o                         
  -5   4   9      20801.50      20235.03       144.01 o                         
  -4   4   9        421.39        422.33        11.52 o                         
  -3   4   9         67.36         88.38         6.02 o                         
  -2   4   9       4597.01       4818.93        38.27 o                         
  -1   4   9      28629.59      28862.13       201.57 o                         
   0   4   9       1362.53       1290.46        16.01 o                         
   1   4   9        144.70        153.30         6.55 o                         
   2   4   9         17.99         23.32         5.50 o                         
   3   4   9      25522.87      25236.60       172.87 o                         
   4   4   9       1269.60       1233.34        17.19 o                         
   5   4   9       5756.73       5749.05        45.54 o                         
   6   4   9        117.08        102.45         7.96 o                         
   7   4   9       9019.03       8875.32        70.93 o                         
   8   4   9         75.79         82.43         7.75 o                         
   9   4   9         27.28         29.16         8.27 o                         
  10   4   9       1839.73       1861.79        28.56 o                         
  11   4   9        865.35        877.03        23.59 o                         
  12   4   9         64.54         51.75        11.04 o                         
  13   4   9         10.63         26.61        12.79 o                         
 -16   5   9          0.33          1.85        17.77 o                         
 -15   5   9        759.32        699.82        28.51 o                         
 -14   5   9        254.79        250.88        13.17 o                         
 -13   5   9         36.11         52.12        10.89 o                         
 -12   5   9        821.28        952.05        19.65 o                         
 -11   5   9        419.33        352.45        12.35 o                         
 -10   5   9        274.20        269.25         9.59 o                         
  -9   5   9       1063.66        980.96        16.22 o                         
  -8   5   9        120.98        111.03         7.43 o                         
  -7   5   9       9588.91       9312.75       105.34 o                         
  -6   5   9        444.23        447.08        13.88 o                         
  -5   5   9       4344.82       4436.11        39.64 o                         
  -4   5   9       1512.79       1557.01        20.36 o                         
  -3   5   9      22253.33      21993.38       160.15 o                         
  -2   5   9        240.53        243.22         9.61 o                         
  -1   5   9        712.17        708.55        12.90 o                         
   0   5   9       2724.19       2694.92        23.47 o                         
   1   5   9       2928.10       2695.76        23.47 o                         
   2   5   9         17.84         18.76         5.28 o                         
   3   5   9       2837.63       2885.98        29.69 o                         
   4   5   9       1765.34       1812.81        21.08 o                         
   5   5   9       2893.86       2859.70        28.72 o                         
   6   5   9        926.74        872.81        17.50 o                         
   7   5   9       1756.37       1753.46        24.68 o                         
   8   5   9        783.64        826.59        17.41 o                         
   9   5   9      13220.70      13308.95       114.88 o                         
  10   5   9       1445.50       1382.63        25.07 o                         
  11   5   9        410.74        378.60        15.31 o                         
  12   5   9         36.09         24.87        13.97 o                         
 -15   6   9        364.13        412.80        22.83 o                         
 -14   6   9       1292.04       1233.66        37.23 o                         
 -13   6   9       9190.06       9406.43       109.89 o                         
 -12   6   9        339.98        294.66        14.34 o                         
 -11   6   9        585.82        587.84        18.90 o                         
 -10   6   9        271.91        230.33        12.82 o                         
  -9   6   9        170.91        136.43         9.63 o                         
  -8   6   9        237.09        234.02        11.00 o                         
  -7   6   9       3879.78       4067.86        39.59 o                         
  -6   6   9        232.04        217.65         9.61 o                         
  -5   6   9      12487.49      12220.46        90.90 o                         
  -4   6   9       1627.28       1663.31        20.03 o                         
  -3   6   9         75.01         75.30         7.82 o                         
  -2   6   9        765.63        762.66        16.74 o                         
  -1   6   9      12439.24      12472.17        95.35 o                         
   0   6   9       2905.20       2784.06        28.59 o                         
   1   6   9        184.70        186.38         8.61 o                         
   2   6   9       2333.36       2293.29        26.64 o                         
   3   6   9      14199.98      13922.01       111.62 o                         
   4   6   9       3551.28       3490.40        34.91 o                         
   5   6   9       1820.27       1765.20        26.24 o                         
   6   6   9        285.02        303.16        16.55 o                         
   7   6   9       3375.52       3411.18        41.77 o                         
   8   6   9       1668.55       1707.87        30.65 o                         
   9   6   9        182.43        172.04        15.06 o                         
  10   6   9         18.89          5.14        14.52 o                         
  11   6   9       1263.06       1312.94        41.22 o                         
 -13   7   9        154.32        115.26        20.10 o                         
 -12   7   9        296.98        255.14        20.43 o                         
 -11   7   9       2178.19       2060.33        35.57 o                         
 -10   7   9        491.44        465.22        18.76 o                         
  -9   7   9         12.02         38.52         9.45 o                         
  -8   7   9         87.94         80.16        10.02 o                         
  -7   7   9       5701.25       5682.68        57.40 o                         
  -6   7   9       2428.17       2423.95        32.37 o                         
  -5   7   9         24.25         24.02         9.46 o                         
  -4   7   9       8043.29       8106.10        71.96 o                         
  -3   7   9       4679.15       4753.84        49.04 o                         
  -2   7   9        223.56        199.48        12.03 o                         
  -1   7   9       1585.67       1638.80        24.34 o                         
   0   7   9        218.56        189.15        10.16 o                         
   1   7   9       8798.24       8931.62        96.22 o                         
   2   7   9        290.60        243.68        10.91 o                         
   3   7   9        244.06        243.02        12.50 o                         
   4   7   9        492.43        523.73        18.80 o                         
   5   7   9         46.59         44.33        11.04 o                         
   6   7   9        104.99        107.60        13.59 o                         
   7   7   9          3.32         20.88        14.25 o                         
   8   7   9       2380.19       2413.22        48.56 o                         
   9   7   9       3274.01       3277.27        64.76 o                         
 -10   8   9         87.43        126.83        18.67 o                         
  -9   8   9         59.18         63.29        15.05 o                         
  -8   8   9       1636.14       1577.38        34.23 o                         
  -7   8   9        103.35        105.80        13.04 o                         
  -6   8   9        205.26        178.72        12.37 o                         
  -5   8   9       2279.45       2289.51        31.65 o                         
  -4   8   9        323.15        325.67        12.80 o                         
  -3   8   9          5.13         11.57         9.53 o                         
  -2   8   9        963.85        967.51        22.83 o                         
  -1   8   9          6.29         27.39         8.80 o                         
   0   8   9       1628.78       1631.81        22.79 o                         
   1   8   9        213.69        232.61        11.59 o                         
   2   8   9       1430.35       1458.25        24.86 o                         
   3   8   9       2652.81       2699.24        38.65 o                         
   4   8   9       2951.94       2918.02        53.50 o                         
   5   8   9        700.00        712.82        30.75 o                         
   6   8   9        235.06        193.28        18.93 o                         
   7   8   9        865.14        861.76        42.95 o                         
  -6   9   9        668.61        619.43        37.32 o                         
  -5   9   9        802.13        706.60        31.84 o                         
  -4   9   9       2616.63       2737.73        52.05 o                         
  -3   9   9         22.07         21.58        17.61 o                         
  -2   9   9        428.89        480.59        26.04 o                         
  -1   9   9          6.27         50.83        20.07 o                         
   0   9   9          3.64         16.24        13.72 o                         
   1   9   9       5827.73       5907.18        82.92 o                         
   2   9   9         97.54         75.10        18.83 o                         
   3   9   9         74.95         79.20        17.59 o                         
 -18   0  10       2680.85       2598.73        72.15 o                         
 -16   0  10        786.60        753.74        43.80 o                         
 -14   0  10        314.77        218.05        19.69 o                         
 -12   0  10        284.52        262.49        16.22 o                         
 -10   0  10      54907.11      54914.56       553.24 o                         
  -8   0  10       2956.14       3046.43        39.09 o                         
  -6   0  10       2100.24       2003.81        31.93 o                         
  -4   0  10      19104.21      19421.30       201.87 o                         
  -2   0  10      67196.42      64702.75       627.15 o                         
   0   0  10         25.94         28.55         6.61 o                         
   2   0  10      22335.17      22895.39       222.45 o                         
   4   0  10      13851.09      14232.84       142.46 o                         
   6   0  10       5418.34       5492.52        62.24 o                         
   8   0  10         10.61         -0.91         9.08 o                         
  10   0  10      20965.83      20880.59       248.10 o                         
  12   0  10        267.43        254.28        22.98 o                         
  14   0  10       2047.79       2019.04        70.93 o                         
 -18   1  10         56.97         19.04        16.20 o                         
 -17   1  10         18.89         22.22        14.65 o                         
 -16   1  10       5440.21       5379.91        67.71 o                         
 -15   1  10        820.81        739.44        24.34 o                         
 -14   1  10       6805.26       6923.04        72.50 o                         
 -13   1  10       1670.52       1605.90        26.09 o                         
 -12   1  10       2537.42       2419.58        31.69 o                         
 -11   1  10        114.04        137.96         9.80 o                         
 -10   1  10          8.00         -3.46         6.92 o                         
  -9   1  10        641.02        653.11        14.87 o                         
  -8   1  10       1690.16       1557.05        23.62 o                         
  -7   1  10        416.14        419.65        11.34 o                         
  -6   1  10        428.49        421.29        14.35 o                         
  -5   1  10         50.92         27.99         6.25 o                         
  -4   1  10      22615.30      21771.05       159.01 o                         
  -3   1  10         42.12         40.20         5.75 o                         
  -2   1  10       6737.47       6954.91        55.66 o                         
  -1   1  10       4690.70       4633.75        37.04 o                         
   0   1  10       9292.26       8951.55        65.45 o                         
   1   1  10        688.74        696.55        12.44 o                         
   2   1  10        385.38        347.46        10.66 o                         
   3   1  10         20.61         19.99         5.64 o                         
   4   1  10      26230.63      25982.31       188.32 o                         
   5   1  10         34.35         39.22         5.62 o                         
   6   1  10       1036.26       1065.68        14.69 o                         
   7   1  10       2899.49       2878.94        28.91 o                         
   8   1  10       3212.85       3258.51        31.29 o                         
   9   1  10        417.30        418.49        12.92 o                         
  10   1  10         26.73         31.12         9.64 o                         
  11   1  10        268.68        279.73        13.94 o                         
  12   1  10       5435.03       5414.67        62.33 o                         
  13   1  10        855.23        870.36        27.88 o                         
  14   1  10       2940.25       2777.33        51.58 o                         
 -18   2  10       2300.01       2263.20        58.53 o                         
 -17   2  10       1004.05        995.86        45.47 o                         
 -16   2  10          2.38          2.77        12.97 o                         
 -15   2  10        314.94        305.34        17.42 o                         
 -14   2  10         10.03          0.21        11.20 o                         
 -13   2  10        129.40        115.30        11.78 o                         
 -12   2  10       1336.05       1409.80        27.77 o                         
 -11   2  10       6258.09       6371.36        52.82 o                         
 -10   2  10      33206.66      33781.82       238.37 o                         
  -9   2  10       3319.93       3373.93        34.22 o                         
  -8   2  10        668.10        667.27        15.33 o                         
  -7   2  10        187.05        204.27         8.04 o                         
  -6   2  10        250.06        227.24         8.55 o                         
  -5   2  10       4543.15       4739.21        41.53 o                         
  -4   2  10       1519.21       1490.55        19.31 o                         
  -3   2  10        922.26       1011.97        16.02 o                         
  -2   2  10      35441.63      34319.56       252.99 o                         
  -1   2  10       3791.88       3796.61        32.02 o                         
   0   2  10        266.84        237.02         7.41 o                         
   1   2  10       3909.67       4184.11        35.67 o                         
   2   2  10      10260.50      10102.57        80.39 o                         
   3   2  10        221.54        260.07         8.80 o                         
   4   2  10          8.07          4.61         6.05 o                         
   5   2  10       7508.75       7814.89        59.31 o                         
   6   2  10      21761.75      21755.95       155.36 o                         
   7   2  10          7.78          3.50         6.54 o                         
   8   2  10        185.51        176.59         9.80 o                         
   9   2  10         32.58         60.04         8.83 o                         
  10   2  10      11138.73      11566.77       116.46 o                         
  11   2  10       4255.77       4185.26        48.29 o                         
  12   2  10        361.44        314.70        15.22 o                         
  13   2  10          1.65         19.92        12.69 o                         
  14   2  10       4098.44       4083.87        66.33 o                         
 -17   3  10        482.23        445.01        25.77 o                         
 -16   3  10       3070.43       2979.49        42.77 o                         
 -15   3  10       1273.19       1315.41        28.83 o                         
 -14   3  10        110.14        189.90        12.68 o                         
 -13   3  10       1907.21       2012.35        27.06 o                         
 -12   3  10       6566.72       6378.87        51.04 o                         
 -11   3  10        114.17         94.24         8.95 o                         
 -10   3  10          4.49         -3.95         7.90 o                         
  -9   3  10         25.01         31.36         7.70 o                         
  -8   3  10      13112.04      13075.58        95.14 o                         
  -7   3  10       4748.72       4856.65        41.12 o                         
  -6   3  10        365.16        319.34        10.37 o                         
  -5   3  10         98.62         83.13         6.74 o                         
  -4   3  10      31438.58      31229.03       224.58 o                         
  -3   3  10       1386.19       1382.06        18.21 o                         
  -2   3  10       1727.82       1674.67        20.29 o                         
  -1   3  10       6166.33       6408.75        50.86 o                         
   0   3  10       2067.01       2004.11        21.73 o                         
   1   3  10       2636.37       2586.54        25.50 o                         
   2   3  10         23.78         22.12         6.29 o                         
   3   3  10       1238.17       1267.94        17.49 o                         
   4   3  10      38678.47      38926.32       263.48 o                         
   5   3  10         94.01         89.91         6.62 o                         
   6   3  10        234.74        212.76         9.21 o                         
   7   3  10       5089.55       5210.94        46.37 o                         
   8   3  10        185.35        207.03         9.40 o                         
   9   3  10        485.54        454.47        13.90 o                         
  10   3  10          3.48         14.16         9.77 o                         
  11   3  10        129.90        146.50        11.92 o                         
  12   3  10       7696.07       7934.69        79.53 o                         
  13   3  10       1462.83       1381.62        33.43 o                         
 -17   4  10         98.59         53.44        18.16 o                         
 -16   4  10       1827.58       1804.11        53.14 o                         
 -15   4  10         11.82         -5.61        11.23 o                         
 -14   4  10        141.51        141.08        13.22 o                         
 -13   4  10         10.87         29.51         9.79 o                         
 -12   4  10       2468.67       2408.25        33.07 o                         
 -11   4  10       2425.20       2336.74        27.29 o                         
 -10   4  10       4106.59       4056.70        36.21 o                         
  -9   4  10       1202.38       1207.22        18.34 o                         
  -8   4  10       1182.20       1209.10        23.53 o                         
  -7   4  10         38.35         62.14         7.06 o                         
  -6   4  10       5689.07       5624.73        45.77 o                         
  -5   4  10        747.50        765.96        14.70 o                         
  -4   4  10       3525.59       3637.14        31.90 o                         
  -3   4  10        606.01        584.43        12.23 o                         
  -2   4  10      12415.52      12123.12        87.36 o                         
  -1   4  10       2604.77       2614.09        25.26 o                         
   0   4  10       1384.21       1366.93        17.51 o                         
   1   4  10          5.80         20.67         6.03 o                         
   2   4  10        651.81        617.03        13.62 o                         
   3   4  10        340.31        338.49        10.10 o                         
   4   4  10       1739.80       1744.68        20.59 o                         
   5   4  10        493.56        487.62        12.54 o                         
   6   4  10      15341.55      15315.41       135.00 o                         
   7   4  10        584.25        565.06        17.79 o                         
   8   4  10        162.68        188.69        11.17 o                         
   9   4  10       1431.83       1520.60        28.23 o                         
  10   4  10       1766.15       1741.80        28.43 o                         
  11   4  10       4143.02       4195.10        50.30 o                         
  12   4  10        923.02        920.99        25.26 o                         
  13   4  10       1108.10       1047.75        37.60 o                         
 -16   5  10        947.08        812.32        46.76 o                         
 -15   5  10          8.59         10.99        15.40 o                         
 -14   5  10         48.74         29.63        11.91 o                         
 -13   5  10          0.29          2.07         9.54 o                         
 -12   5  10       7456.16       7456.09        65.88 o                         
 -11   5  10         55.05         63.36         9.95 o                         
 -10   5  10          2.76          9.53         7.84 o                         
  -9   5  10        406.81        434.94        11.90 o                         
  -8   5  10      16207.49      15840.24       146.55 o                         
  -7   5  10        699.58        627.92        14.47 o                         
  -6   5  10       5301.76       5394.09        43.11 o                         
  -5   5  10       1221.46       1235.10        17.81 o                         
  -4   5  10      15261.94      15076.74       109.59 o                         
  -3   5  10       1535.07       1493.83        17.81 o                         
  -2   5  10       1649.85       1651.60        19.43 o                         
  -1   5  10         72.86         63.44         6.49 o                         
   0   5  10       3695.42       3644.06        31.96 o                         
   1   5  10         78.23         72.79         6.41 o                         
   2   5  10       3617.35       3668.91        31.91 o                         
   3   5  10        996.34       1027.94        17.73 o                         
   4   5  10      21882.14      21824.36       155.72 o                         
   5   5  10       2027.41       1987.43        25.84 o                         
   6   5  10        473.74        442.36        13.68 o                         
   7   5  10        483.41        454.88        16.71 o                         
   8   5  10       1201.13       1184.09        24.44 o                         
   9   5  10         50.59         57.46        12.12 o                         
  10   5  10         11.22          5.29        12.73 o                         
  11   5  10          9.99         40.65        15.07 o                         
  12   5  10       8376.98       8135.57       138.36 o                         
 -14   6  10        233.72        181.91        17.26 o                         
 -13   6  10         25.57         37.54        12.90 o                         
 -12   6  10        892.64        868.28        29.86 o                         
 -11   6  10         10.43         15.83        10.84 o                         
 -10   6  10       2096.14       2127.42        31.18 o                         
  -9   6  10        325.87        339.52        13.48 o                         
  -8   6  10         37.62         47.70         9.80 o                         
  -7   6  10        714.20        782.19        21.26 o                         
  -6   6  10       1083.24       1110.52        20.73 o                         
  -5   6  10       2385.12       2357.39        27.70 o                         
  -4   6  10        496.26        507.23        15.49 o                         
  -3   6  10       3166.43       3180.56        31.49 o                         
  -2   6  10       7409.42       7240.07        58.27 o                         
  -1   6  10          4.16         -3.72         7.45 o                         
   0   6  10         77.84         71.42         8.71 o                         
   1   6  10       1804.70       1771.10        22.71 o                         
   2   6  10        500.46        531.68        16.75 o                         
   3   6  10        422.89        436.27        14.58 o                         
   4   6  10         49.49         31.98         9.39 o                         
   5   6  10       2383.58       2317.38        32.58 o                         
   6   6  10       6752.85       6705.46        64.17 o                         
   7   6  10         32.06         36.05        10.37 o                         
   8   6  10        228.11        187.80        14.53 o                         
   9   6  10         57.57         79.38        15.59 o                         
  10   6  10         90.35        114.67        19.40 o                         
 -12   7  10       2735.97       2485.67        49.75 o                         
 -11   7  10        100.21         83.11        15.27 o                         
 -10   7  10          0.10         -6.14        12.28 o                         
  -9   7  10       3917.60       3782.76        63.91 o                         
  -8   7  10       2154.32       2132.31        31.46 o                         
  -7   7  10       2700.02       2634.41        37.78 o                         
  -6   7  10        503.48        542.68        17.67 o                         
  -5   7  10         29.68         28.61        10.18 o                         
  -4   7  10       4802.31       4879.10        55.20 o                         
  -3   7  10         84.82         95.88        11.17 o                         
  -2   7  10        129.74        148.16        12.00 o                         
  -1   7  10         68.92         62.18        10.77 o                         
   0   7  10       1212.43       1227.22        22.51 o                         
   1   7  10       1009.50        983.87        22.41 o                         
   2   7  10         98.53         97.81        10.71 o                         
   3   7  10         77.39         86.54        13.21 o                         
   4   7  10       4972.93       5052.00        60.43 o                         
   5   7  10       2243.45       2283.76        35.99 o                         
   6   7  10        656.63        683.63        29.48 o                         
   7   7  10         48.52         18.01        16.60 o                         
   8   7  10        161.06        141.07        20.92 o                         
 -10   8  10       2521.32       2363.77        47.97 o                         
  -9   8  10         26.71         24.57        16.23 o                         
  -8   8  10         56.06         56.19        15.54 o                         
  -7   8  10        234.75        246.65        15.29 o                         
  -6   8  10         86.09         93.02        13.82 o                         
  -5   8  10        859.13        860.97        27.04 o                         
  -4   8  10       1119.47       1231.45        28.82 o                         
  -3   8  10       1816.85       1897.96        33.18 o                         
  -2   8  10       4638.66       4729.49        56.53 o                         
  -1   8  10        199.82        188.00        13.29 o                         
   0   8  10         46.32         29.60        13.04 o                         
   1   8  10         95.95         90.41        16.76 o                         
   2   8  10       3118.36       3112.74        63.02 o                         
   3   8  10         30.88         51.57        14.40 o                         
   4   8  10         18.68         18.47        14.60 o                         
   5   8  10       2912.49       2919.03        78.22 o                         
   6   8  10       2327.59       2403.70        64.76 o                         
  -4   9  10       1795.14       1691.47        62.56 o                         
  -3   9  10        225.19        243.83        17.38 o                         
  -2   9  10        177.87        156.71        20.61 o                         
  -1   9  10        425.30        436.74        21.32 o                         
   0   9  10        386.90        379.22        21.98 o                         
 -17   0  11        669.36        677.22        36.49 o                         
 -15   0  11      12012.66      12068.65       170.94 o                         
 -13   0  11       2186.06       2238.82        48.75 o                         
 -11   0  11        936.48        929.86        28.52 o                         
  -9   0  11       1658.70       1633.94        29.28 o                         
  -7   0  11      18266.50      17642.81       186.50 o                         
  -5   0  11       6895.29       6757.55        78.71 o                         
  -3   0  11         78.56         72.59        13.30 o                         
  -1   0  11        909.08        886.82        19.62 o                         
   1   0  11       3321.32       2947.03        38.49 o                         
   3   0  11       5730.81       6446.07        70.93 o                         
   5   0  11       9417.23       9257.46       104.24 o                         
   7   0  11       2598.95       2615.80        39.41 o                         
   9   0  11      22646.15      23053.64       272.41 o                         
  11   0  11         36.09         48.77        14.98 o                         
  13   0  11        897.87        959.36        53.46 o                         
 -18   1  11        304.17        244.93        20.72 o                         
 -17   1  11        233.54        245.32        17.97 o                         
 -16   1  11        280.96        192.52        16.58 o                         
 -15   1  11         49.50          0.06        13.05 o                         
 -14   1  11        126.22        130.52        15.28 o                         
 -13   1  11       6149.93       6220.16        66.71 o                         
 -12   1  11          0.87         -4.48         8.97 o                         
 -11   1  11        426.96        459.81        16.76 o                         
 -10   1  11        590.46        576.22        14.78 o                         
  -9   1  11      10840.46      10940.71        81.88 o                         
  -8   1  11        717.30        671.04        15.00 o                         
  -7   1  11       1048.92       1092.06        18.03 o                         
  -6   1  11        135.47        128.05         7.53 o                         
  -5   1  11      13606.10      13658.31       103.59 o                         
  -4   1  11       1732.66       1743.32        21.26 o                         
  -3   1  11        263.49        342.71        12.21 o                         
  -2   1  11       6342.32       6591.47        52.51 o                         
  -1   1  11      68280.84      68069.38       444.00 o                         
   0   1  11        926.11        878.40        14.35 o                         
   1   1  11        168.77        184.38         7.60 o                         
   2   1  11        859.40        869.82        14.68 o                         
   3   1  11       6281.84       6490.38        52.21 o                         
   4   1  11       4135.85       4175.47        37.81 o                         
   5   1  11       5298.70       5395.29        44.32 o                         
   6   1  11        433.55        405.75        10.80 o                         
   7   1  11      20747.02      20722.50       153.30 o                         
   8   1  11          2.74          3.50         7.04 o                         
   9   1  11       1928.32       1964.59        28.53 o                         
  10   1  11       4260.23       4479.43        48.59 o                         
  11   1  11       5066.05       4915.97        57.52 o                         
  12   1  11        711.67        628.66        34.40 o                         
  13   1  11        118.59         89.37        16.98 o                         
 -17   2  11        692.20        727.84        26.66 o                         
 -16   2  11         16.42         11.63        13.59 o                         
 -15   2  11       5882.71       5872.37        71.14 o                         
 -14   2  11       1673.96       1666.06        43.60 o                         
 -13   2  11       2379.33       2440.13        36.95 o                         
 -12   2  11         70.41         53.35         9.65 o                         
 -11   2  11        407.97        408.67        13.25 o                         
 -10   2  11        561.52        522.02        18.94 o                         
  -9   2  11        219.17        191.03         9.47 o                         
  -8   2  11        614.42        653.92        15.07 o                         
  -7   2  11      24333.14      24568.49       179.65 o                         
  -6   2  11         77.90         63.97         8.28 o                         
  -5   2  11       4642.61       4707.85        42.12 o                         
  -4   2  11       9201.71       9329.81        71.67 o                         
  -3   2  11       4331.70       4065.26        37.27 o                         
  -2   2  11        586.49        689.45        14.48 o                         
  -1   2  11          8.13         12.73         6.26 o                         
   0   2  11       2024.84       2080.35        22.28 o                         
   1   2  11      16934.05      16665.48       120.36 o                         
   2   2  11      11492.50      12010.83        89.15 o                         
   3   2  11         10.98         13.75         6.75 o                         
   4   2  11         32.66         40.81         7.22 o                         
   5   2  11      11863.18      12061.45        90.45 o                         
   6   2  11       2588.34       2654.90        28.15 o                         
   7   2  11       1170.90       1169.84        21.31 o                         
   8   2  11       6636.19       6672.95        59.00 o                         
   9   2  11      10287.07      10142.08        89.12 o                         
  10   2  11        103.99         90.06        10.90 o                         
  11   2  11         44.68         67.40        11.63 o                         
  12   2  11        517.27        449.69        24.93 o                         
  13   2  11       3159.96       3250.26        62.31 o                         
 -17   3  11       2881.51       2812.53        51.20 o                         
 -16   3  11        305.66        277.74        22.48 o                         
 -15   3  11         56.22         74.99        12.69 o                         
 -14   3  11        631.97        635.26        20.37 o                         
 -13   3  11       3376.71       3207.31        37.06 o                         
 -12   3  11          0.44         -2.51         9.12 o                         
 -11   3  11       1015.83       1047.00        22.11 o                         
 -10   3  11        816.42        805.64        18.73 o                         
  -9   3  11       7856.12       7507.35        66.60 o                         
  -8   3  11        660.04        636.64        15.62 o                         
  -7   3  11        325.83        288.61        10.15 o                         
  -6   3  11         13.30         17.40         7.19 o                         
  -5   3  11       5054.23       4759.39        42.39 o                         
  -4   3  11         77.99         72.12         6.96 o                         
  -3   3  11       2044.78       2097.91        22.97 o                         
  -2   3  11      12681.15      13080.02        94.10 o                         
  -1   3  11      20529.32      20475.44       142.83 o                         
   0   3  11       1728.22       1708.06        20.83 o                         
   1   3  11        202.03        191.52         8.19 o                         
   2   3  11       2144.03       2259.29        25.27 o                         
   3   3  11       1236.66       1211.62        18.23 o                         
   4   3  11       7278.63       7440.43        59.23 o                         
   5   3  11        187.09        220.86         9.63 o                         
   6   3  11       1289.19       1234.13        19.74 o                         
   7   3  11      13900.15      13878.58       106.40 o                         
   8   3  11        386.80        372.53        14.02 o                         
   9   3  11         23.50         39.44        11.45 o                         
  10   3  11       2778.10       2679.77        35.37 o                         
  11   3  11       1689.35       1771.46        38.20 o                         
  12   3  11        618.03        538.05        20.57 o                         
  13   3  11        129.50         90.19        18.41 o                         
 -16   4  11        117.93        117.86        19.34 o                         
 -15   4  11       3598.29       3821.62        57.54 o                         
 -14   4  11        245.90        225.02        15.17 o                         
 -13   4  11         38.07         34.51        10.65 o                         
 -12   4  11        991.21        911.90        21.52 o                         
 -11   4  11        200.70        196.85        10.55 o                         
 -10   4  11        621.44        649.38        16.38 o                         
  -9   4  11        102.27        118.87         8.95 o                         
  -8   4  11        925.61        895.25        17.90 o                         
  -7   4  11      23851.13      23735.90       235.60 o                         
  -6   4  11       1392.78       1392.88        20.60 o                         
  -5   4  11        437.02        415.27        12.05 o                         
  -4   4  11       3058.36       3180.49        30.64 o                         
  -3   4  11       5051.51       5040.81        43.15 o                         
  -2   4  11        163.03        135.32         8.56 o                         
  -1   4  11        731.67        744.02        15.18 o                         
   0   4  11       1546.52       1507.24        19.41 o                         
   1   4  11      37155.00      37335.46       247.44 o                         
   2   4  11        216.72        206.53         9.06 o                         
   3   4  11       1457.78       1424.23        19.13 o                         
   4   4  11        450.17        438.66        12.19 o                         
   5   4  11       3228.41       3313.39        31.31 o                         
   6   4  11       3505.77       3564.51        37.70 o                         
   7   4  11       2195.72       2163.61        28.18 o                         
   8   4  11       3483.29       3434.92        42.64 o                         
   9   4  11       1397.76       1425.66        29.64 o                         
  10   4  11        105.70         89.46        17.41 o                         
  11   4  11         29.62         50.02        14.81 o                         
  12   4  11        164.69        115.56        18.96 o                         
 -15   5  11          2.88         -8.05        16.10 o                         
 -14   5  11        173.37        165.33        14.31 o                         
 -13   5  11       1773.59       1747.60        29.08 o                         
 -12   5  11        452.31        414.75        15.44 o                         
 -11   5  11       4865.47       4966.01        53.09 o                         
 -10   5  11          0.61         13.08         9.58 o                         
  -9   5  11       6883.60       6785.56        58.69 o                         
  -8   5  11        589.23        575.50        15.66 o                         
  -7   5  11        904.39        900.66        17.87 o                         
  -6   5  11        628.00        579.08        14.65 o                         
  -5   5  11       1810.45       1866.31        22.28 o                         
  -4   5  11         19.84         14.00         6.77 o                         
  -3   5  11       3088.07       3111.45        29.04 o                         
  -2   5  11          1.37         -3.65         7.29 o                         
  -1   5  11       5061.03       4820.92        41.53 o                         
   0   5  11       2646.13       2655.89        27.67 o                         
   1   5  11          4.54          2.24         6.77 o                         
   2   5  11       1180.47       1252.13        17.44 o                         
   3   5  11        728.91        778.98        16.05 o                         
   4   5  11        392.05        345.04        11.99 o                         
   5   5  11       4412.60       4270.72        45.51 o                         
   6   5  11        558.52        583.63        18.84 o                         
   7   5  11      10036.76      10166.73        96.07 o                         
   8   5  11          2.10         -4.42        11.44 o                         
   9   5  11         77.12         62.81        14.12 o                         
  10   5  11        627.92        600.50        25.79 o                         
  11   5  11        617.66        476.34        22.80 o                         
 -14   6  11          4.44         11.68        17.82 o                         
 -13   6  11         57.90         27.55        17.17 o                         
 -12   6  11        187.08        185.39        17.34 o                         
 -11   6  11          5.30         -6.33        12.66 o                         
 -10   6  11         71.46         68.14        17.34 o                         
  -9   6  11       1075.64       1116.83        25.15 o                         
  -8   6  11       2783.12       2797.66        34.47 o                         
  -7   6  11       6847.66       6911.06        63.88 o                         
  -6   6  11        228.47        248.73        11.87 o                         
  -5   6  11        470.38        455.94        19.24 o                         
  -4   6  11        304.91        277.25        11.82 o                         
  -3   6  11       2957.27       3050.99        35.24 o                         
  -2   6  11        382.78        381.60        13.74 o                         
  -1   6  11         29.58         29.24         8.99 o                         
   0   6  11       1285.73       1229.42        21.86 o                         
   1   6  11      13212.70      13062.14       112.86 o                         
   2   6  11       2857.15       2774.89        31.86 o                         
   3   6  11        773.34        798.36        17.46 o                         
   4   6  11          1.36          4.64         8.93 o                         
   5   6  11       1766.45       1814.00        26.29 o                         
   6   6  11          0.35         18.00         9.78 o                         
   7   6  11       3526.32       3535.30        51.97 o                         
   8   6  11         60.71         77.65        19.08 o                         
   9   6  11       1097.55       1148.65        41.11 o                         
 -12   7  11        381.16        309.51        21.83 o                         
 -11   7  11        176.29        216.52        19.68 o                         
 -10   7  11        202.37        192.74        17.63 o                         
  -9   7  11       3363.49       3378.13        48.26 o                         
  -8   7  11       1158.82       1179.32        28.69 o                         
  -7   7  11         10.83          1.10        12.41 o                         
  -6   7  11       1623.29       1766.09        29.76 o                         
  -5   7  11       1960.28       1933.30        30.38 o                         
  -4   7  11          1.09         -5.91        11.83 o                         
  -3   7  11        446.47        509.58        19.10 o                         
  -2   7  11        361.65        343.20        20.42 o                         
  -1   7  11       3533.23       3547.47        47.93 o                         
   0   7  11          2.29          6.10        11.30 o                         
   1   7  11        407.96        406.08        20.14 o                         
   2   7  11        979.70       1021.14        24.34 o                         
   3   7  11         71.60         75.64        12.14 o                         
   4   7  11       5029.49       4823.80        85.35 o                         
   5   7  11        149.24        124.83        16.34 o                         
   6   7  11       1815.85       1764.68        53.95 o                         
   7   7  11       5274.44       5085.62       125.27 o                         
  -8   8  11        391.72        357.94        39.34 o                         
  -7   8  11       2391.82       2396.09        44.58 o                         
  -6   8  11        211.14        221.40        16.84 o                         
  -5   8  11        336.82        284.18        16.74 o                         
  -4   8  11        182.40        180.04        15.23 o                         
  -3   8  11       1278.33       1351.40        35.08 o                         
  -2   8  11        394.60        397.17        18.97 o                         
  -1   8  11        148.74        170.03        16.89 o                         
   0   8  11       1953.92       2018.04        38.29 o                         
   1   8  11       2150.78       2130.18        44.81 o                         
   2   8  11       2404.39       2406.02        50.28 o                         
   3   8  11         11.61         10.74        15.25 o                         
   4   8  11         13.71         42.32        21.25 o                         
 -16   0  12          0.77          5.07        20.29 o                         
 -14   0  12         12.64          3.93        18.91 o                         
 -12   0  12      19326.64      20013.41       225.89 o                         
 -10   0  12       1136.34       1214.11        28.74 o                         
  -8   0  12       3347.18       3614.49        48.11 o                         
  -6   0  12       4312.88       4357.69        57.35 o                         
  -4   0  12      18876.35      18599.28       207.05 o                         
  -2   0  12       6272.74       6580.10        78.90 o                         
   0   0  12      16203.92      16511.90       164.83 o                         
   2   0  12        162.80        189.78        12.19 o                         
   4   0  12      58040.55      59538.78       566.16 o                         
   6   0  12        333.58        341.51        17.44 o                         
   8   0  12      12069.15      12808.02       158.85 o                         
  10   0  12        404.73        388.93        22.50 o                         
  12   0  12       6135.35       6343.30       147.78 o                         
 -17   1  12        243.97        220.40        20.22 o                         
 -16   1  12       2327.56       2630.87        48.68 o                         
 -15   1  12          8.98          2.38        18.10 o                         
 -14   1  12       4161.22       4248.32        52.93 o                         
 -13   1  12        143.72        156.18        13.92 o                         
 -12   1  12        537.47        474.15        20.19 o                         
 -11   1  12        100.94         87.32         9.31 o                         
 -10   1  12        757.65        717.92        19.11 o                         
  -9   1  12        737.87        757.26        17.84 o                         
  -8   1  12        867.68        879.23        17.12 o                         
  -7   1  12        103.79         76.71         7.98 o                         
  -6   1  12      34368.68      35288.15       262.30 o                         
  -5   1  12       7235.76       7525.79        62.00 o                         
  -4   1  12       9053.69       9529.57        80.48 o                         
  -3   1  12        113.76        116.86         8.84 o                         
  -2   1  12       2492.68       2476.26        24.83 o                         
  -1   1  12        909.73        886.23        14.10 o                         
   0   1  12       3420.26       3486.81        31.13 o                         
   1   1  12       2098.85       2123.00        23.52 o                         
   2   1  12      10460.17      10101.92        77.04 o                         
   3   1  12        371.87        341.87        10.50 o                         
   4   1  12        273.79        293.34        10.18 o                         
   5   1  12          3.52          6.15         7.13 o                         
   6   1  12        277.55        291.14        10.66 o                         
   7   1  12       2073.49       2054.32        25.68 o                         
   8   1  12       2687.49       2672.54        33.13 o                         
   9   1  12        254.52        240.46        12.30 o                         
  10   1  12       5308.15       5373.08        58.14 o                         
  11   1  12        205.84        189.44        14.38 o                         
  12   1  12         75.08         75.27        13.68 o                         
  13   1  12        257.80        235.38        16.70 o                         
 -17   2  12        147.80        147.20        19.23 o                         
 -16   2  12        103.96         96.55        16.94 o                         
 -15   2  12        191.60        156.48        16.13 o                         
 -14   2  12        195.55        189.20        15.03 o                         
 -13   2  12       1742.33       1764.31        31.74 o                         
 -12   2  12      12854.91      12999.40       117.03 o                         
 -11   2  12         11.16         -4.38         8.77 o                         
 -10   2  12       2384.15       2405.10        28.87 o                         
  -9   2  12       2142.54       2187.80        26.82 o                         
  -8   2  12       1150.67       1094.28        19.15 o                         
  -7   2  12       5208.80       5355.54        47.53 o                         
  -6   2  12       1162.02       1095.63        20.19 o                         
  -5   2  12        206.62        187.00         9.44 o                         
  -4   2  12      20813.73      20479.21       147.89 o                         
  -3   2  12       2141.71       2194.92        25.90 o                         
  -2   2  12         98.76         74.56         7.71 o                         
  -1   2  12       3955.98       3933.96        34.51 o                         
   0   2  12       8374.78       8407.49        65.51 o                         
   1   2  12        155.44        176.67         8.08 o                         
   2   2  12         85.37         69.88         7.28 o                         
   3   2  12       7307.41       7406.53        59.27 o                         
   4   2  12      15331.27      15266.58       110.28 o                         
   5   2  12       3713.84       3795.54        37.18 o                         
   6   2  12          9.89         14.83         9.17 o                         
   7   2  12        501.91        534.30        14.75 o                         
   8   2  12       7781.89       7476.06        72.61 o                         
   9   2  12         48.05         53.73        10.38 o                         
  10   2  12        555.24        553.44        19.66 o                         
  11   2  12         15.07         -4.41        11.23 o                         
  12   2  12       2459.84       2422.47        51.90 o                         
 -16   3  12        701.85        730.79        26.31 o                         
 -15   3  12         95.27         88.85        14.27 o                         
 -14   3  12       2215.50       2178.51        34.91 o                         
 -13   3  12        178.28        220.95        13.75 o                         
 -12   3  12         59.77         52.42        10.84 o                         
 -11   3  12       2173.54       2041.52        30.76 o                         
 -10   3  12       6636.78       6539.62        56.14 o                         
  -9   3  12         29.09         42.36         9.16 o                         
  -8   3  12       1518.31       1558.80        23.15 o                         
  -7   3  12        431.35        431.13        14.11 o                         
  -6   3  12      10385.96      10406.25        88.66 o                         
  -5   3  12      12727.83      13107.61       100.69 o                         
  -4   3  12        361.71        361.38        10.99 o                         
  -3   3  12       2341.25       2384.02        25.71 o                         
  -2   3  12       8600.75       8710.17        66.27 o                         
  -1   3  12        686.49        664.63        15.12 o                         
   0   3  12        260.78        291.05        10.16 o                         
   1   3  12       5120.17       5230.82        45.97 o                         
   2   3  12      29520.19      29793.21       209.96 o                         
   3   3  12         30.74         51.64        10.35 o                         
   4   3  12         30.45         26.01         8.03 o                         
   5   3  12        785.19        795.91        16.83 o                         
   6   3  12        257.55        263.52        11.32 o                         
   7   3  12       1954.26       1904.45        28.82 o                         
   8   3  12       1392.34       1342.98        27.59 o                         
   9   3  12        393.29        377.25        16.96 o                         
  10   3  12      10311.91      10486.85       105.55 o                         
  11   3  12         58.18         45.17        15.09 o                         
  12   3  12         81.07         96.25        18.10 o                         
 -16   4  12         11.61         10.59        17.38 o                         
 -15   4  12         16.06         39.96        13.47 o                         
 -14   4  12       2222.76       2407.51        44.14 o                         
 -13   4  12       1675.65       1779.11        31.09 o                         
 -12   4  12       6925.64       6987.12        90.91 o                         
 -11   4  12        941.07        885.82        21.09 o                         
 -10   4  12        392.68        390.17        15.47 o                         
  -9   4  12       1688.85       1713.99        24.16 o                         
  -8   4  12       4939.76       4956.85        44.14 o                         
  -7   4  12        737.50        705.16        17.41 o                         
  -6   4  12         90.11         66.98         8.96 o                         
  -5   4  12        533.23        489.13        13.96 o                         
  -4   4  12      12845.87      12589.09        94.18 o                         
  -3   4  12        261.03        233.64        10.68 o                         
  -2   4  12       5358.56       5331.46        46.99 o                         
  -1   4  12       1233.24       1268.81        19.78 o                         
   0   4  12        714.78        725.96        15.95 o                         
   1   4  12        553.87        629.35        15.69 o                         
   2   4  12         73.92         95.87         8.97 o                         
   3   4  12       1321.04       1312.69        18.93 o                         
   4   4  12       1907.62       1810.03        22.54 o                         
   5   4  12        725.11        683.92        20.63 o                         
   6   4  12        419.22        389.55        14.69 o                         
   7   4  12          9.74         17.09        11.38 o                         
   8   4  12       2471.90       2486.14        41.71 o                         
   9   4  12         82.42         80.56        14.71 o                         
  10   4  12        524.68        514.11        23.93 o                         
  11   4  12          0.67         -8.63        17.26 o                         
 -14   5  12       1378.85       1436.27        41.66 o                         
 -13   5  12         31.47         27.65        15.26 o                         
 -12   5  12        406.96        320.20        16.13 o                         
 -11   5  12        801.47        784.83        24.71 o                         
 -10   5  12       7442.80       7415.52        70.33 o                         
  -9   5  12          1.05         -4.82         9.63 o                         
  -8   5  12        564.35        602.24        17.03 o                         
  -7   5  12         52.24         48.10         9.27 o                         
  -6   5  12       3002.85       2926.98        31.78 o                         
  -5   5  12         59.37         45.19         8.21 o                         
  -4   5  12       4754.00       4753.34        41.94 o                         
  -3   5  12       2908.80       3017.24        31.24 o                         
  -2   5  12       1045.23        985.11        18.57 o                         
  -1   5  12        165.17        164.87         9.42 o                         
   0   5  12       1471.32       1456.22        21.16 o                         
   1   5  12        382.70        359.26        11.86 o                         
   2   5  12      31966.93      32283.21       232.79 o                         
   3   5  12        560.38        551.24        15.59 o                         
   4   5  12        518.52        535.12        16.47 o                         
   5   5  12        348.52        316.76        14.63 o                         
   6   5  12         48.75         31.06        12.67 o                         
   7   5  12          5.54          9.38        13.07 o                         
   8   5  12       1156.12       1148.78        33.95 o                         
   9   5  12         15.99         17.16        15.08 o                         
  10   5  12       7360.29       7398.10       155.69 o                         
 -13   6  12         16.24         15.37        17.48 o                         
 -12   6  12       1675.57       1625.25        38.42 o                         
 -11   6  12        459.32        451.24        20.67 o                         
 -10   6  12         22.54         19.24        13.63 o                         
  -9   6  12         25.84         32.13        12.21 o                         
  -8   6  12       2838.18       2825.98        37.12 o                         
  -7   6  12        707.46        668.82        20.61 o                         
  -6   6  12        120.92        102.35        11.85 o                         
  -5   6  12        295.91        253.48        12.23 o                         
  -4   6  12       9118.49       9015.40        98.14 o                         
  -3   6  12       2317.34       2131.94        32.46 o                         
  -2   6  12       2648.69       2595.59        33.92 o                         
  -1   6  12       1502.19       1458.89        26.06 o                         
   0   6  12        735.11        697.71        20.35 o                         
   1   6  12        132.85        160.43         9.79 o                         
   2   6  12         49.23         54.25         8.57 o                         
   3   6  12        222.91        263.64        11.73 o                         
   4   6  12       1735.38       1842.11        26.93 o                         
   5   6  12        327.76        272.29        17.01 o                         
   6   6  12         15.36         41.50        16.04 o                         
   7   6  12          1.19         14.03        17.96 o                         
   8   6  12       2956.28       2911.21        62.65 o                         
 -11   7  12       2547.08       2536.85        55.89 o                         
 -10   7  12       1925.55       1894.69        53.93 o                         
  -9   7  12        432.40        443.01        21.06 o                         
  -8   7  12        736.09        803.59        31.71 o                         
  -7   7  12        257.06        241.67        17.44 o                         
  -6   7  12       3077.17       3130.72        45.28 o                         
  -5   7  12        572.14        498.11        24.81 o                         
  -4   7  12        159.46        153.66        15.24 o                         
  -3   7  12         21.92         55.04        13.21 o                         
  -2   7  12         88.17        107.34        13.75 o                         
  -1   7  12        134.50        156.09        16.69 o                         
   0   7  12        103.47        138.20        13.94 o                         
   1   7  12       5515.33       5462.33        71.69 o                         
   2   7  12       7596.16       7577.24       111.38 o                         
   3   7  12        858.29        821.00        45.05 o                         
   4   7  12         38.29         37.87        16.82 o                         
   5   7  12         74.81         92.30        22.41 o                         
   6   7  12        296.30        229.11        23.80 o                         
  -7   8  12        967.05       1019.12        46.04 o                         
  -6   8  12         37.18         -9.19        18.59 o                         
  -5   8  12       1322.33       1340.27        41.95 o                         
  -4   8  12       3689.18       3844.47        94.88 o                         
  -3   8  12       1597.01       1543.56        44.17 o                         
  -2   8  12        106.02         47.59        18.59 o                         
  -1   8  12       1364.46       1347.94        39.29 o                         
   0   8  12       1079.10       1102.41        52.02 o                         
   1   8  12        479.11        475.52        44.87 o                         
   2   8  12        299.47        294.11        23.14 o                         
 -17   0  13       7219.78       7243.32       151.65 o                         
 -15   0  13       2647.82       2937.43        60.60 o                         
 -13   0  13          9.45         -2.13        16.36 o                         
 -11   0  13       6157.33       6188.53        83.86 o                         
  -9   0  13      10853.43      10775.15       111.01 o                         
  -7   0  13       2773.89       2908.24        51.26 o                         
  -5   0  13      21087.78      21469.08       225.06 o                         
  -3   0  13        133.38        128.61        12.06 o                         
  -1   0  13      16753.16      17243.54       172.60 o                         
   1   0  13       9311.45       9644.73       102.06 o                         
   3   0  13      20396.16      20625.41       217.16 o                         
   5   0  13       5590.45       5617.51        72.08 o                         
   7   0  13       4969.39       4983.77        74.53 o                         
   9   0  13       1557.37       1526.04        34.84 o                         
  11   0  13       1204.05       1285.99        50.86 o                         
 -17   1  13         54.07         34.58        22.05 o                         
 -16   1  13          1.53         12.14        18.58 o                         
 -15   1  13        657.87        644.88        26.47 o                         
 -14   1  13        625.10        608.95        33.74 o                         
 -13   1  13         20.34         48.68        12.00 o                         
 -12   1  13         46.22         22.77        10.90 o                         
 -11   1  13       6002.17       6017.47        57.80 o                         
 -10   1  13        193.54        161.69         9.76 o                         
  -9   1  13       1517.22       1496.90        23.47 o                         
  -8   1  13       1489.00       1439.73        23.71 o                         
  -7   1  13      16616.51      16894.69       153.45 o                         
  -6   1  13         38.91         36.33         8.31 o                         
  -5   1  13          9.97         14.72         7.65 o                         
  -4   1  13        291.90        281.62        11.37 o                         
  -3   1  13      17284.80      16940.52       127.82 o                         
  -2   1  13       1479.75       1463.84        19.09 o                         
  -1   1  13        689.12        753.11        14.43 o                         
   0   1  13        978.89        955.69        17.12 o                         
   1   1  13       6283.35       6313.37        52.46 o                         
   2   1  13        261.54        266.39        10.91 o                         
   3   1  13        146.39        147.39         8.99 o                         
   4   1  13        191.04        160.96         9.59 o                         
   5   1  13      18785.13      18867.77       134.05 o                         
   6   1  13         29.58         31.59         9.70 o                         
   7   1  13       2083.01       2086.89        30.91 o                         
   8   1  13        310.72        282.36        12.78 o                         
   9   1  13        157.28        132.78        11.47 o                         
  10   1  13        120.11        108.46        13.00 o                         
  11   1  13          3.61          1.90        13.93 o                         
  12   1  13        270.15        272.29        19.54 o                         
 -16   2  13        535.94        522.54        24.62 o                         
 -15   2  13        467.22        530.92        28.25 o                         
 -14   2  13        290.18        271.57        16.90 o                         
 -13   2  13          8.35          2.88        12.85 o                         
 -12   2  13        946.11        902.35        23.57 o                         
 -11   2  13       1379.13       1427.87        27.70 o                         
 -10   2  13        847.50        836.23        20.20 o                         
  -9   2  13      12710.64      12655.14        94.72 o                         
  -8   2  13        501.98        492.08        15.18 o                         
  -7   2  13        518.17        541.26        17.84 o                         
  -6   2  13       1363.14       1341.76        32.78 o                         
  -5   2  13       3777.49       3783.64        38.07 o                         
  -4   2  13       1587.94       1610.78        23.20 o                         
  -3   2  13        479.77        425.35        13.08 o                         
  -2   2  13        131.36        146.94         9.07 o                         
  -1   2  13      14058.11      14121.37       101.95 o                         
   0   2  13       1937.76       2054.53        24.18 o                         
   1   2  13         50.05         28.17         7.73 o                         
   2   2  13        270.60        281.78        10.41 o                         
   3   2  13       6292.49       6304.17        54.13 o                         
   4   2  13       5583.18       5652.32        56.13 o                         
   5   2  13         45.95         41.50         9.03 o                         
   6   2  13        975.18        973.55        21.25 o                         
   7   2  13       7050.03       7183.30        71.77 o                         
   8   2  13          1.18         16.89        12.11 o                         
   9   2  13        240.71        225.46        15.24 o                         
  10   2  13       2535.62       2406.84        37.59 o                         
  11   2  13       3201.65       3303.74        53.19 o                         
 -16   3  13          3.19         31.27        16.07 o                         
 -15   3  13       3175.15       3180.43        51.21 o                         
 -14   3  13        838.60        811.11        26.45 o                         
 -13   3  13       2120.45       2304.73        36.13 o                         
 -12   3  13        404.16        410.00        15.20 o                         
 -11   3  13       5993.08       6162.39        62.20 o                         
 -10   3  13        356.56        334.63        13.97 o                         
  -9   3  13        203.64        139.42        11.35 o                         
  -8   3  13       6222.20       6367.52        55.42 o                         
  -7   3  13       1454.98       1437.32        23.05 o                         
  -6   3  13        847.41        866.73        19.60 o                         
  -5   3  13       2801.98       2786.87        30.82 o                         
  -4   3  13        353.54        309.47        11.04 o                         
  -3   3  13      22853.95      22983.35       203.84 o                         
  -2   3  13        366.13        348.16        11.97 o                         
  -1   3  13       1528.54       1592.61        22.82 o                         
   0   3  13        128.38        147.40        10.12 o                         
   1   3  13         36.29         56.50         7.99 o                         
   2   3  13       2596.40       2559.89        28.16 o                         
   3   3  13         46.77         28.10         8.25 o                         
   4   3  13       1993.29       2030.94        24.91 o                         
   5   3  13      11875.99      11866.48       123.63 o                         
   6   3  13        165.26        163.84        11.35 o                         
   7   3  13          7.48          5.80        11.81 o                         
   8   3  13       1450.52       1423.50        32.86 o                         
   9   3  13        618.72        639.84        34.33 o                         
  10   3  13         13.98         15.10        14.82 o                         
  11   3  13        472.76        415.47        38.88 o                         
 -15   4  13        160.90        185.27        16.74 o                         
 -14   4  13        121.54        144.83        14.76 o                         
 -13   4  13        227.19        216.33        13.64 o                         
 -12   4  13        484.66        367.32        16.92 o                         
 -11   4  13        277.17        213.69        13.88 o                         
 -10   4  13         14.13          1.44        11.02 o                         
  -9   4  13       9492.58       9394.53        79.99 o                         
  -8   4  13         21.37         24.68         9.90 o                         
  -7   4  13        576.08        497.55        15.35 o                         
  -6   4  13          7.86         -2.43         8.60 o                         
  -5   4  13        131.79        118.07        10.92 o                         
  -4   4  13        251.54        279.48        11.05 o                         
  -3   4  13         16.46         19.30         8.49 o                         
  -2   4  13         10.26          7.75         8.44 o                         
  -1   4  13      10185.13      10115.76        81.25 o                         
   0   4  13         51.40         32.24         8.44 o                         
   1   4  13        706.03        776.82        18.91 o                         
   2   4  13         79.81         71.23         8.11 o                         
   3   4  13       2885.43       2909.71        30.88 o                         
   4   4  13       1094.08       1094.68        20.69 o                         
   5   4  13       1697.98       1722.62        27.09 o                         
   6   4  13        344.63        330.19        13.82 o                         
   7   4  13       8618.92       8730.57        91.11 o                         
   8   4  13        168.04        159.94        18.57 o                         
   9   4  13        958.48        883.48        33.22 o                         
  10   4  13        821.43        632.19        27.93 o                         
 -14   5  13        101.14         97.29        16.30 o                         
 -13   5  13       2343.89       2487.44        49.28 o                         
 -12   5  13         82.08         69.49        15.69 o                         
 -11   5  13       3108.36       3032.06        50.48 o                         
 -10   5  13         63.29         97.30        13.00 o                         
  -9   5  13        585.48        497.93        16.31 o                         
  -8   5  13        379.59        413.24        14.38 o                         
  -7   5  13          8.74          8.47        10.66 o                         
  -6   5  13        132.33        130.13        11.28 o                         
  -5   5  13       1410.18       1523.62        24.51 o                         
  -4   5  13        383.91        334.17        12.42 o                         
  -3   5  13      14754.30      14945.31       129.38 o                         
  -2   5  13        793.63        789.25        19.25 o                         
  -1   5  13        787.00        728.57        18.71 o                         
   0   5  13       1218.33       1178.02        22.58 o                         
   1   5  13        625.98        670.82        18.08 o                         
   2   5  13        120.55        125.40         9.15 o                         
   3   5  13        102.46        123.51        11.46 o                         
   4   5  13        141.25        145.08        12.64 o                         
   5   5  13       6709.59       6775.73        73.57 o                         
   6   5  13         56.93         57.05        20.57 o                         
   7   5  13       1855.19       1733.80        40.14 o                         
   8   5  13         30.67         39.36        17.55 o                         
 -12   6  13        254.71        169.75        19.19 o                         
 -11   6  13        138.72        118.11        16.70 o                         
 -10   6  13       1167.20       1131.13        33.94 o                         
  -9   6  13       6588.22       6720.73        80.53 o                         
  -8   6  13        224.98        157.77        14.18 o                         
  -7   6  13        394.63        399.44        16.64 o                         
  -6   6  13       1167.40       1151.82        26.40 o                         
  -5   6  13        135.99        125.73        12.54 o                         
  -4   6  13         14.56         -3.44        11.74 o                         
  -3   6  13         53.95         83.72        11.73 o                         
  -2   6  13       2106.32       2141.49        33.18 o                         
  -1   6  13       9441.42       9410.91        80.16 o                         
   0   6  13         63.28         66.27        10.48 o                         
   1   6  13         63.60         45.73        10.41 o                         
   2   6  13        529.99        517.58        18.59 o                         
   3   6  13        620.03        663.71        23.02 o                         
   4   6  13         43.50         48.37        14.37 o                         
   5   6  13         65.89         74.58        16.73 o                         
   6   6  13        733.46        749.68        41.11 o                         
   7   6  13       2240.78       2121.29        52.65 o                         
  -9   7  13          0.27         16.47        17.49 o                         
  -8   7  13        114.28        122.63        20.48 o                         
  -7   7  13        688.31        722.26        57.61 o                         
  -6   7  13         26.84         37.38        15.02 o                         
  -5   7  13        125.70        123.29        20.48 o                         
  -4   7  13         67.93         70.30        17.34 o                         
  -3   7  13       4086.34       4130.54        60.95 o                         
  -2   7  13       2804.50       2732.12        53.52 o                         
  -1   7  13          3.99          3.82        16.24 o                         
   0   7  13        436.24        468.54        24.31 o                         
   1   7  13         93.16        132.43        19.68 o                         
   2   7  13         85.74         69.22        22.00 o                         
   3   7  13         22.43         30.22        18.09 o                         
   4   7  13         15.92         -3.36        25.50 o                         
  -3   8  13        217.97        235.18        24.63 o                         
  -2   8  13       2001.84       1948.00        49.15 o                         
 -16   0  14        739.64        761.67        36.84 o                         
 -14   0  14       2636.03       2728.76        71.82 o                         
 -12   0  14       2430.14       2443.83        51.95 o                         
 -10   0  14        669.05        659.74        35.93 o                         
  -8   0  14        448.27        436.62        22.06 o                         
  -6   0  14       5231.81       5038.27        76.22 o                         
  -4   0  14         55.24         58.86        13.37 o                         
  -2   0  14       3284.03       3102.16        50.68 o                         
   0   0  14       3945.47       3888.55        50.85 o                         
   2   0  14      25977.99      26303.53       258.33 o                         
   4   0  14         37.50         42.68        15.25 o                         
   6   0  14       1512.30       1492.54        38.80 o                         
   8   0  14       5248.89       5058.83        84.37 o                         
  10   0  14       1901.81       1948.27        49.03 o                         
 -16   1  14       3027.29       3058.32        66.25 o                         
 -15   1  14        152.80        127.81        15.69 o                         
 -14   1  14         78.22         82.58        14.02 o                         
 -13   1  14        279.11        271.17        15.59 o                         
 -12   1  14       4388.02       4329.32        49.06 o                         
 -11   1  14       1190.58       1177.03        27.29 o                         
 -10   1  14       2145.44       2331.89        32.15 o                         
  -9   1  14        104.45        109.83        10.59 o                         
  -8   1  14      19136.58      19301.07       157.20 o                         
  -7   1  14        721.56        672.38        19.34 o                         
  -6   1  14        125.65        126.46         9.71 o                         
  -5   1  14          8.54          4.28         9.54 o                         
  -4   1  14       4878.39       4694.87        52.59 o                         
  -3   1  14       1802.09       1721.56        24.26 o                         
  -2   1  14       6905.21       6870.49        56.61 o                         
  -1   1  14       1704.61       1743.52        21.78 o                         
   0   1  14      15496.09      15329.93       120.69 o                         
   1   1  14        352.81        315.12        12.27 o                         
   2   1  14         92.24         93.85         9.41 o                         
   3   1  14        341.96        332.53        12.16 o                         
   4   1  14       2220.50       2290.79        29.61 o                         
   5   1  14        508.87        462.78        16.19 o                         
   6   1  14         71.24         78.93        11.41 o                         
   7   1  14         42.57         45.67        11.58 o                         
   8   1  14      12918.05      13037.69       121.25 o                         
   9   1  14       1206.42       1233.19        33.81 o                         
  10   1  14       1341.32       1211.60        33.74 o                         
 -16   2  14        393.73        428.16        28.21 o                         
 -15   2  14         28.75          0.10        16.62 o                         
 -14   2  14       4763.30       5139.02        68.75 o                         
 -13   2  14          9.98         17.09        12.34 o                         
 -12   2  14        788.13        848.26        23.57 o                         
 -11   2  14        901.50        908.52        24.78 o                         
 -10   2  14         90.91         62.40        11.55 o                         
  -9   2  14        140.48        112.78        10.95 o                         
  -8   2  14        174.02        180.29        12.70 o                         
  -7   2  14        975.04        999.75        22.95 o                         
  -6   2  14       8306.18       8271.10        72.57 o                         
  -5   2  14       3893.48       3862.61        40.75 o                         
  -4   2  14          0.22          3.34         9.39 o                         
  -3   2  14         14.85         11.98         8.46 o                         
  -2   2  14       3403.90       3455.70        36.53 o                         
  -1   2  14        109.14         96.29         8.28 o                         
   0   2  14        201.38        199.66         9.42 o                         
   1   2  14       9257.90       9329.02        73.99 o                         
   2   2  14      18421.34      18295.90       149.96 o                         
   3   2  14        943.44        870.41        19.86 o                         
   4   2  14        130.11        121.61        10.44 o                         
   5   2  14         15.83         14.13         9.98 o                         
   6   2  14       3209.37       3404.89        41.76 o                         
   7   2  14       6002.87       5931.91        60.46 o                         
   8   2  14         35.23          7.75        14.65 o                         
   9   2  14        183.70        139.19        17.07 o                         
  10   2  14       3230.90       3284.93        54.66 o                         
 -15   3  14          1.58         -1.40        16.68 o                         
 -14   3  14         41.00         21.87        16.36 o                         
 -13   3  14        314.98        299.10        18.66 o                         
 -12   3  14       1003.90       1081.77        26.24 o                         
 -11   3  14        383.51        373.33        18.43 o                         
 -10   3  14        527.50        521.27        23.96 o                         
  -9   3  14        152.86        111.08        11.71 o                         
  -8   3  14       5888.06       5930.89        55.97 o                         
  -7   3  14       1932.17       1995.80        30.54 o                         
  -6   3  14        554.98        549.12        16.14 o                         
  -5   3  14        192.68        208.38        11.41 o                         
  -4   3  14       1005.11       1047.04        20.47 o                         
  -3   3  14        878.43        902.17        19.05 o                         
  -2   3  14         62.80         55.82         8.95 o                         
  -1   3  14       1785.40       1741.02        24.67 o                         
   0   3  14      16793.04      16817.55       127.86 o                         
   1   3  14        105.21        111.94         8.96 o                         
   2   3  14         16.99          4.05         8.98 o                         
   3   3  14       1596.29       1593.14        30.29 o                         
   4   3  14         31.31         35.95         9.94 o                         
   5   3  14       3234.71       3125.84        40.34 o                         
   6   3  14         51.72         55.40        11.64 o                         
   7   3  14        193.24        219.44        15.74 o                         
   8   3  14       6327.82       6387.21        72.38 o                         
   9   3  14       1971.68       1949.28        42.59 o                         
 -14   4  14       5546.30       5446.73        74.49 o                         
 -13   4  14          0.22          9.82        13.23 o                         
 -12   4  14        251.13        290.22        16.92 o                         
 -11   4  14        394.22        430.05        17.72 o                         
 -10   4  14       1113.72       1172.66        28.01 o                         
  -9   4  14         10.85         10.47        11.96 o                         
  -8   4  14       1716.93       1772.09        35.92 o                         
  -7   4  14        193.61        168.76        12.69 o                         
  -6   4  14      16478.57      16465.06       156.75 o                         
  -5   4  14         75.01         41.25         9.45 o                         
  -4   4  14       1813.67       1823.67        26.62 o                         
  -3   4  14         12.10         15.86         9.55 o                         
  -2   4  14       5121.51       5119.73        48.74 o                         
  -1   4  14        261.25        272.13        12.63 o                         
   0   4  14       1884.36       1840.17        27.77 o                         
   1   4  14       5329.58       5392.05        52.17 o                         
   2   4  14       1962.98       2052.47        27.51 o                         
   3   4  14        191.25        179.17        10.96 o                         
   4   4  14        248.73        271.78        12.57 o                         
   5   4  14        268.42        257.40        14.42 o                         
   6   4  14      10138.15       9870.17       115.71 o                         
   7   4  14         53.24         21.02        18.44 o                         
   8   4  14       1436.18       1302.10        43.54 o                         
   9   4  14        582.16        600.72        30.98 o                         
 -13   5  14        185.14        187.73        19.78 o                         
 -12   5  14        624.92        642.59        29.66 o                         
 -11   5  14          0.33          0.21        16.24 o                         
 -10   5  14        203.37        214.83        15.41 o                         
  -9   5  14        193.15        180.99        13.94 o                         
  -8   5  14       1800.79       1889.43        35.84 o                         
  -7   5  14        474.26        455.55        16.73 o                         
  -6   5  14          7.93         -5.22        10.43 o                         
  -5   5  14        874.38       1045.34        25.70 o                         
  -4   5  14        983.99       1012.85        27.00 o                         
  -3   5  14         44.44         37.46        11.10 o                         
  -2   5  14        414.23        381.00        16.41 o                         
  -1   5  14        484.91        496.32        17.07 o                         
   0   5  14      12115.43      12330.85       151.91 o                         
   1   5  14         42.24         28.81        12.05 o                         
   2   5  14        467.00        436.43        18.70 o                         
   3   5  14        133.17        164.58        11.23 o                         
   4   5  14       4284.39       4192.87        51.98 o                         
   5   5  14          4.50          7.33        13.90 o                         
   6   5  14        596.71        517.90        28.06 o                         
   7   5  14       1166.26       1135.84        39.39 o                         
 -11   6  14         47.55         41.20        20.43 o                         
 -10   6  14        700.08        782.99        31.31 o                         
  -9   6  14         78.42         84.03        16.36 o                         
  -8   6  14        233.31        214.69        17.55 o                         
  -7   6  14        442.14        418.86        20.01 o                         
  -6   6  14       6550.64       6537.30        77.86 o                         
  -5   6  14       1631.51       1680.37        36.87 o                         
  -4   6  14       1635.16       1747.04        36.13 o                         
  -3   6  14         34.65         23.69        12.14 o                         
  -2   6  14       1261.20       1359.65        29.45 o                         
  -1   6  14        678.58        751.21        33.52 o                         
   0   6  14       1580.59       1611.15        33.65 o                         
   1   6  14          5.84         14.41        13.92 o                         
   2   6  14        779.44        834.83        31.18 o                         
   3   6  14        144.12        161.37        16.66 o                         
   4   6  14         68.15         75.36        16.90 o                         
   5   6  14         20.56         32.76        19.51 o                         
  -7   7  14          1.41         30.89        21.58 o                         
  -6   7  14        158.08        154.11        20.39 o                         
  -5   7  14       1576.18       1653.47        50.74 o                         
  -4   7  14        241.09        231.53        23.73 o                         
  -3   7  14        105.78         77.12        19.56 o                         
  -2   7  14         13.39         47.25        18.58 o                         
  -1   7  14       1326.62       1288.97        42.29 o                         
   0   7  14       4916.68       5058.96        97.51 o                         
   1   7  14        294.77        238.05        24.31 o                         
   2   7  14         78.99         72.51        19.90 o                         
 -15   0  15        511.54        392.56        29.28 o                         
 -13   0  15       1557.82       1772.79        47.81 o                         
 -11   0  15       8933.99       9264.81       126.01 o                         
  -9   0  15        434.27        394.68        27.46 o                         
  -7   0  15       8622.91       8871.20       140.40 o                         
  -5   0  15        383.35        321.31        18.19 o                         
  -3   0  15      25336.00      25577.55       340.32 o                         
  -1   0  15       4005.02       3800.13        50.51 o                         
   1   0  15       4043.43       4278.49        57.09 o                         
   3   0  15       2816.29       2969.86        56.16 o                         
   5   0  15       1002.23       1082.42        37.62 o                         
   7   0  15        867.77        909.25        42.05 o                         
   9   0  15       7089.79       7142.83       155.93 o                         
 -15   1  15        537.98        521.70        32.61 o                         
 -14   1  15          2.22         68.06        17.14 o                         
 -13   1  15       4112.95       4152.92        54.89 o                         
 -12   1  15        401.11        388.14        16.38 o                         
 -11   1  15       1495.37       1515.92        32.01 o                         
 -10   1  15       1117.24       1184.62        26.36 o                         
  -9   1  15       3943.81       4117.95        48.12 o                         
  -8   1  15         37.76         19.43        10.53 o                         
  -7   1  15       3531.78       3590.33        41.59 o                         
  -6   1  15       1911.04       1865.61        30.00 o                         
  -5   1  15       4986.18       4928.98        49.44 o                         
  -4   1  15         92.68         70.83        10.83 o                         
  -3   1  15         31.62         29.67         8.53 o                         
  -2   1  15         32.48         32.84         7.71 o                         
  -1   1  15         56.07         65.60         8.84 o                         
   0   1  15        544.19        526.58        18.99 o                         
   1   1  15       1943.08       2069.10        27.97 o                         
   2   1  15       2488.66       2534.08        33.38 o                         
   3   1  15      14145.16      14454.85       127.19 o                         
   4   1  15        266.81        285.08        14.06 o                         
   5   1  15          0.33         -5.04        10.07 o                         
   6   1  15        814.54        742.12        23.59 o                         
   7   1  15        440.61        422.47        18.22 o                         
   8   1  15         13.83          9.81        15.33 o                         
   9   1  15        339.27        347.56        20.43 o                         
 -15   2  15         12.93          0.26        18.01 o                         
 -14   2  15       1151.75       1190.47        38.57 o                         
 -13   2  15        827.69        885.84        27.64 o                         
 -12   2  15        113.01         96.00        13.93 o                         
 -11   2  15       5464.30       5492.56        60.82 o                         
 -10   2  15         49.84         45.30        11.42 o                         
  -9   2  15        523.41        497.41        19.18 o                         
  -8   2  15       3865.32       3908.61        82.09 o                         
  -7   2  15       3293.20       3285.44        42.83 o                         
  -6   2  15          4.83          9.16        12.00 o                         
  -5   2  15          2.00         -5.47        10.93 o                         
  -4   2  15        441.86        381.68        17.02 o                         
  -3   2  15      13013.79      13268.71       101.76 o                         
  -2   2  15       5971.19       5754.60        58.33 o                         
  -1   2  15       2592.13       2561.91        36.10 o                         
   0   2  15         75.17         49.87         9.49 o                         
   1   2  15       7418.52       7431.97        65.40 o                         
   2   2  15         72.65         70.57        10.27 o                         
   3   2  15         11.76         15.41        12.45 o                         
   4   2  15       2421.29       2403.19        33.84 o                         
   5   2  15       5717.08       5859.03        72.59 o                         
   6   2  15          1.14         15.31        11.65 o                         
   7   2  15         54.65         53.38        14.64 o                         
   8   2  15         70.21         77.94        15.27 o                         
   9   2  15       5825.05       5717.16        87.75 o                         
 -14   3  15          0.86         -7.61        15.21 o                         
 -13   3  15       2846.17       2891.27        47.64 o                         
 -12   3  15       1024.78        939.01        44.16 o                         
 -11   3  15         29.17         15.10        13.67 o                         
 -10   3  15       1905.71       1952.57        33.93 o                         
  -9   3  15       2453.51       2462.33        38.32 o                         
  -8   3  15          3.97          1.90        11.98 o                         
  -7   3  15        157.38        222.52        13.21 o                         
  -6   3  15       1517.97       1397.77        29.37 o                         
  -5   3  15      14299.87      14157.64       153.43 o                         
  -4   3  15        787.56        743.89        20.77 o                         
  -3   3  15         27.68         -4.20        10.91 o                         
  -2   3  15        643.15        598.17        17.55 o                         
  -1   3  15        306.37        278.08        13.92 o                         
   0   3  15       4011.47       3972.14        49.27 o                         
   1   3  15       1437.49       1468.37        25.40 o                         
   2   3  15       1067.08       1080.49        23.46 o                         
   3   3  15       9666.21       9859.36        85.32 o                         
   4   3  15          1.46          2.80        10.98 o                         
   5   3  15        154.98        161.91        13.19 o                         
   6   3  15       1483.50       1493.37        28.57 o                         
   7   3  15        329.12        317.43        17.19 o                         
   8   3  15         22.98         12.58        19.31 o                         
 -13   4  15         16.58         15.74        14.62 o                         
 -12   4  15          0.42         -0.83        16.62 o                         
 -11   4  15       4330.05       4349.43        56.45 o                         
 -10   4  15        120.74        114.47        15.33 o                         
  -9   4  15       2691.62       2770.21        41.69 o                         
  -8   4  15        448.81        390.71        17.49 o                         
  -7   4  15         28.75          8.93        13.47 o                         
  -6   4  15        434.42        472.87        17.10 o                         
  -5   4  15         31.12         23.98        12.30 o                         
  -4   4  15       1685.66       1711.30        30.54 o                         
  -3   4  15       3171.02       3208.25        39.55 o                         
  -2   4  15       3147.88       3181.08        39.25 o                         
  -1   4  15        832.15        742.15        28.03 o                         
   0   4  15          9.97         27.14        11.78 o                         
   1   4  15       1986.35       1879.74        29.90 o                         
   2   4  15        253.95        251.65        14.07 o                         
   3   4  15        650.36        600.91        16.72 o                         
   4   4  15        104.84        149.45        12.14 o                         
   5   4  15       8277.51       8323.37        89.93 o                         
   6   4  15        314.44        299.16        20.69 o                         
   7   4  15        132.33         97.30        22.26 o                         
 -11   5  15        720.68        623.98        27.07 o                         
 -10   5  15        491.53        482.26        22.19 o                         
  -9   5  15        574.79        613.38        25.75 o                         
  -8   5  15        306.96        317.69        16.25 o                         
  -7   5  15         48.45         92.99        14.50 o                         
  -6   5  15        295.20        191.96        15.41 o                         
  -5   5  15      15082.29      15366.01       164.57 o                         
  -4   5  15        178.46        122.00        14.81 o                         
  -3   5  15        609.49        599.59        21.77 o                         
  -2   5  15        141.06        131.43        13.79 o                         
  -1   5  15       1313.68       1344.23        29.67 o                         
   0   5  15        204.48        182.62        14.24 o                         
   1   5  15       3397.21       3380.36        43.91 o                         
   2   5  15        110.94         98.80        14.67 o                         
   3   5  15       6055.56       6186.88        71.46 o                         
   4   5  15        699.93        742.41        41.01 o                         
   5   5  15         62.91         76.30        18.75 o                         
   6   5  15         63.94         46.26        19.02 o                         
  -9   6  15       1012.77       1122.63        41.76 o                         
  -8   6  15       1374.91       1421.90        58.07 o                         
  -7   6  15          3.89         -9.46        19.20 o                         
  -6   6  15         42.00         69.18        18.29 o                         
  -5   6  15        233.66        284.57        26.97 o                         
  -4   6  15        620.62        810.07        35.41 o                         
  -3   6  15        555.23        600.08        29.66 o                         
  -2   6  15        393.98        319.04        20.79 o                         
  -1   6  15        317.63        339.62        20.41 o                         
   0   6  15          7.50         24.63        16.10 o                         
   1   6  15       1325.16       1369.06        38.87 o                         
   2   6  15         99.11         89.48        18.01 o                         
   3   6  15         10.78          0.05        19.05 o                         
  -3   7  15         27.05         40.89        20.33 o                         
 -14   0  16        649.35        756.26        61.65 o                         
 -12   0  16       2013.78       2044.66        54.03 o                         
 -10   0  16        292.95        284.54        20.05 o                         
  -8   0  16       4907.05       5100.71        99.75 o                         
  -6   0  16       2264.85       2251.40        52.25 o                         
  -4   0  16        343.50        290.74        24.38 o                         
  -2   0  16        587.87        608.72        24.93 o                         
   0   0  16       6752.04       6990.40        90.40 o                         
   2   0  16        185.85        202.95        19.58 o                         
   4   0  16        402.18        493.65        30.12 o                         
   6   0  16        123.15        167.67        20.61 o                         
   8   0  16       2049.28       2074.55        91.32 o                         
 -14   1  16       3391.05       3496.90        63.98 o                         
 -13   1  16          6.97         23.45        16.09 o                         
 -12   1  16       1219.20       1390.35        33.15 o                         
 -11   1  16          1.44         -6.23        12.46 o                         
 -10   1  16       4066.53       4323.80        58.17 o                         
  -9   1  16        926.36        833.54        31.79 o                         
  -8   1  16        627.79        602.16        25.53 o                         
  -7   1  16         22.86          5.43        12.70 o                         
  -6   1  16       2270.29       2303.05        39.70 o                         
  -5   1  16         13.22         15.08        14.04 o                         
  -4   1  16        339.97        357.30        16.72 o                         
  -3   1  16       1034.37       1013.34        23.46 o                         
  -2   1  16      22907.63      23866.17       194.57 o                         
  -1   1  16         63.06         90.50        10.95 o                         
   0   1  16        172.44        130.36        12.19 o                         
   1   1  16        674.02        668.09        26.34 o                         
   2   1  16        729.44        735.15        23.74 o                         
   3   1  16         38.74         50.00        11.92 o                         
   4   1  16        459.06        440.46        18.46 o                         
   5   1  16        126.92        139.29        14.79 o                         
   6   1  16      15247.37      15250.04       153.55 o                         
   7   1  16        759.21        636.65        36.07 o                         
   8   1  16        339.79        272.19        20.28 o                         
 -14   2  16        468.80        470.91        25.27 o                         
 -13   2  16         65.77         65.75        16.45 o                         
 -12   2  16        830.55        889.13        30.68 o                         
 -11   2  16       1481.10       1494.62        36.76 o                         
 -10   2  16          1.97          6.06        14.97 o                         
  -9   2  16         20.34         27.69        14.51 o                         
  -8   2  16       6989.34       7058.63       125.70 o                         
  -7   2  16        579.92        541.17        23.35 o                         
  -6   2  16       1566.80       1571.00        32.79 o                         
  -5   2  16       1246.50       1284.72        28.97 o                         
  -4   2  16       2439.77       2373.21        36.14 o                         
  -3   2  16        123.94        130.31        12.74 o                         
  -2   2  16         93.85         82.30        12.95 o                         
  -1   2  16        313.37        320.33        16.12 o                         
   0   2  16       6188.69       6276.31        63.75 o                         
   1   2  16        491.46        511.90        17.97 o                         
   2   2  16        367.85        361.43        17.33 o                         
   3   2  16       1270.26       1248.19        27.90 o                         
   4   2  16       4063.74       4177.14        48.58 o                         
   5   2  16         54.12         35.73        12.58 o                         
   6   2  16         26.55         26.49        12.95 o                         
   7   2  16        645.47        605.30        31.18 o                         
 -13   3  16        690.18        643.35        33.24 o                         
 -12   3  16        630.15        719.77        42.97 o                         
 -11   3  16         61.70         76.40        16.48 o                         
 -10   3  16       5007.44       4855.83        61.16 o                         
  -9   3  16        688.67        581.49        20.66 o                         
  -8   3  16        607.80        533.49        21.86 o                         
  -7   3  16          3.02         21.26        12.36 o                         
  -6   3  16        876.91        841.61        25.23 o                         
  -5   3  16        469.34        397.49        17.58 o                         
  -4   3  16       1172.41       1178.41        27.75 o                         
  -3   3  16       1649.46       1723.37        31.50 o                         
  -2   3  16       6543.69       6496.73        63.99 o                         
  -1   3  16        284.35        308.30        16.12 o                         
   0   3  16        149.34        136.57        15.23 o                         
   1   3  16        414.75        355.58        17.95 o                         
   2   3  16        794.56        801.04        28.05 o                         
   3   3  16        144.33        150.76        13.79 o                         
   4   3  16         37.53         40.42        13.03 o                         
   5   3  16        352.22        369.89        18.72 o                         
   6   3  16       5215.41       5385.97        66.79 o                         
   7   3  16       3035.75       2892.77        72.16 o                         
 -12   4  16         75.98         59.26        17.49 o                         
 -11   4  16        183.62        169.42        17.26 o                         
 -10   4  16        904.03        903.88        33.38 o                         
  -9   4  16        773.18        823.74        29.46 o                         
  -8   4  16       4887.68       5063.79        64.57 o                         
  -7   4  16         86.38         58.17        15.64 o                         
  -6   4  16         14.53         13.75        15.97 o                         
  -5   4  16        336.20        286.13        18.52 o                         
  -4   4  16       3490.89       3568.71        50.43 o                         
  -3   4  16        301.06        241.00        15.59 o                         
  -2   4  16        685.23        708.57        24.52 o                         
  -1   4  16       1283.11       1288.48        29.38 o                         
   0   4  16       8044.20       7981.34        81.61 o                         
   1   4  16        262.29        266.70        14.96 o                         
   2   4  16        168.90        163.65        15.07 o                         
   3   4  16         43.36         33.64        13.07 o                         
   4   4  16       6938.29       7229.46        95.79 o                         
   5   4  16        136.40        141.31        19.41 o                         
 -10   5  16       3420.97       3121.80        54.52 o                         
  -9   5  16        510.53        409.34        20.68 o                         
  -8   5  16       1720.40       1775.77        39.17 o                         
  -7   5  16        390.45        384.63        34.41 o                         
  -6   5  16        175.82        176.58        17.39 o                         
  -5   5  16         12.32         10.57        16.96 o                         
  -4   5  16        148.97        144.17        16.68 o                         
  -3   5  16         15.15         20.32        17.27 o                         
  -2   5  16       1867.09       1967.35        38.05 o                         
  -1   5  16         66.12         42.89        15.16 o                         
   0   5  16        881.55        863.82        31.15 o                         
   1   5  16        469.10        498.50        21.84 o                         
   2   5  16          5.82         26.44        15.53 o                         
   3   5  16         19.10         35.84        20.43 o                         
   4   5  16        227.48        206.26        20.89 o                         
  -7   6  16         35.82         64.87        24.65 o                         
  -6   6  16         12.64          8.59        19.75 o                         
  -5   6  16         75.97         62.35        20.29 o                         
  -4   6  16       1385.77       1451.66        46.01 o                         
  -3   6  16          0.24          3.10        18.23 o                         
  -2   6  16        517.99        491.30        24.38 o                         
  -1   6  16        542.88        474.07        24.04 o                         
   0   6  16       3077.47       3074.45        57.64 o                         
 -13   0  17       3653.08       3767.67        81.26 o                         
 -11   0  17        101.90        182.73        26.39 o                         
  -9   0  17        126.62        130.65        19.62 o                         
  -7   0  17        347.01        272.59        24.13 o                         
  -5   0  17      13636.20      13757.55       211.16 o                         
  -3   0  17       1025.08       1120.36        40.20 o                         
  -1   0  17       2350.89       2393.31        47.29 o                         
   1   0  17       3195.91       3142.59        55.93 o                         
   3   0  17       7125.32       7456.45       115.76 o                         
   5   0  17        380.25        343.40        32.10 o                         
 -13   1  17         30.02         23.76        22.14 o                         
 -12   1  17        109.44        100.08        17.31 o                         
 -11   1  17        348.78        385.66        18.24 o                         
 -10   1  17          0.21         11.20        13.31 o                         
  -9   1  17       2858.15       3024.53        46.58 o                         
  -8   1  17         98.35         81.19        15.52 o                         
  -7   1  17       5650.40       5750.15        78.78 o                         
  -6   1  17         17.75         -5.12        15.49 o                         
  -5   1  17        618.08        624.06        28.81 o                         
  -4   1  17        105.24        127.21        14.32 o                         
  -3   1  17        758.50        772.17        22.51 o                         
  -2   1  17       1986.71       1939.76        31.18 o                         
  -1   1  17        111.17        108.61        12.10 o                         
   0   1  17          6.49          5.26        11.43 o                         
   1   1  17       9202.33       9294.40        88.29 o                         
   2   1  17        151.27        164.97        14.75 o                         
   3   1  17       2646.97       2621.71        40.34 o                         
   4   1  17        984.11        951.86        30.40 o                         
   5   1  17        337.86        301.70        18.29 o                         
   6   1  17          6.38         -6.56        15.42 o                         
 -13   2  17       3549.93       3543.94        93.69 o                         
 -12   2  17          3.81         -7.78        15.57 o                         
 -11   2  17        297.25        328.78        21.20 o                         
 -10   2  17          7.35         12.16        15.81 o                         
  -9   2  17       1132.85       1184.61        34.92 o                         
  -8   2  17          3.99         -0.13        15.41 o                         
  -7   2  17         55.02         77.50        15.71 o                         
  -6   2  17       1442.82       1346.65        36.98 o                         
  -5   2  17       8625.84       8728.05        91.46 o                         
  -4   2  17       1011.23       1079.67        31.98 o                         
  -3   2  17        256.10        267.07        19.16 o                         
  -2   2  17          3.76          3.07        13.81 o                         
  -1   2  17       1083.33       1092.25        29.79 o                         
   0   2  17       1329.70       1261.39        33.32 o                         
   1   2  17        202.52        194.26        16.60 o                         
   2   2  17        168.65        130.23        13.55 o                         
   3   2  17       2573.79       2599.58        45.84 o                         
   4   2  17        264.36        278.82        17.65 o                         
   5   2  17          2.76         26.61        15.15 o                         
   6   2  17       2488.82       2344.19        47.76 o                         
 -12   3  17          4.72         14.60        17.48 o                         
 -11   3  17       1814.11       1885.06        47.81 o                         
 -10   3  17         58.81         27.89        16.61 o                         
  -9   3  17        248.73        283.70        22.34 o                         
  -8   3  17        674.72        647.16        28.69 o                         
  -7   3  17       5833.91       6008.76        75.25 o                         
  -6   3  17        231.35        229.69        16.09 o                         
  -5   3  17         27.19         -5.55        18.06 o                         
  -4   3  17          2.68         -7.11        14.90 o                         
  -3   3  17       1170.71       1196.40        29.14 o                         
  -2   3  17       1464.81       1428.60        31.51 o                         
  -1   3  17        370.03        349.08        17.78 o                         
   0   3  17        488.03        448.64        21.25 o                         
   1   3  17       8468.68       8863.02        93.35 o                         
   2   3  17        745.78        739.83        33.34 o                         
   3   3  17        161.30        171.95        15.66 o                         
   4   3  17       3890.12       3808.62        63.58 o                         
   5   3  17        382.75        357.03        22.07 o                         
 -10   4  17          4.12         -8.65        17.30 o                         
  -9   4  17       1711.65       1782.05        39.69 o                         
  -8   4  17         12.14         -2.49        15.97 o                         
  -7   4  17        327.97        259.96        23.05 o                         
  -6   4  17       1354.75       1424.06        42.63 o                         
  -5   4  17       1144.38       1141.23        53.01 o                         
  -4   4  17        551.60        512.23        23.56 o                         
  -3   4  17        854.46        858.55        38.54 o                         
  -2   4  17         38.75         11.48        15.49 o                         
  -1   4  17       4162.28       4155.16        63.49 o                         
   0   4  17        504.20        456.49        21.92 o                         
   1   4  17       1077.69       1008.59        33.97 o                         
   2   4  17          4.54          0.08        15.74 o                         
   3   4  17       2036.84       2030.30        43.50 o                         
  -8   5  17         29.58         28.44        20.02 o                         
  -7   5  17       4732.86       4819.15        90.13 o                         
  -6   5  17          4.52         -3.67        18.69 o                         
  -5   5  17         37.73         47.15        18.53 o                         
  -4   5  17        244.97        264.86        20.83 o                         
  -3   5  17       1241.63       1110.01        34.95 o                         
  -2   5  17         22.12         36.41        17.19 o                         
  -1   5  17        812.13        878.08        36.83 o                         
   0   5  17        183.19        216.48        20.79 o                         
   1   5  17       4268.33       4399.16        65.59 o                         
 -12   0  18        113.01        142.09        27.64 o                         
 -10   0  18       8838.17       8799.22       134.56 o                         
  -8   0  18       3984.65       3847.52        91.15 o                         
  -6   0  18       1824.52       1789.10        63.58 o                         
  -4   0  18        745.60        875.76        50.23 o                         
  -2   0  18        449.28        452.16        28.97 o                         
   0   0  18        609.73        636.43        46.55 o                         
   2   0  18       6892.71       6801.30       110.21 o                         
   4   0  18       1727.46       1624.78        66.62 o                         
 -11   1  18        199.74        207.10        23.70 o                         
 -10   1  18         14.06         19.80        16.26 o                         
  -9   1  18          6.28         21.18        18.33 o                         
  -8   1  18        455.85        445.70        21.68 o                         
  -7   1  18         20.34         27.25        15.52 o                         
  -6   1  18         30.12          8.85        16.52 o                         
  -5   1  18        985.65        953.12        29.05 o                         
  -4   1  18      12303.23      12701.38       139.85 o                         
  -3   1  18          0.07         -8.26        16.51 o                         
  -2   1  18        148.98         97.83        15.17 o                         
  -1   1  18        374.83        373.68        26.59 o                         
   0   1  18       1570.84       1561.86        32.46 o                         
   1   1  18       1379.69       1368.26        33.99 o                         
   2   1  18        435.44        435.07        21.16 o                         
   3   1  18         61.26         56.72        15.81 o                         
   4   1  18       7198.85       7208.66       114.45 o                         
 -11   2  18         92.89         43.40        20.35 o                         
 -10   2  18       3460.90       3435.35        73.75 o                         
  -9   2  18       1878.73       1827.58        46.26 o                         
  -8   2  18        958.46       1127.45        38.31 o                         
  -7   2  18        289.85        261.55        19.35 o                         
  -6   2  18        975.76        936.37        40.12 o                         
  -5   2  18         32.06         29.59        19.22 o                         
  -4   2  18        186.68        172.44        22.52 o                         
  -3   2  18        988.62        959.81        31.61 o                         
  -2   2  18       3667.53       3759.03        58.30 o                         
  -1   2  18        112.90        128.29        16.77 o                         
   0   2  18        255.60        242.33        15.51 o                         
   1   2  18         46.17         24.59        13.91 o                         
   2   2  18       3390.63       3514.14        51.66 o                         
   3   2  18       1722.97       1572.64        37.03 o                         
   4   2  18         16.24         -3.65        17.11 o                         
 -10   3  18         88.17         82.45        18.54 o                         
  -9   3  18        109.80        126.56        18.95 o                         
  -8   3  18        573.15        515.96        37.70 o                         
  -7   3  18        194.70        139.50        21.24 o                         
  -6   3  18        547.35        497.58        25.13 o                         
  -5   3  18       2037.82       2007.33        46.37 o                         
  -4   3  18       4717.87       4911.89        65.05 o                         
  -3   3  18         99.12        102.02        16.06 o                         
  -2   3  18        289.31        334.59        19.08 o                         
  -1   3  18        877.27        868.74        28.70 o                         
   0   3  18        889.68        907.48        32.73 o                         
   1   3  18        970.56        906.53        47.74 o                         
   2   3  18          2.06         -7.90        18.95 o                         
   3   3  18        356.57        241.58        27.44 o                         
  -8   4  18         13.50         25.46        22.27 o                         
  -7   4  18        282.96        305.65        38.47 o                         
  -6   4  18        724.59        675.70        44.37 o                         
  -5   4  18          9.55          5.62        19.98 o                         
  -4   4  18        203.17        105.95        21.52 o                         
  -3   4  18        112.26         91.34        18.44 o                         
  -2   4  18       7407.80       7469.64        95.45 o                         
  -1   4  18          0.66         28.91        18.01 o                         
   0   4  18         65.04         82.25        19.51 o                         
  -9   0  19         19.74         41.45        28.69 o                         
  -7   0  19       2924.58       3087.16        83.72 o                         
  -5   0  19        171.76        159.22        35.97 o                         
  -3   0  19        181.41        197.45        30.14 o                         
  -1   0  19         27.54         29.47        20.97 o                         
   1   0  19       3494.40       3439.55        76.97 o                         
  -9   1  19       6046.38       6123.67        93.72 o                         
  -8   1  19        208.05        178.90        22.88 o                         
  -7   1  19        443.33        438.90        23.71 o                         
  -6   1  19         40.99         77.30        18.78 o                         
  -5   1  19         30.82         67.38        28.02 o                         
  -4   1  19        194.12        201.18        24.72 o                         
  -3   1  19       1059.47       1008.91        49.24 o                         
  -2   1  19         70.43         68.76        18.82 o                         
  -1   1  19       6700.32       6787.84        85.06 o                         
   0   1  19        693.28        659.50        25.62 o                         
   1   1  19        979.35        965.32        42.86 o                         
   2   1  19         87.52         50.33        17.86 o                         
  -8   2  19        319.63        299.48        24.77 o                         
  -7   2  19       2437.35       2463.63        53.17 o                         
  -6   2  19        721.26        696.35        32.99 o                         
  -5   2  19        456.61        484.01        30.08 o                         
  -4   2  19          1.50          6.73        17.06 o                         
  -3   2  19       1819.68       1821.24        58.58 o                         
  -2   2  19        332.55        313.80        25.11 o                         
  -1   2  19         39.54         28.55        19.65 o                         
   0   2  19        667.42        624.96        32.31 o                         
   1   2  19       3566.92       3660.01        71.75 o                         
  -6   3  19         52.45         45.99        24.00 o                         
  -5   3  19         21.51         41.41        20.51 o                         
  -4   3  19         18.51          7.30        20.11 o                         
  -3   3  19          3.50         11.46        24.24 o                         
  -2   3  19         53.60         42.25        18.33 o                         
  -1   3  19       4768.55       4752.17        77.27 o                         
  -4   0  20       2290.54       2500.20        83.14 o                         
  -4   1  20       1163.60       1150.26        64.45 o                         
                                                                                
