# Supplementary material for: Synthesis and crystal structures of 2-bromo-1,3-di­methyl­imidazolium iodides
Source: Acta Crystallogr E Crystallogr Commun. 2018 Mar 9;74(Pt 4):497–501. doi: 10.1107/S2056989018003390 (PMC5946976; doi:10.1107/S2056989018003390)
Supplement: Supplementary file 6 [file e-74-00497-2sup6.mol]

compound 2.mol
  ChemDraw10191714542D

 12 10  0  0  0  0  0  0  0  0999 V2000
   -1.7942    1.0473    0.0000 C   0  0  0  0  0  0  0  0  0  0  0  0
   -2.6192    1.0473    0.0000 C   0  0  0  0  0  0  0  0  0  0  0  0
   -2.8741    0.2627    0.0000 N   0  0  0  0  0  0  0  0  0  0  0  0
   -2.2067   -0.2223    0.0000 C   0  3  0  0  0  0  0  0  0  0  0  0
   -1.5392    0.2627    0.0000 N   0  0  0  0  0  0  0  0  0  0  0  0
   -3.6710    0.0491    0.0000 C   0  0  0  0  0  0  0  0  0  0  0  0
   -0.7424    0.0491    0.0000 C   0  0  0  0  0  0  0  0  0  0  0  0
   -2.2067   -1.0473    0.0000 Br  0  0  0  0  0  0  0  0  0  0  0  0
    1.3102    0.0301    0.0000 I   0  5  0  0  0  0  0  0  0  0  0  0
    2.9565    0.2339    0.0000 C   0  0  0  0  0  0  0  0  0  0  0  0
    2.2421   -0.1786    0.0000 Cl  0  0  0  0  0  0  0  0  0  0  0  0
    3.6710   -0.1786    0.0000 Cl  0  0  0  0  0  0  0  0  0  0  0  0
  1  2  2  0      
  2  3  1  0      
  3  4  4  0      
  4  5  4  0      
  5  1  1  0      
  3  6  1  0      
  5  7  1  0      
  4  8  1  0      
 10 11  1  0      
 10 12  1  0      
M  CHG  2   4   1   9  -1
M  STY  1   1 SUP
M  SLB  1   1   1
M  SAL   1  3  10  11  12
M  SMT   1 CH2Cl2
M  END
