# Supplementary material for: Synthesis and crystal structures of 2-bromo-1,3-di­methyl­imidazolium iodides
Source: Acta Crystallogr E Crystallogr Commun. 2018 Mar 9;74(Pt 4):497–501. doi: 10.1107/S2056989018003390 (PMC5946976; doi:10.1107/S2056989018003390)
Supplement: Supplementary file 7 [file e-74-00497-2sup9.cml]

<?xml version="1.0"?>
<cml xmlns="http://www.xml-cml.org/schema">
<molecule>
<atomArray>
<atom elementType="C" id="a3893" x2="9.47943" y2="-29.8185"/>
<atom elementType="C" id="a3894" x2="7.95643" y2="-29.8185"/>
<atom elementType="N" hydrogenCount="0" id="a3895" x2="7.4858" y2="-31.267"/>
<atom elementType="C" formalCharge="1" id="a3896" x2="8.71793" y2="-32.1622"/>
<atom elementType="N" hydrogenCount="0" id="a3897" x2="9.95006" y2="-31.267"/>
<atom elementType="C" hydrogenCount="3" id="a3898" x2="6.01469" y2="-31.6612"/>
<atom elementType="C" hydrogenCount="3" id="a3899" x2="11.4212" y2="-31.6612"/>
<atom elementType="Br" hydrogenCount="0" id="a3900" x2="8.71793" y2="-33.6852"/>
</atomArray>
<bondArray>
<bond atomRefs2="a3893 a3894" id="b3901" order="2"/>
<bond atomRefs2="a3894 a3895" id="b3902" order="1"/>
<bond atomRefs2="a3895 a3896" id="b3903" order="A"/>
<bond atomRefs2="a3896 a3897" id="b3904" order="A"/>
<bond atomRefs2="a3897 a3893" id="b3905" order="1"/>
<bond atomRefs2="a3895 a3898" id="b3906" order="1"/>
<bond atomRefs2="a3897 a3899" id="b3907" order="1"/>
<bond atomRefs2="a3896 a3900" id="b3908" order="1"/>
</bondArray>
</molecule>
<molecule>
<atomArray>
<atom elementType="I" formalCharge="-1" hydrogenCount="0" id="a3911" x2="15.2103" y2="-31.6963"/>
</atomArray>
</molecule>
<molecule>
<atomArray>
<atom elementType="R" id="a3914" x2="18.2048" y2="-31.7008"/>
</atomArray>
</molecule>
</cml>
