# Supplementary material for: Synthesis and crystal structures of 2-bromo-1,3-di­methyl­imidazolium iodides
Source: Acta Crystallogr E Crystallogr Commun. 2018 Mar 9;74(Pt 4):497–501. doi: 10.1107/S2056989018003390 (PMC5946976; doi:10.1107/S2056989018003390)
Supplement: Supplementary file 8 [file e-74-00497-3sup10.cml]

<?xml version="1.0"?>
<cml xmlns="http://www.xml-cml.org/schema">
<molecule>
<atomArray>
<atom elementType="C" id="a3922" x2="9.47943" y2="-36.8064"/>
<atom elementType="C" id="a3923" x2="7.95643" y2="-36.8064"/>
<atom elementType="N" hydrogenCount="0" id="a3924" x2="7.4858" y2="-38.2549"/>
<atom elementType="C" formalCharge="1" id="a3925" x2="8.71793" y2="-39.1501"/>
<atom elementType="N" hydrogenCount="0" id="a3926" x2="9.95006" y2="-38.2549"/>
<atom elementType="C" hydrogenCount="3" id="a3927" x2="6.01469" y2="-38.649"/>
<atom elementType="C" hydrogenCount="3" id="a3928" x2="11.4212" y2="-38.649"/>
<atom elementType="Br" hydrogenCount="0" id="a3929" x2="8.71793" y2="-40.6731"/>
</atomArray>
<bondArray>
<bond atomRefs2="a3922 a3923" id="b3930" order="2"/>
<bond atomRefs2="a3923 a3924" id="b3931" order="1"/>
<bond atomRefs2="a3924 a3925" id="b3932" order="A"/>
<bond atomRefs2="a3925 a3926" id="b3933" order="A"/>
<bond atomRefs2="a3926 a3922" id="b3934" order="1"/>
<bond atomRefs2="a3924 a3927" id="b3935" order="1"/>
<bond atomRefs2="a3926 a3928" id="b3936" order="1"/>
<bond atomRefs2="a3925 a3929" id="b3937" order="1"/>
</bondArray>
</molecule>
<molecule>
<atomArray>
<atom elementType="I" formalCharge="-1" hydrogenCount="0" id="a3940" x2="15.2103" y2="-38.6842"/>
</atomArray>
</molecule>
<molecule>
<atomArray>
<atom elementType="R" id="a3943" x2="17.9696" y2="-38.6887"/>
</atomArray>
</molecule>
</cml>
