# Supplementary material for: Synthesis and crystal structures of 2-bromo-1,3-di­methyl­imidazolium iodides
Source: Acta Crystallogr E Crystallogr Commun. 2018 Mar 9;74(Pt 4):497–501. doi: 10.1107/S2056989018003390 (PMC5946976; doi:10.1107/S2056989018003390)
Supplement: Supplementary file 9 [file e-74-00497-3sup4.hkl]

data_3                                                                          
_shelx_title ' ml288_3 in P 21/n  dunkelrote Leiste'                            
_shelx_refln_list_code          4                                               
_shelx_F_calc_maximum      566.24                                               
_exptl_crystal_F_000       772.00                                               
_reflns_d_resolution_high  0.8300                                               
                                                                                
loop_                                                                           
 _space_group_symop_operation_xyz                                               
 'x, y, z'                                                                      
 '-x+1/2, y+1/2, -z+1/2'                                                        
 '-x, -y, -z'                                                                   
 'x-1/2, -y-1/2, z-1/2'                                                         
                                                                                
_cell_length_a     6.0861                                                       
_cell_length_b    14.4773                                                       
_cell_length_c    12.0303                                                       
_cell_angle_alpha  90.000                                                       
_cell_angle_beta   97.812                                                       
_cell_angle_gamma  90.000                                                       
                                                                                
_shelx_F_squared_multiplier     1.000                                           
                                                                                
loop_                                                                           
 _refln_index_h                                                                 
 _refln_index_k                                                                 
 _refln_index_l                                                                 
 _refln_F_squared_calc                                                          
 _refln_F_squared_meas                                                          
 _refln_F_squared_sigma                                                         
 _refln_observed_status                                                         
   2   0   0     126810.39     123672.73      1871.44 o                         
   4   0   0       6062.79       6043.46       222.00 o                         
   6   0   0        742.91        801.25       103.79 o                         
   1   1   0       5717.72       5950.22       125.82 o                         
   2   1   0      44605.39      44227.44       522.59 o                         
   3   1   0      12284.68      12298.34       215.47 o                         
   4   1   0      24417.95      24309.05       380.59 o                         
   5   1   0       8650.45       8345.18       213.58 o                         
   6   1   0       1890.74       1747.85       104.97 o                         
   7   1   0       1905.28       1953.70       126.04 o                         
   1   2   0      12287.86      12528.67       145.35 o                         
   2   2   0       4301.62       4492.45       102.24 o                         
   3   2   0       7491.59       7303.32       158.12 o                         
   4   2   0       2530.59       2523.00        99.79 o                         
   5   2   0         66.02         16.51        23.66 o                         
   6   2   0       2440.67       2400.77       123.30 o                         
   7   2   0       2973.24       3459.49       165.65 o                         
   1   3   0      24025.48      25154.95       352.32 o                         
   2   3   0        647.18        696.24        40.76 o                         
   3   3   0        524.32        615.36        44.77 o                         
   4   3   0        515.07        453.35        31.59 o                         
   5   3   0       9173.55       9173.06       230.24 o                         
   6   3   0          5.35          0.29        37.17 o                         
   7   3   0       1376.45       1435.27       107.97 o                         
   0   4   0       8651.57       8420.99       368.58 o                         
   1   4   0      13367.43      13798.29       239.95 o                         
   2   4   0       3236.76       3176.06        96.82 o                         
   3   4   0      40597.07      39100.61       558.53 o                         
   4   4   0        354.79        431.57        32.24 o                         
   5   4   0       6914.69       6670.21       195.67 o                         
   6   4   0        165.16        188.04        45.92 o                         
   7   4   0         57.85         31.89        51.70 o                         
   1   5   0     106271.88     104187.89      1227.27 o                         
   2   5   0       4063.81       3904.82        98.06 o                         
   3   5   0      21558.85      21025.81       346.39 o                         
   4   5   0        597.09        642.67        47.51 o                         
   5   5   0        845.67        884.23        73.13 o                         
   6   5   0       1912.16       1744.77       121.20 o                         
   0   6   0        407.02        878.89       133.12 o                         
   1   6   0       1476.23       1565.23        95.67 o                         
   2   6   0       4271.25       4406.12       142.12 o                         
   3   6   0       6005.72       5673.14       163.82 o                         
   4   6   0      19149.17      18890.29       363.31 o                         
   5   6   0       4463.99       4354.97       165.35 o                         
   6   6   0       8931.59       8699.29       261.40 o                         
   1   7   0         20.26         66.40        29.23 o                         
   2   7   0       5648.55       6106.77       186.42 o                         
   3   7   0        132.89        156.86        24.38 o                         
   4   7   0        347.82        362.09        63.81 o                         
   5   7   0          1.00         22.49        27.18 o                         
   6   7   0       2118.00       2182.71       131.28 o                         
   0   8   0       3882.70       3682.49       263.75 o                         
   1   8   0       2832.66       2858.68       161.59 o                         
   2   8   0        742.99        983.81       132.54 o                         
   3   8   0       1814.68       1913.61        76.19 o                         
   4   8   0       1315.66       1330.48        95.39 o                         
   5   8   0         12.56          7.53        31.50 o                         
   6   8   0        756.81        812.55        86.63 o                         
   1   9   0       6493.39       4982.80       355.18 o                         
   2   9   0       2507.96       2574.12       106.21 o                         
   3   9   0        107.50        249.38        35.62 o                         
   4   9   0       3088.94       3065.54       153.34 o                         
   5   9   0       1293.31       1396.65       107.75 o                         
   6   9   0        791.56        912.86       152.63 o                         
   0  10   0       7827.70       8742.80       294.72 o                         
   1  10   0        730.39        798.21        67.62 o                         
   2  10   0      10769.62      11611.91       276.91 o                         
   3  10   0       3287.40       3580.22       177.09 o                         
   4  10   0       5042.28       4920.58       207.96 o                         
   5  10   0        308.63        273.96        56.33 o                         
   1  11   0       1581.45       1912.02       105.26 o                         
   2  11   0        411.05        485.08        88.70 o                         
   3  11   0       4731.42       5095.36       228.22 o                         
   4  11   0        169.42        242.34        62.42 o                         
   5  11   0       4313.86       4201.45       209.81 o                         
   0  12   0       3236.38       3504.76       264.09 o                         
   1  12   0          8.90         43.65        46.00 o                         
   2  12   0       1136.12       1079.70        39.25 o                         
   3  12   0        180.85        201.69        59.16 o                         
   4  12   0       1361.95       1410.37       227.78 o                         
   5  12   0        612.11        572.74        92.35 o                         
   1  13   0         42.15         12.91        54.30 o                         
   2  13   0       1679.63       1495.92        57.66 o                         
   3  13   0         23.95         -9.32        65.33 o                         
   4  13   0        214.15        186.88        81.56 o                         
   0  14   0        408.89        427.10       100.66 o                         
   1  14   0        177.19        202.11        64.36 o                         
   2  14   0         14.30        129.78        52.83 o                         
   3  14   0        770.09        841.23       158.13 o                         
   4  14   0        312.80        311.32        84.83 o                         
   1  15   0         16.50        347.11       133.43 o                         
   2  15   0         16.63         -0.29        57.90 o                         
   3  15   0       2271.88       2309.82       202.46 o                         
   0  16   0       3232.60       3029.44       261.62 o                         
   1  16   0        347.22        443.43        80.30 o                         
   2  16   0       2019.76       2155.35       373.14 o                         
   1  17   0        229.32        386.14        76.90 o                         
  -7   0   1        414.85        391.96        87.32 o                         
  -5   0   1       4914.09       4823.02       222.44 o                         
  -3   0   1       4400.94       4296.85       160.03 o                         
   1   0   1      86917.23      85515.82      1271.78 o                         
   3   0   1       6373.26       6291.60       198.02 o                         
   5   0   1       2233.21       2341.94       151.74 o                         
   7   0   1       2392.07       2526.14       202.07 o                         
  -7   1   1        765.63        718.63        75.46 o                         
  -6   1   1       9502.00       8754.71       244.25 o                         
  -5   1   1       3176.75       3117.56       124.95 o                         
  -4   1   1      14109.36      13159.63       252.73 o                         
  -3   1   1      25957.26      25585.14       362.92 o                         
  -2   1   1       8590.15       8587.94       211.29 o                         
  -1   1   1      10756.25      11721.58       157.16 o                         
   1   1   1       5468.01       5315.44        87.95 o                         
   2   1   1      12350.41      12420.83       191.44 o                         
   3   1   1       5012.18       4912.29       122.33 o                         
   4   1   1      13037.37      12839.35       176.36 o                         
   5   1   1         54.86        137.71        29.94 o                         
   6   1   1       2611.18       2805.75       132.48 o                         
   7   1   1        638.28        603.95       231.09 o                         
  -7   2   1       3970.54       3843.37       174.41 o                         
  -6   2   1       2155.61       2285.71       119.05 o                         
  -5   2   1      12287.00      12036.01       266.38 o                         
  -4   2   1       4815.50       5048.31       144.87 o                         
  -3   2   1      10091.37      10074.94       193.40 o                         
  -2   2   1      11092.84      11468.16       186.92 o                         
  -1   2   1        192.50        221.44        15.11 o                         
   0   2   1       5135.47       5241.28       138.16 o                         
   1   2   1        783.77        856.65        28.33 o                         
   2   2   1       3387.16       3480.91        87.77 o                         
   3   2   1       1822.52       1606.21        68.05 o                         
   4   2   1       1681.90       1848.86        60.33 o                         
   5   2   1       1670.49       1527.52        87.67 o                         
   6   2   1       5030.59       5083.27       182.14 o                         
   7   2   1         33.04         65.68        52.34 o                         
  -7   3   1       1910.35       1887.76       217.89 o                         
  -6   3   1       8752.03       8547.29       243.87 o                         
  -5   3   1       1317.70       1385.91        85.53 o                         
  -4   3   1      10640.57      10351.53       224.28 o                         
  -3   3   1        250.71        214.99        43.20 o                         
  -2   3   1       1180.40       1307.41        56.32 o                         
  -1   3   1       5680.20       6177.21       125.24 o                         
   0   3   1      12920.65      13795.08       373.11 o                         
   1   3   1      12406.62      13051.85       300.76 o                         
   2   3   1        240.27        234.11        33.65 o                         
   3   3   1       7804.15       7339.22       162.65 o                         
   4   3   1       7391.40       7293.09       129.53 o                         
   5   3   1       2829.25       2808.53       217.03 o                         
   6   3   1       1631.35       1590.86       102.21 o                         
   7   3   1        761.18        742.48        81.00 o                         
  -7   4   1        578.56        589.97        73.06 o                         
  -6   4   1          6.07         86.15        45.53 o                         
  -5   4   1       2797.29       2576.78       118.32 o                         
  -4   4   1      10536.95      10053.58       160.29 o                         
  -3   4   1      22288.32      22737.18       352.43 o                         
  -2   4   1      27824.59      28117.50       391.98 o                         
  -1   4   1      57011.65      58108.72       710.46 o                         
   0   4   1        387.84        453.15        23.63 o                         
   1   4   1      30272.85      30790.48       423.37 o                         
   2   4   1       2856.93       2559.76        85.50 o                         
   3   4   1        635.46        751.93        51.39 o                         
   4   4   1        628.84        766.73        51.53 o                         
   5   4   1        166.57        267.95        42.59 o                         
   6   4   1        998.32       1184.31        89.50 o                         
  -7   5   1         15.43         36.89        36.12 o                         
  -6   5   1        666.29        770.81        88.88 o                         
  -5   5   1       2182.45       2334.94       116.15 o                         
  -4   5   1         76.23        262.74        27.74 o                         
  -3   5   1      10363.82      10714.55       265.79 o                         
  -2   5   1      16507.07      16563.29       233.91 o                         
  -1   5   1        152.20        200.07        33.74 o                         
   0   5   1      44375.11      39843.23       520.43 o                         
   1   5   1      20127.87      20952.92       352.26 o                         
   2   5   1      20753.47      21342.11       276.35 o                         
   3   5   1      11567.67      11622.50       234.14 o                         
   4   5   1       4073.24       4328.83       103.46 o                         
   5   5   1         47.92         55.90        42.24 o                         
   6   5   1       2477.70       2397.59       129.08 o                         
  -6   6   1        225.98        239.00        52.90 o                         
  -5   6   1      14799.66      14231.62       323.92 o                         
  -4   6   1       2867.79       2754.52        85.13 o                         
  -3   6   1       5742.10       6039.48       185.22 o                         
  -2   6   1       7024.35       6745.05       181.03 o                         
  -1   6   1        141.57        865.32        29.38 o                         
   0   6   1       5590.40       5910.54       468.39 o                         
   1   6   1        152.95        432.25        66.66 o                         
   2   6   1        549.88        669.31        56.38 o                         
   3   6   1      16256.78      15825.49       300.41 o                         
   4   6   1         12.50         19.09        16.35 o                         
   5   6   1      12732.84      12121.42       289.47 o                         
   6   6   1        122.42        144.92        36.98 o                         
  -6   7   1       1635.25       1402.62       106.19 o                         
  -5   7   1        335.73        331.59        51.17 o                         
  -4   7   1       6974.98       6866.53       167.49 o                         
  -3   7   1       6065.38       6192.47       131.20 o                         
  -2   7   1      20671.54      21436.95       573.35 o                         
  -1   7   1       1051.92       1067.82        33.26 o                         
   0   7   1      13905.25      14650.03       982.75 o                         
   1   7   1       5531.17       5774.70       214.12 o                         
   2   7   1         69.77         78.72        30.89 o                         
   3   7   1       2595.63       2529.35        81.23 o                         
   4   7   1       2148.76       2002.94       107.44 o                         
   5   7   1       2074.08       2041.53       116.26 o                         
   6   7   1        985.78       1068.68       154.80 o                         
  -6   8   1        599.34        640.08        75.48 o                         
  -5   8   1       1921.38       1755.45       114.31 o                         
  -4   8   1       4654.76       4484.64       173.81 o                         
  -3   8   1         20.54         28.31        18.80 o                         
  -2   8   1        129.33        294.52       103.97 o                         
  -1   8   1       4649.22       4726.08       120.39 o                         
   0   8   1       9976.08       9755.04       309.68 o                         
   1   8   1        637.51        574.62        77.69 o                         
   2   8   1      31128.64      30144.08       526.51 o                         
   3   8   1       1450.21       1437.65        81.09 o                         
   4   8   1       5750.79       5650.83       193.93 o                         
   5   8   1       1963.83       1722.20       112.48 o                         
   6   8   1         17.94         55.70        35.43 o                         
  -6   9   1          7.69        191.97        76.34 o                         
  -5   9   1        356.07        328.48        55.74 o                         
  -4   9   1       3309.47       3452.11       162.13 o                         
  -3   9   1       2241.74       2291.15        81.69 o                         
  -2   9   1      28782.39      28335.61       448.79 o                         
  -1   9   1       1937.84       1804.57        51.90 o                         
   0   9   1      35685.54      34780.24       533.94 o                         
   1   9   1        577.75        698.72        33.39 o                         
   2   9   1       2218.11       2215.31        93.88 o                         
   3   9   1         32.44        151.00        27.51 o                         
   4   9   1       3912.63       4204.61       177.88 o                         
   5   9   1          1.37        173.41        76.72 o                         
   6   9   1       1990.13       2206.84       142.92 o                         
  -5  10   1        957.66       1041.08       101.57 o                         
  -4  10   1       2791.94       2889.66       159.72 o                         
  -3  10   1        579.78        997.54        94.49 o                         
  -2  10   1       2430.56       2618.44        69.37 o                         
  -1  10   1       1825.80       2167.54       111.24 o                         
   0  10   1       8049.06       8364.78       202.84 o                         
   1  10   1       3998.61       4283.03        94.38 o                         
   2  10   1      14071.45      15102.80       287.62 o                         
   3  10   1      10607.48      10906.38       317.57 o                         
   4  10   1       3785.57       3680.43       177.07 o                         
   5  10   1       5190.90       4986.55       212.25 o                         
  -5  11   1          9.03         82.71        44.40 o                         
  -4  11   1       1579.61       1479.60       156.94 o                         
  -3  11   1        114.74        261.65       108.44 o                         
  -2  11   1         56.69        298.20        23.47 o                         
  -1  11   1       1873.53       1837.13       104.16 o                         
   0  11   1          0.86        460.42        52.29 o                         
   1  11   1       9292.71       9142.17       228.52 o                         
   2  11   1       4535.69       4661.11       232.52 o                         
   3  11   1       3750.12       3670.98       193.27 o                         
   4  11   1      10117.03       9606.09       313.89 o                         
   5  11   1        103.40         92.80        38.33 o                         
  -5  12   1        287.76        305.39        68.78 o                         
  -4  12   1          1.31         12.64        42.96 o                         
  -3  12   1       3323.18       3501.49       132.11 o                         
  -2  12   1        202.56        171.56        16.91 o                         
  -1  12   1      16726.92      17296.09      1883.31 o                         
   0  12   1       1439.63       1808.28       134.85 o                         
   1  12   1       3245.16       3046.24       188.07 o                         
   2  12   1       1012.40       1025.79       116.80 o                         
   3  12   1        327.31        307.21        68.54 o                         
   4  12   1          1.64        -21.81        67.74 o                         
   5  12   1       2717.56       3094.64       189.05 o                         
  -4  13   1        156.49        122.76        52.60 o                         
  -3  13   1       1804.14       1910.63       165.70 o                         
  -2  13   1        144.31         72.65        58.34 o                         
  -1  13   1        849.84        807.36       104.06 o                         
   0  13   1        438.20        304.62        60.26 o                         
   1  13   1      12690.52      12353.31       810.83 o                         
   2  13   1         36.52         16.85        14.06 o                         
   3  13   1      10109.04       9962.39       381.50 o                         
   4  13   1         18.91        -42.09        50.53 o                         
  -4  14   1        173.69        163.87       142.99 o                         
  -3  14   1       5075.65       4498.90       270.65 o                         
  -2  14   1        702.21        824.05       144.77 o                         
  -1  14   1       9852.48      10043.74       430.40 o                         
   0  14   1        442.97        507.67       120.62 o                         
   1  14   1       3247.26       3097.35       193.90 o                         
   2  14   1        922.04       1093.03       131.39 o                         
   3  14   1        716.77        898.21       122.80 o                         
   4  14   1        125.03        101.81        60.18 o                         
  -3  15   1          9.17        -39.24        65.99 o                         
  -2  15   1         10.23        413.74        93.77 o                         
  -1  15   1        632.40        632.35        95.09 o                         
   0  15   1        180.20        534.54        83.02 o                         
   1  15   1       2563.26       2459.26       225.59 o                         
   2  15   1        696.16        932.24       120.66 o                         
   3  15   1       1740.77       1873.18       179.65 o                         
  -2  16   1        207.26        356.20        88.66 o                         
  -1  16   1        364.38        343.82       132.44 o                         
   0  16   1        878.55       1146.45       115.79 o                         
   1  16   1       1074.46       1003.96       143.57 o                         
   2  16   1       2658.50       2899.67       209.25 o                         
  -1  17   1        945.73        983.78       151.04 o                         
   0  17   1       2864.80       3539.01       203.71 o                         
   1  17   1         15.87         39.70        45.28 o                         
  -6   0   2        886.41        811.43       103.51 o                         
  -4   0   2       8965.42       9141.07       284.98 o                         
  -2   0   2      74209.38      71558.45      1129.32 o                         
   0   0   2      18188.68      13339.18       433.53 o                         
   2   0   2        177.03        245.77        22.19 o                         
   4   0   2      10093.56      10217.44       388.37 o                         
   6   0   2         34.45        -49.68        56.11 o                         
  -7   1   2       2260.37       2431.72       139.69 o                         
  -6   1   2         13.56         16.44        27.97 o                         
  -5   1   2       8688.48       8386.80       214.81 o                         
  -4   1   2       3130.77       3145.88       106.79 o                         
  -3   1   2       6054.75       5914.28       136.93 o                         
  -2   1   2         62.97        168.32        83.59 o                         
  -1   1   2       8273.10       8447.12       122.91 o                         
   0   1   2      17335.06      18492.35      1001.74 o                         
   1   1   2      19349.90      20211.06       244.13 o                         
   2   1   2      20238.27      20058.20       193.45 o                         
   3   1   2      25968.04      25738.96       363.88 o                         
   4   1   2          2.86         17.32        15.49 o                         
   5   1   2      10413.97      10046.30       298.74 o                         
   6   1   2       3572.60       3720.65       154.18 o                         
   7   1   2        711.86        782.95        80.92 o                         
  -7   2   2       1516.15       1600.28       112.52 o                         
  -6   2   2       1490.68       1430.34        95.68 o                         
  -5   2   2         17.58        -16.04        26.89 o                         
  -4   2   2       1196.03       1137.42        47.13 o                         
  -3   2   2       1870.52       1856.83        74.32 o                         
  -2   2   2        982.00        973.86        45.21 o                         
  -1   2   2      11197.39      12090.07       122.17 o                         
   0   2   2       1089.25       1265.21        73.31 o                         
   1   2   2      13072.69      13744.20       189.31 o                         
   2   2   2      23904.55      24194.53       228.94 o                         
   3   2   2        700.07        875.33        50.89 o                         
   4   2   2      16017.73      15787.98       204.63 o                         
   5   2   2      10486.93      10563.00       247.86 o                         
   6   2   2       2860.84       2634.67       129.93 o                         
   7   2   2       7160.02       7607.11       252.18 o                         
  -7   3   2       2270.06       2318.14       135.72 o                         
  -6   3   2       1858.71       1939.60       112.27 o                         
  -5   3   2       3704.19       3685.76       139.36 o                         
  -4   3   2       5446.57       5409.17       109.33 o                         
  -3   3   2        303.75        330.12        77.85 o                         
  -2   3   2       5024.44       5109.37        95.75 o                         
  -1   3   2       7673.72       8229.17        91.91 o                         
   0   3   2       1669.84       1910.01        80.79 o                         
   1   3   2       1832.34       1894.30        63.30 o                         
   2   3   2       1557.60       1667.97        62.94 o                         
   3   3   2      26274.34      24982.42       367.08 o                         
   4   3   2       5703.98       5737.85       101.97 o                         
   5   3   2       9018.46       8713.49       224.18 o                         
   6   3   2       5043.01       5086.45       206.20 o                         
  -7   4   2        281.86        455.24        66.61 o                         
  -6   4   2         11.72         34.09        28.73 o                         
  -5   4   2       1039.06        988.52        75.19 o                         
  -4   4   2       3555.46       3444.86        87.92 o                         
  -3   4   2        741.87        709.50        41.19 o                         
  -2   4   2      37328.78      37883.78       403.45 o                         
  -1   4   2       6136.92       6338.46        76.85 o                         
   0   4   2      58396.41      62696.77      1858.97 o                         
   1   4   2      36779.34      37259.78       489.30 o                         
   2   4   2      20177.90      20336.26       305.92 o                         
   3   4   2       4341.44       3996.96        86.28 o                         
   4   4   2       2124.86       2178.02        70.02 o                         
   5   4   2       1501.61       1483.68        90.08 o                         
   6   4   2        515.17        580.19        95.97 o                         
  -7   5   2        932.53       1130.73       149.42 o                         
  -6   5   2        915.25        982.72        83.78 o                         
  -5   5   2       2860.24       3054.47       133.25 o                         
  -4   5   2      10179.53      10597.69       307.41 o                         
  -3   5   2      15749.85      15440.96       231.62 o                         
  -2   5   2       6824.51       7072.96       118.64 o                         
  -1   5   2      27281.88      26795.11       222.59 o                         
   0   5   2       5675.77       6259.25       126.30 o                         
   1   5   2       5298.07       5462.40       153.44 o                         
   2   5   2      14228.20      14688.03       213.79 o                         
   3   5   2        481.59        749.80        42.52 o                         
   4   5   2        838.25       1151.52        57.92 o                         
   5   5   2        488.42        476.54        55.29 o                         
   6   5   2        338.79        381.75        55.91 o                         
  -6   6   2       7963.29       7753.76       246.38 o                         
  -5   6   2        237.44        266.46        50.09 o                         
  -4   6   2       4387.39       4456.08       109.09 o                         
  -3   6   2       1490.18       1609.00        59.98 o                         
  -2   6   2        935.84       1281.63        60.75 o                         
  -1   6   2       5143.34       5387.55        87.32 o                         
   0   6   2        227.34        861.07        47.98 o                         
   1   6   2       3925.27       4096.24       120.60 o                         
   2   6   2      20415.27      20811.74      1090.08 o                         
   3   6   2        958.58        972.52        46.95 o                         
   4   6   2      25616.98      25007.52       317.49 o                         
   5   6   2         35.23         30.43        26.47 o                         
   6   6   2       4244.95       4293.71       199.80 o                         
  -6   7   2         90.64         16.00        34.39 o                         
  -5   7   2        287.45        305.01        50.21 o                         
  -4   7   2       3776.33       3628.69       103.37 o                         
  -3   7   2       2710.45       2835.99        86.46 o                         
  -2   7   2       1434.62       1419.33        48.74 o                         
  -1   7   2      20302.75      20292.12       267.11 o                         
   0   7   2       4605.44       4749.95       156.07 o                         
   1   7   2      24928.88      26295.48       394.82 o                         
   2   7   2       5419.68       5434.91       140.92 o                         
   3   7   2       7299.06       7340.84       143.89 o                         
   4   7   2        451.26        346.82        46.66 o                         
   5   7   2       2005.46       1661.70       139.74 o                         
   6   7   2       5202.10       5250.94       205.10 o                         
  -6   8   2       1467.54       1354.36       108.70 o                         
  -5   8   2       7844.02       7610.03       243.09 o                         
  -4   8   2        267.75        308.68        50.53 o                         
  -3   8   2      19911.73      20214.32       280.49 o                         
  -2   8   2        949.48       1038.80        37.59 o                         
  -1   8   2        924.92        893.33        51.57 o                         
   0   8   2       1707.02       1849.29        94.23 o                         
   1   8   2       5611.76       5573.03       117.22 o                         
   2   8   2       1439.33       1534.31        70.49 o                         
   3   8   2       9766.83       9870.75       181.69 o                         
   4   8   2       3417.59       3251.06       145.33 o                         
   5   8   2        954.70        933.52       118.96 o                         
   6   8   2        560.87        549.36        72.62 o                         
  -6   9   2          1.60         69.62        41.08 o                         
  -5   9   2        357.27        468.52        68.66 o                         
  -4   9   2        162.30        217.02        50.51 o                         
  -3   9   2      10910.36      11139.03       188.89 o                         
  -2   9   2        875.64        908.90        37.42 o                         
  -1   9   2      44523.45      42205.92       929.13 o                         
   0   9   2       3482.36       3844.98       151.73 o                         
   1   9   2      22386.54      21824.91       581.04 o                         
   2   9   2       1762.55       1821.41       104.81 o                         
   3   9   2        871.81       1198.61        59.30 o                         
   4   9   2        126.09        167.50        42.68 o                         
   5   9   2         17.50        312.66        64.21 o                         
   6   9   2         65.27        119.53        43.30 o                         
  -6  10   2       2914.05       3256.05       185.11 o                         
  -5  10   2       6064.37       6139.95       242.85 o                         
  -4  10   2       4493.42       4778.63       230.36 o                         
  -3  10   2       9526.76       9816.21       303.14 o                         
  -2  10   2        954.20       1538.65        62.83 o                         
  -1  10   2       1059.02       1028.49        47.79 o                         
   0  10   2        680.66        986.90        69.65 o                         
   1  10   2       8628.52       8681.51       181.92 o                         
   2  10   2        465.05        556.79        54.02 o                         
   3  10   2       3124.40       3299.46       135.47 o                         
   4  10   2       1138.00       1207.65       126.98 o                         
   5  10   2         24.78          4.98        36.86 o                         
  -5  11   2       4084.73       4321.02       213.33 o                         
  -4  11   2       4370.41       4162.42       205.16 o                         
  -3  11   2        794.74       1017.31        64.46 o                         
  -2  11   2       5478.11       5438.32       120.12 o                         
  -1  11   2        453.35        687.94        65.51 o                         
   0  11   2         81.23        127.61        31.32 o                         
   1  11   2        149.87        323.15        25.02 o                         
   2  11   2        491.96        470.83        77.78 o                         
   3  11   2       3528.48       3578.22       189.00 o                         
   4  11   2         46.05         64.28        82.40 o                         
   5  11   2       2875.34       2889.75       192.93 o                         
  -5  12   2        148.42        115.82        46.61 o                         
  -4  12   2        508.38        435.14        47.26 o                         
  -3  12   2       1055.47       1039.96        66.35 o                         
  -2  12   2       9366.74       9475.53       253.61 o                         
  -1  12   2        830.47        874.21       134.76 o                         
   0  12   2      18139.58      18044.86       451.86 o                         
   1  12   2         49.10         69.15        43.33 o                         
   2  12   2       1542.94       1664.42        69.02 o                         
   3  12   2          4.84          6.10        41.58 o                         
   4  12   2         78.83        172.82        59.81 o                         
   5  12   2        131.09        156.68        52.56 o                         
  -4  13   2       8773.55       8634.12       438.25 o                         
  -3  13   2          4.22         50.38        42.34 o                         
  -2  13   2       5602.09       5217.60       104.88 o                         
  -1  13   2        249.63        166.42        56.52 o                         
   0  13   2        535.67        575.82        87.05 o                         
   1  13   2          1.24        110.76        50.70 o                         
   2  13   2       4725.48       4643.75       113.09 o                         
   3  13   2        193.55        102.26        55.14 o                         
   4  13   2       1626.22       1455.14       140.43 o                         
  -4  14   2         74.24         -0.72        57.65 o                         
  -3  14   2        629.58        404.00       125.76 o                         
  -2  14   2       6935.21       6665.97       324.46 o                         
  -1  14   2         28.26         43.48        75.38 o                         
   0  14   2      10555.62      10603.65       406.82 o                         
   1  14   2       1152.34       1216.87       119.38 o                         
   2  14   2       3756.62       3825.47       229.97 o                         
   3  14   2         38.43         10.83        48.76 o                         
   4  14   2         76.45         68.43        54.29 o                         
  -3  15   2          4.41        103.85       162.09 o                         
  -2  15   2       1257.26       1551.32       240.23 o                         
  -1  15   2        476.77        972.13       114.45 o                         
   0  15   2         27.10         -2.79        43.40 o                         
   1  15   2        116.04        219.27        60.72 o                         
   2  15   2        426.64        617.42        97.35 o                         
   3  15   2       1811.03       1640.24       190.26 o                         
  -2  16   2        326.16        307.07        81.48 o                         
  -1  16   2         42.53         68.92       136.23 o                         
   0  16   2         50.11        121.24        69.64 o                         
   1  16   2        826.69        894.04       108.29 o                         
   2  16   2         47.70         72.31        58.32 o                         
  -1  17   2       3695.81       4396.47       236.15 o                         
   0  17   2       1140.26       1074.84       114.40 o                         
   1  17   2       1910.29       1967.43       157.07 o                         
  -7   0   3          8.07         20.13        48.17 o                         
  -5   0   3      13202.23      12695.50       387.19 o                         
  -3   0   3     109546.58     105938.73      1187.29 o                         
  -1   0   3     320623.06     298131.31      2977.36 o                         
   1   0   3      57641.24      57312.91       615.29 o                         
   3   0   3        264.79        492.66        52.76 o                         
   5   0   3       1779.58       1873.67       136.66 o                         
  -7   1   3       2413.03       2501.91       139.86 o                         
  -6   1   3       3692.82       3757.97       155.03 o                         
  -5   1   3      13218.48      12824.85       277.13 o                         
  -4   1   3       4223.41       4219.32        92.22 o                         
  -3   1   3       7748.07       7330.77       111.47 o                         
  -2   1   3       1545.77       1545.77        38.55 o                         
  -1   1   3      23175.75      24180.67       172.38 o                         
   0   1   3      13802.09      14871.38       300.61 o                         
   1   1   3      76509.60      76752.56       515.73 o                         
   2   1   3      21495.40      22001.54       208.31 o                         
   3   1   3      23039.66      23107.40       336.33 o                         
   4   1   3      12578.83      12518.10       174.95 o                         
   5   1   3        331.13        354.50        87.89 o                         
   6   1   3       1423.41       1251.79       133.21 o                         
  -7   2   3        799.75        734.75        78.93 o                         
  -6   2   3        934.05        904.07        84.88 o                         
  -5   2   3         17.87          4.40        30.18 o                         
  -4   2   3       5101.47       5028.72       102.84 o                         
  -3   2   3       7606.80       7375.31       113.34 o                         
  -2   2   3       1275.65       1273.45        36.49 o                         
  -1   2   3       5746.61       5810.39        62.80 o                         
   0   2   3      19073.99      19228.94       944.05 o                         
   1   2   3         51.57         94.32         9.43 o                         
   2   2   3       3803.08       3740.11        59.33 o                         
   3   2   3      10652.62      10631.92       200.34 o                         
   4   2   3       1389.66       1271.58        60.85 o                         
   5   2   3       3913.79       3818.43       141.08 o                         
   6   2   3       6450.60       6661.14       213.45 o                         
  -7   3   3          6.47         28.46        33.22 o                         
  -6   3   3       2474.07       2549.19       158.75 o                         
  -5   3   3        232.69        166.42        62.64 o                         
  -4   3   3       1555.25       1531.86        56.14 o                         
  -3   3   3         17.68         66.45        11.86 o                         
  -2   3   3      23662.34      23779.88       208.84 o                         
  -1   3   3        426.59        463.73        17.00 o                         
   0   3   3       6116.20       6993.60       116.98 o                         
   1   3   3       2186.99       2296.62        49.60 o                         
   2   3   3      10770.12      10717.41       133.89 o                         
   3   3   3        217.86        201.21        35.66 o                         
   4   3   3      15653.92      16116.41       190.56 o                         
   5   3   3        140.46        147.27        65.48 o                         
   6   3   3        742.80        859.58        76.67 o                         
  -7   4   3          0.78         -7.52        32.46 o                         
  -6   4   3       6008.09       5749.74       200.28 o                         
  -5   4   3        316.37        323.14        44.15 o                         
  -4   4   3      16113.30      15837.02       219.49 o                         
  -3   4   3       4157.78       3972.02        85.33 o                         
  -2   4   3          1.82         20.90         8.43 o                         
  -1   4   3       8630.17       9020.95        85.96 o                         
   0   4   3      38665.91      41928.24       346.08 o                         
   1   4   3       2438.64       2521.87        61.23 o                         
   2   4   3      47166.33      47852.46       406.80 o                         
   3   4   3        599.38        721.09        36.52 o                         
   4   4   3       3410.56       3610.35        92.76 o                         
   5   4   3       1264.89       1156.31        80.67 o                         
   6   4   3         26.38         67.91        33.29 o                         
  -7   5   3        213.73        217.01        53.58 o                         
  -6   5   3       2451.95       2306.88       128.50 o                         
  -5   5   3       1625.05       1808.35       102.96 o                         
  -4   5   3      26836.39      26272.29       346.50 o                         
  -3   5   3       1876.71       1925.85        61.91 o                         
  -2   5   3      81043.95      81780.92       512.43 o                         
  -1   5   3        845.98        949.52        31.40 o                         
   0   5   3      63682.28      64504.16       583.81 o                         
   1   5   3       3666.62       3609.68        86.30 o                         
   2   5   3       7135.41       7160.37       166.23 o                         
   3   5   3        107.73        307.26        34.76 o                         
   4   5   3          4.03         81.52        19.18 o                         
   5   5   3       4844.10       4741.35       167.13 o                         
   6   5   3          2.59         -1.43        29.90 o                         
  -6   6   3       2056.37       1914.48       186.25 o                         
  -5   6   3       8080.73       7872.84       230.07 o                         
  -4   6   3       1483.89       1454.09        61.57 o                         
  -3   6   3        583.20        890.09        40.68 o                         
  -2   6   3        363.74        357.84        21.50 o                         
  -1   6   3         45.84        597.42        28.13 o                         
   0   6   3       8264.03       8211.64       130.60 o                         
   1   6   3      11355.38      11698.12       473.57 o                         
   2   6   3      10222.61       9741.47       220.16 o                         
   3   6   3      25947.06      25517.19       537.96 o                         
   4   6   3       5218.56       5014.67       117.93 o                         
   5   6   3       6939.51       6500.33       205.17 o                         
   6   6   3        977.34       1037.67        89.08 o                         
  -6   7   3         74.66        180.59        45.89 o                         
  -5   7   3       1239.32       1139.99        87.81 o                         
  -4   7   3         63.40         28.73        20.81 o                         
  -3   7   3       2380.09       2492.09        81.48 o                         
  -2   7   3        184.98        257.25        19.73 o                         
  -1   7   3       1713.05       1687.96        58.77 o                         
   0   7   3          9.73         40.75        12.43 o                         
   1   7   3       5275.18       4978.36       118.08 o                         
   2   7   3          9.88         58.71        17.56 o                         
   3   7   3        386.24        439.84        35.03 o                         
   4   7   3        309.95        242.08        59.76 o                         
   5   7   3       6494.89       6100.95       204.14 o                         
   6   7   3       1913.38       1835.08       121.76 o                         
  -6   8   3        294.33        288.98        56.70 o                         
  -5   8   3         77.23        110.09        30.70 o                         
  -4   8   3       2307.82       2405.19       127.75 o                         
  -3   8   3       2522.29       2404.75        71.27 o                         
  -2   8   3       1159.39       1331.01        45.18 o                         
  -1   8   3       2508.62       2535.91        77.43 o                         
   0   8   3       3184.53       3105.91        81.83 o                         
   1   8   3        182.26        217.67        24.47 o                         
   2   8   3        556.04        587.33        45.03 o                         
   3   8   3       3689.42       3644.07       105.47 o                         
   4   8   3        301.27        265.90        46.35 o                         
   5   8   3        665.53        759.66        76.93 o                         
   6   8   3        756.65        671.26       108.68 o                         
  -6   9   3        824.73        952.55        98.78 o                         
  -5   9   3       1552.45       1552.33       116.15 o                         
  -4   9   3        202.81        284.86        55.07 o                         
  -3   9   3        259.57        336.58        28.39 o                         
  -2   9   3       7566.48       7633.97       121.03 o                         
  -1   9   3        546.39        599.30        37.62 o                         
   0   9   3       3305.54       3212.22        64.27 o                         
   1   9   3       5011.99       5060.77       124.19 o                         
   2   9   3        802.92        912.23        60.44 o                         
   3   9   3       3267.44       3202.91       122.08 o                         
   4   9   3        671.15        644.76        71.32 o                         
   5   9   3        859.51        851.41       136.50 o                         
  -5  10   3       4091.65       4366.69       203.69 o                         
  -4  10   3       3116.54       3021.71        94.60 o                         
  -3  10   3       7379.03       7989.87       167.58 o                         
  -2  10   3         74.78         91.24        16.83 o                         
  -1  10   3       6384.10       6778.24       287.65 o                         
   0  10   3       1257.83       1323.64        48.98 o                         
   1  10   3       9908.57      10009.86       179.57 o                         
   2  10   3       1338.48       1393.92        80.80 o                         
   3  10   3       3842.17       3664.93       141.51 o                         
   4  10   3       2080.93       2010.98       192.82 o                         
   5  10   3        662.83        590.60        74.11 o                         
  -5  11   3         77.34        132.74        48.17 o                         
  -4  11   3       1686.96       1757.14        73.75 o                         
  -3  11   3        444.14        417.96        46.16 o                         
  -2  11   3        961.30       1304.97        55.09 o                         
  -1  11   3          6.48         51.11        29.23 o                         
   0  11   3       2217.38       2514.41       108.97 o                         
   1  11   3        104.54        234.21        22.79 o                         
   2  11   3       7617.21       7766.94       167.34 o                         
   3  11   3       1522.47       1555.81       100.36 o                         
   4  11   3       3782.19       3627.23       185.53 o                         
   5  11   3       3880.13       4061.35       200.22 o                         
  -5  12   3        518.73        591.43        90.05 o                         
  -4  12   3         25.30         15.81        39.98 o                         
  -3  12   3       1854.73       1701.87        98.56 o                         
  -2  12   3          6.17        -18.64        18.64 o                         
  -1  12   3       2558.71       2750.44       178.52 o                         
   0  12   3         19.53         61.24        75.47 o                         
   1  12   3        322.95        328.66        30.15 o                         
   2  12   3        556.09        502.76        43.48 o                         
   3  12   3       1361.38       1492.16       132.88 o                         
   4  12   3       1323.28       1284.95       124.21 o                         
  -4  13   3         23.87         44.41        49.85 o                         
  -3  13   3       1031.72        978.30       207.69 o                         
  -2  13   3         54.61         26.70        14.16 o                         
  -1  13   3        108.10         65.98        65.10 o                         
   0  13   3          7.17          3.35        37.28 o                         
   1  13   3       1447.22       1605.47       152.99 o                         
   2  13   3        262.60        278.86        29.93 o                         
   3  13   3         42.76        -45.52        52.84 o                         
   4  13   3        221.29        275.45        79.43 o                         
  -4  14   3        839.69       1050.54       321.06 o                         
  -3  14   3         89.45        -18.54        58.33 o                         
  -2  14   3         28.12          7.38        98.44 o                         
  -1  14   3        341.18        391.55        85.78 o                         
   0  14   3        305.12        308.13        62.48 o                         
   1  14   3        173.18        272.97        66.39 o                         
   2  14   3        259.55        394.58       135.45 o                         
   3  14   3        285.40        321.45        77.99 o                         
  -3  15   3        122.26        180.08        67.95 o                         
  -2  15   3          6.73        249.87       130.06 o                         
  -1  15   3         22.92         59.97        49.91 o                         
   0  15   3        231.53        361.82        70.67 o                         
   1  15   3         50.19         60.05        49.52 o                         
   2  15   3       3647.12       3831.54       225.69 o                         
   3  15   3        176.19        116.57        84.22 o                         
  -2  16   3         68.12         12.02        55.91 o                         
  -1  16   3       2516.85       2473.31       189.92 o                         
   0  16   3        521.94        557.67        98.85 o                         
   1  16   3       1175.60       1289.27       127.89 o                         
   2  16   3         54.33         60.57        53.34 o                         
   0  17   3         84.95        169.11        56.86 o                         
  -6   0   4        454.22        322.28        69.39 o                         
  -4   0   4      13674.21      13578.84       366.72 o                         
  -2   0   4      44188.63      41491.07       494.20 o                         
   0   0   4      48699.14      44471.52      1071.67 o                         
   2   0   4       2612.52       2763.61        73.44 o                         
   4   0   4       4566.07       4635.01       138.49 o                         
   6   0   4       5924.43       6110.64       286.59 o                         
  -7   1   4       5357.03       5384.70       208.06 o                         
  -6   1   4       5766.92       6022.52       199.98 o                         
  -5   1   4       4708.47       4654.49       156.08 o                         
  -4   1   4      15168.98      15268.47       198.65 o                         
  -3   1   4       2306.46       2266.87        57.37 o                         
  -2   1   4       2014.89       2184.98        46.88 o                         
  -1   1   4        662.30        679.38        22.66 o                         
   0   1   4       9986.92       9595.18       632.22 o                         
   1   1   4      15146.28      15122.70       137.45 o                         
   2   1   4       3670.99       3820.44        74.57 o                         
   3   1   4      12221.57      12067.60       214.02 o                         
   4   1   4        173.89        218.23        23.15 o                         
   5   1   4       1868.49       1885.44       140.37 o                         
   6   1   4        216.70        234.98        45.97 o                         
  -7   2   4         22.95         25.92        36.03 o                         
  -6   2   4       5049.53       4827.64       178.28 o                         
  -5   2   4       5226.49       5255.75       189.65 o                         
  -4   2   4       1424.89       1325.53        51.34 o                         
  -3   2   4       3773.79       3848.16        78.07 o                         
  -2   2   4       1204.11       1322.50        33.34 o                         
  -1   2   4         97.30        130.57         9.21 o                         
   0   2   4        364.91        372.46        25.39 o                         
   1   2   4       1441.80       1646.35        41.82 o                         
   2   2   4       1914.46       1866.97        45.56 o                         
   3   2   4       7040.82       7334.02       159.70 o                         
   4   2   4       1102.83       1097.36        47.47 o                         
   5   2   4       8838.84       9014.95       300.21 o                         
   6   2   4        330.05        285.76        46.93 o                         
  -7   3   4       4339.90       4606.91       193.35 o                         
  -6   3   4         44.12         70.17        36.64 o                         
  -5   3   4       1309.27       1248.82       112.55 o                         
  -4   3   4       1703.19       1615.56        58.37 o                         
  -3   3   4       5172.09       5261.70        95.99 o                         
  -2   3   4       5526.56       5600.78        87.61 o                         
  -1   3   4       6356.27       6497.43        73.85 o                         
   0   3   4      12478.59      12695.40       154.62 o                         
   1   3   4       2942.76       2986.48        50.41 o                         
   2   3   4       6105.43       6200.33        95.27 o                         
   3   3   4       7696.11       7494.94       138.81 o                         
   4   3   4       2709.55       2839.61        79.16 o                         
   5   3   4        215.72        201.39        38.90 o                         
   6   3   4        579.98        650.25        87.67 o                         
  -7   4   4        748.85        773.30        81.82 o                         
  -6   4   4       2401.65       2315.12       254.74 o                         
  -5   4   4       9029.23       8619.33       228.52 o                         
  -4   4   4      14701.56      15314.26       208.34 o                         
  -3   4   4       8571.15       8234.63       105.50 o                         
  -2   4   4      25712.75      25706.88       201.10 o                         
  -1   4   4       1723.79       1699.21        36.74 o                         
   0   4   4       8836.87       8965.49       179.27 o                         
   1   4   4       4311.10       4005.54        74.01 o                         
   2   4   4        140.97        326.87        70.10 o                         
   3   4   4         90.21        407.64        28.47 o                         
   4   4   4        369.60        510.56        35.64 o                         
   5   4   4       1294.92       1499.03        91.49 o                         
   6   4   4        120.37        146.34        41.40 o                         
  -6   5   4       2034.45       2075.86       261.85 o                         
  -5   5   4       1418.68       1377.97       105.32 o                         
  -4   5   4       3447.72       3430.41        91.64 o                         
  -3   5   4      21662.53      21164.81       199.87 o                         
  -2   5   4       2028.88       2290.57        56.20 o                         
  -1   5   4      39072.23      39732.12       275.23 o                         
   0   5   4      22650.14      22983.38       313.29 o                         
   1   5   4      17354.11      18118.43       189.29 o                         
   2   5   4       5904.37       5910.08       148.19 o                         
   3   5   4       4456.85       4762.31       101.39 o                         
   4   5   4        745.93        841.94        45.82 o                         
   5   5   4       4321.65       4423.35       166.44 o                         
   6   5   4       2039.77       2102.90       123.00 o                         
  -6   6   4       5023.60       5007.73       196.93 o                         
  -5   6   4       2943.53       2808.00       133.14 o                         
  -4   6   4        452.91        680.89        43.19 o                         
  -3   6   4       5136.51       5244.24        82.35 o                         
  -2   6   4         73.90        498.53        32.37 o                         
  -1   6   4       2577.68       2685.92        53.38 o                         
   0   6   4       5398.09       5366.89       100.89 o                         
   1   6   4         19.63         -1.72        13.02 o                         
   2   6   4      27972.24      26730.93       438.08 o                         
   3   6   4        379.39        436.67        33.57 o                         
   4   6   4      11407.35      11214.37       212.26 o                         
   5   6   4        988.27       1057.50       119.00 o                         
   6   6   4        156.88        126.20        39.81 o                         
  -6   7   4       1162.09       1100.10        96.75 o                         
  -5   7   4       3943.11       3728.00       199.28 o                         
  -4   7   4       2838.40       2769.61        77.81 o                         
  -3   7   4       8900.63       9067.59       126.04 o                         
  -2   7   4        113.15        109.30        14.73 o                         
  -1   7   4       3883.90       4043.76        92.10 o                         
   0   7   4       6522.54       6420.63       117.62 o                         
   1   7   4       1153.76        969.66        55.68 o                         
   2   7   4        123.26        152.40        24.14 o                         
   3   7   4       3615.26       3700.27        99.43 o                         
   4   7   4       6957.99       6704.86       202.41 o                         
   5   7   4        736.45        816.51        86.26 o                         
   6   7   4       5496.27       5438.71       234.04 o                         
  -6   8   4        423.72        431.26       121.94 o                         
  -5   8   4        979.27       1058.81        75.13 o                         
  -4   8   4        395.45        495.53        37.65 o                         
  -3   8   4       1575.29       1654.96        53.20 o                         
  -2   8   4       3982.30       3965.39        94.43 o                         
  -1   8   4      17491.54      16849.24       330.00 o                         
   0   8   4         25.45         24.42        11.92 o                         
   1   8   4      24232.45      22724.59       431.79 o                         
   2   8   4       2633.03       2377.99        98.02 o                         
   3   8   4       1150.05       1126.07        62.48 o                         
   4   8   4       1261.55       1005.79       141.39 o                         
   5   8   4        420.11        645.12        72.27 o                         
  -6   9   4        342.33        414.44        70.38 o                         
  -5   9   4       4233.73       4166.67       189.36 o                         
  -4   9   4       1387.90       1345.59        62.35 o                         
  -3   9   4      19576.85      19748.65       283.78 o                         
  -2   9   4        313.59        345.25        28.40 o                         
  -1   9   4      12761.28      11954.58       377.96 o                         
   0   9   4         89.78        168.08        18.11 o                         
   1   9   4        556.12        860.62        51.23 o                         
   2   9   4         40.06        218.31        32.71 o                         
   3   9   4       7352.02       7412.36       230.45 o                         
   4   9   4          2.46        260.76        51.92 o                         
   5   9   4       1073.60       1142.01       140.52 o                         
  -5  10   4       1254.65       1476.68       154.34 o                         
  -4  10   4        760.96        876.02        52.89 o                         
  -3  10   4         13.36         43.62        15.94 o                         
  -2  10   4       2998.72       3337.70        86.65 o                         
  -1  10   4      12652.46      12417.47       460.81 o                         
   0  10   4       7571.74       7694.33       181.36 o                         
   1  10   4       9810.74       9768.98       155.94 o                         
   2  10   4      14423.03      14158.44       204.00 o                         
   3  10   4        337.21        323.11        55.95 o                         
   4  10   4       5777.36       5425.12       211.34 o                         
   5  10   4       2694.28       2699.24       220.24 o                         
  -5  11   4        465.14        511.30        82.19 o                         
  -4  11   4          7.66         13.66        21.71 o                         
  -3  11   4         90.63        318.83        45.27 o                         
  -2  11   4       3452.71       3322.21        97.98 o                         
  -1  11   4       1126.08       1245.63        98.00 o                         
   0  11   4       7269.72       6912.86       141.10 o                         
   1  11   4       9459.26       9479.06       146.03 o                         
   2  11   4        937.83        894.86        61.23 o                         
   3  11   4      13418.82      12961.26       291.74 o                         
   4  11   4       1766.29       1764.19       129.20 o                         
  -5  12   4          8.18         -0.27        51.44 o                         
  -4  12   4       3230.73       3161.02       193.93 o                         
  -3  12   4        335.45        284.09        41.18 o                         
  -2  12   4       7953.82       8095.38       176.63 o                         
  -1  12   4       1160.88       1315.35       119.89 o                         
   0  12   4          5.58         -7.85        37.20 o                         
   1  12   4        288.10        291.00        25.26 o                         
   2  12   4       2809.80       2732.19       106.28 o                         
   3  12   4        494.91        545.40        64.80 o                         
   4  12   4       2689.57       2594.96       165.00 o                         
  -4  13   4        138.85        104.29        56.91 o                         
  -3  13   4        371.36        190.76        97.54 o                         
  -2  13   4       4204.23       4001.82       149.97 o                         
  -1  13   4        451.92        380.24        79.67 o                         
   0  13   4      13006.95      12825.60       372.36 o                         
   1  13   4         72.11         50.86        13.06 o                         
   2  13   4       5556.23       5428.24       139.84 o                         
   3  13   4         52.55         19.25        24.30 o                         
   4  13   4         27.29        170.41        61.36 o                         
  -4  14   4       3744.51       3887.50       248.63 o                         
  -3  14   4        159.13        189.54        70.65 o                         
  -2  14   4       4791.79       5503.62       440.91 o                         
  -1  14   4        853.18        936.69       106.91 o                         
   0  14   4        260.61        337.48       155.59 o                         
   1  14   4        619.86        853.16        97.11 o                         
   2  14   4       3017.96       3538.54       230.37 o                         
   3  14   4         12.09        -17.10        75.57 o                         
  -3  15   4         69.24        408.68        93.17 o                         
  -2  15   4       1162.89       1303.49       145.66 o                         
  -1  15   4         21.16        309.84        72.71 o                         
   0  15   4       2316.46       2268.79       157.74 o                         
   1  15   4       2450.51       2694.37       173.17 o                         
   2  15   4        552.68        649.59       117.09 o                         
  -2  16   4        897.76        925.30       154.80 o                         
  -1  16   4       1753.21       2037.43       168.72 o                         
   0  16   4       1841.42       1880.11       145.23 o                         
   1  16   4       1919.02       2215.40       162.28 o                         
  -7   0   5        437.76        496.88        91.95 o                         
  -5   0   5       7655.54       7451.29       289.37 o                         
  -3   0   5      35920.36      35702.52       471.24 o                         
  -1   0   5       4816.37       4675.53        74.22 o                         
   1   0   5       3233.29       3320.00        66.93 o                         
   3   0   5       6338.87       6398.93       202.67 o                         
   5   0   5       2524.14       2383.50       155.68 o                         
  -7   1   5        105.93         98.86        32.83 o                         
  -6   1   5       3931.93       4140.64       165.80 o                         
  -5   1   5       1186.12       1079.43        74.82 o                         
  -4   1   5       2439.46       2346.81        56.60 o                         
  -3   1   5       1357.19       1406.51        59.91 o                         
  -2   1   5       8885.56       8743.80       107.80 o                         
  -1   1   5      13284.44      13215.97       137.92 o                         
   0   1   5      19987.22      18881.19      1271.02 o                         
   1   1   5       5885.95       5734.77        77.88 o                         
   2   1   5      26458.41      26214.82       240.06 o                         
   3   1   5       3929.12       3702.01       105.34 o                         
   4   1   5       6083.46       6149.85       115.89 o                         
   5   1   5       5478.38       5276.11       168.19 o                         
   6   1   5         97.11        177.60        41.57 o                         
  -7   2   5        852.53        819.79        96.31 o                         
  -6   2   5        188.70        121.51        33.95 o                         
  -5   2   5        613.57        604.85        57.13 o                         
  -4   2   5        370.06        408.33        24.60 o                         
  -3   2   5       1157.67       1189.69        38.57 o                         
  -2   2   5       7845.90       8104.39       105.21 o                         
  -1   2   5       5265.46       5541.90        66.46 o                         
   0   2   5       5139.01       5078.49       147.27 o                         
   1   2   5      24896.28      25298.16       225.31 o                         
   2   2   5       1720.65       1565.99        41.74 o                         
   3   2   5      10190.55       9971.52       193.35 o                         
   4   2   5      20821.26      21364.32       262.14 o                         
   5   2   5        510.25        420.80        49.05 o                         
   6   2   5       8384.59       8618.37       247.87 o                         
  -7   3   5        732.11        806.59        82.53 o                         
  -6   3   5        964.89       1012.08        83.11 o                         
  -5   3   5       2028.18       2090.02       107.25 o                         
  -4   3   5        792.23        808.79        31.18 o                         
  -3   3   5        623.29        631.31        26.85 o                         
  -2   3   5        925.99       1004.29        32.17 o                         
  -1   3   5          3.75         74.57        21.18 o                         
   0   3   5      10835.77      11037.99       123.94 o                         
   1   3   5       6993.70       7243.15        89.59 o                         
   2   3   5      28947.91      29020.33       276.91 o                         
   3   3   5      10295.97      10239.58       169.83 o                         
   4   3   5       3613.72       3680.13        91.62 o                         
   5   3   5       7558.94       7400.36       262.81 o                         
   6   3   5       1052.89       1054.92        90.04 o                         
  -6   4   5        824.79        863.06        80.47 o                         
  -5   4   5       5258.88       5179.16       173.83 o                         
  -4   4   5         13.00         22.59        11.93 o                         
  -3   4   5      26483.47      26691.11       233.26 o                         
  -2   4   5       8769.57       8615.34       103.48 o                         
  -1   4   5      29558.83      30377.25       310.94 o                         
   0   4   5      20940.97      21161.96       253.62 o                         
   1   4   5       8740.14       8919.32       114.60 o                         
   2   4   5         27.37         99.32        20.02 o                         
   3   4   5        923.61       1132.01        46.32 o                         
   4   4   5       5205.28       5207.65       113.63 o                         
   5   4   5        312.23        506.86        55.89 o                         
   6   4   5       2382.38       2355.45       241.50 o                         
  -6   5   5       1652.07       1734.67       114.03 o                         
  -5   5   5       4431.37       4452.93       165.97 o                         
  -4   5   5       7857.87       7660.09       115.25 o                         
  -3   5   5        335.93        381.86        23.64 o                         
  -2   5   5       9282.89       8993.93       124.35 o                         
  -1   5   5       8902.19       9052.57       107.53 o                         
   0   5   5        360.50        579.93        32.05 o                         
   1   5   5       8101.52       8458.66       122.47 o                         
   2   5   5        716.12        921.79        56.29 o                         
   3   5   5         12.90        249.37        28.26 o                         
   4   5   5         13.66         61.02        17.97 o                         
   5   5   5        899.98        960.46        76.52 o                         
   6   5   5       1999.53       2061.12       121.98 o                         
  -6   6   5        237.66        316.04        55.33 o                         
  -5   6   5        329.33        306.68        49.40 o                         
  -4   6   5       1155.23       1143.20        44.06 o                         
  -3   6   5       1222.12       1475.91        47.15 o                         
  -2   6   5       2222.63       2285.62        56.98 o                         
  -1   6   5       2493.42       2828.55        59.93 o                         
   0   6   5        683.58        660.61        35.23 o                         
   1   6   5      31442.82      30336.06       916.90 o                         
   2   6   5          8.43         45.62        18.41 o                         
   3   6   5      25698.11      24930.88       336.28 o                         
   4   6   5        557.31        489.42        43.53 o                         
   5   6   5       2019.01       1974.71       167.16 o                         
   6   6   5        179.55        170.52        43.47 o                         
  -6   7   5         58.84         35.37        31.71 o                         
  -5   7   5       2117.90       1931.82       116.20 o                         
  -4   7   5       4939.01       5013.54        97.94 o                         
  -3   7   5          0.19          4.00        13.40 o                         
  -2   7   5      15227.49      14969.66       194.09 o                         
  -1   7   5       4901.86       4835.67       117.28 o                         
   0   7   5      14921.19      15160.21       198.65 o                         
   1   7   5       1175.02       1123.93        64.91 o                         
   2   7   5       3927.89       3822.36        88.31 o                         
   3   7   5       4712.61       4565.56       111.93 o                         
   4   7   5       1484.94       1249.72        95.43 o                         
   5   7   5       8296.33       8902.03       353.54 o                         
  -6   8   5       5071.81       5308.54       179.37 o                         
  -5   8   5          0.41        -20.51        28.29 o                         
  -4   8   5       5756.99       5753.73       131.55 o                         
  -3   8   5        516.28        596.44        33.76 o                         
  -2   8   5       1189.80       1264.90        55.78 o                         
  -1   8   5          9.75         57.14        13.14 o                         
   0   8   5      12204.20      12013.67       229.22 o                         
   1   8   5       3618.99       3476.51        91.91 o                         
   2   8   5      10427.30      10344.55       197.11 o                         
   3   8   5       2735.24       2655.60        89.61 o                         
   4   8   5       1027.84       1029.02        82.24 o                         
   5   8   5         10.92         44.40        33.39 o                         
  -6   9   5        306.76        318.44        65.39 o                         
  -5   9   5        202.04        185.29        46.10 o                         
  -4   9   5      14266.62      13697.97       299.09 o                         
  -3   9   5        609.31        554.04        34.50 o                         
  -2   9   5      29483.04      29351.63       358.68 o                         
  -1   9   5       2638.16       2655.13        75.03 o                         
   0   9   5       7918.23       7681.21       165.23 o                         
   1   9   5        507.04        505.90        38.10 o                         
   2   9   5         36.26        501.36        37.24 o                         
   3   9   5          2.26         36.52        45.69 o                         
   4   9   5         29.91        136.89        40.94 o                         
   5   9   5        217.10        283.90        97.02 o                         
  -5  10   5       1057.15       1189.11       108.99 o                         
  -4  10   5       2725.25       2682.99        94.91 o                         
  -3  10   5         67.17        333.32        42.84 o                         
  -2  10   5        474.60        476.71        40.12 o                         
  -1  10   5        251.88        478.52        35.19 o                         
   0  10   5      10387.61       9911.61       141.74 o                         
   1  10   5        555.68        633.57        46.53 o                         
   2  10   5       1468.69       1409.71        67.48 o                         
   3  10   5       1175.55       1090.62        93.43 o                         
   4  10   5        128.25        132.96        42.10 o                         
   5  10   5        109.88        156.63        44.22 o                         
  -5  11   5       2316.49       2291.09       158.24 o                         
  -4  11   5          3.21        170.79        29.52 o                         
  -3  11   5       1246.17       1199.93        59.49 o                         
  -2  11   5        436.36        574.25        52.49 o                         
  -1  11   5        481.99        465.00        56.93 o                         
   0  11   5       1458.93       1540.43        51.01 o                         
   1  11   5        538.61        573.90        41.95 o                         
   2  11   5       4798.21       4613.41       143.24 o                         
   3  11   5        166.66        153.88        41.00 o                         
   4  11   5       2790.07       2821.32       160.76 o                         
  -4  12   5        460.23        582.43        96.30 o                         
  -3  12   5      10135.36       9532.28       217.52 o                         
  -2  12   5        188.73         59.50        32.28 o                         
  -1  12   5      10354.95      10181.97       896.46 o                         
   0  12   5         10.94         54.68        20.49 o                         
   1  12   5        130.51        264.06        28.65 o                         
   2  12   5         61.13         38.09        26.54 o                         
   3  12   5          1.72          6.66        22.77 o                         
   4  12   5        364.43        399.84        71.76 o                         
  -4  13   5          1.77         31.68        48.68 o                         
  -3  13   5        578.59        468.99        80.42 o                         
  -2  13   5         72.51         19.81        76.58 o                         
  -1  13   5       3880.17       4069.82       206.02 o                         
   0  13   5         75.13        146.68        51.82 o                         
   1  13   5       5540.83       5458.65       113.61 o                         
   2  13   5        121.85         85.95        25.33 o                         
   3  13   5       1275.55       1178.97        69.91 o                         
  -3  14   5       6600.67       6940.10       315.26 o                         
  -2  14   5         77.56        -34.08        47.95 o                         
  -1  14   5       5963.63       5626.01       413.04 o                         
   0  14   5        937.96        908.66        97.11 o                         
   1  14   5       1234.36       1352.86       120.01 o                         
   2  14   5         19.97        -17.63        49.09 o                         
   3  14   5          4.59        108.28        41.43 o                         
  -3  15   5        156.00        373.08        94.73 o                         
  -2  15   5        278.78        468.46        83.49 o                         
  -1  15   5        192.85        256.55        62.24 o                         
   0  15   5        683.93        541.36        79.02 o                         
   1  15   5        984.74        958.26       102.89 o                         
   2  15   5       2359.41       2251.73       172.33 o                         
  -1  16   5          4.75         95.39        88.87 o                         
   0  16   5       1022.48       1080.38       111.28 o                         
   1  16   5         20.94         49.28       102.45 o                         
  -6   0   6      12803.39      12630.35       435.59 o                         
  -4   0   6      59892.73      59572.14       629.13 o                         
  -2   0   6      86470.55      86899.84       810.92 o                         
   0   0   6       5013.10       5776.81       350.13 o                         
   2   0   6       1482.50       1379.68        50.94 o                         
   4   0   6       1125.73       1209.77        91.25 o                         
   6   0   6        684.33        764.15       100.15 o                         
  -7   1   6       1029.22       1033.32        93.86 o                         
  -6   1   6       3441.36       3296.72       148.41 o                         
  -5   1   6       1007.29        915.52        70.28 o                         
  -4   1   6         28.58         69.24        15.34 o                         
  -3   1   6        664.74        690.26        32.10 o                         
  -2   1   6      34442.59      35071.04       265.43 o                         
  -1   1   6      15240.04      15024.24       115.31 o                         
   0   1   6      50091.88      49515.03      2547.44 o                         
   1   1   6      21895.70      21152.39       221.48 o                         
   2   1   6       9370.42       9768.39       117.41 o                         
   3   1   6      11077.23      11377.86       206.67 o                         
   4   1   6        194.93        183.04        23.18 o                         
   5   1   6        454.92        448.33        49.94 o                         
   6   1   6         31.23        -16.56        35.41 o                         
  -6   2   6        334.28        384.52        49.94 o                         
  -5   2   6       1386.30       1184.96        80.09 o                         
  -4   2   6       4416.09       4414.13        81.47 o                         
  -3   2   6        323.11        347.61        20.81 o                         
  -2   2   6        571.49        552.46        31.82 o                         
  -1   2   6      10718.94      11066.91       155.50 o                         
   0   2   6       5077.83       4631.54        54.33 o                         
   1   2   6         68.26        100.06         9.31 o                         
   2   2   6      16273.80      16312.10       173.43 o                         
   3   2   6       6950.13       6924.09       130.62 o                         
   4   2   6       3350.44       3492.19        87.49 o                         
   5   2   6       8161.54       8807.56       225.82 o                         
   6   2   6        187.12        153.98        40.82 o                         
  -6   3   6         15.46         11.73        32.35 o                         
  -5   3   6       3277.53       3431.04       182.18 o                         
  -4   3   6        390.97        427.60        25.72 o                         
  -3   3   6      10060.63       9866.31       120.07 o                         
  -2   3   6        490.51        473.98        20.13 o                         
  -1   3   6         77.66        134.85        12.69 o                         
   0   3   6       1122.71       1138.48        43.55 o                         
   1   3   6      21032.75      20470.06       186.22 o                         
   2   3   6        122.83        111.77        15.29 o                         
   3   3   6      13168.78      13705.47       205.57 o                         
   4   3   6        849.04        791.93        42.39 o                         
   5   3   6         22.81        166.93        60.15 o                         
   6   3   6       1279.38       1485.27       100.75 o                         
  -6   4   6        349.23        413.08        54.72 o                         
  -5   4   6       2504.84       2411.20       161.28 o                         
  -4   4   6       3271.56       3329.43        83.45 o                         
  -3   4   6       5007.21       5185.02        85.18 o                         
  -2   4   6       5870.07       5989.91        87.60 o                         
  -1   4   6      35488.80      35154.30       275.43 o                         
   0   4   6       2233.83       2468.78        77.54 o                         
   1   4   6      23915.52      23716.99       221.47 o                         
   2   4   6       1320.55       1524.65        66.16 o                         
   3   4   6        199.62        351.49        34.22 o                         
   4   4   6       3243.00       3244.91        88.95 o                         
   5   4   6        193.63        198.63        38.20 o                         
  -6   5   6       1370.79       1402.72       111.08 o                         
  -5   5   6      19015.07      18002.68       367.35 o                         
  -4   5   6        327.83        399.99        26.60 o                         
  -3   5   6      37071.53      37999.32       308.34 o                         
  -2   5   6       1896.54       1967.44        51.40 o                         
  -1   5   6      17149.36      16985.05       171.91 o                         
   0   5   6       1596.35       1717.90        50.80 o                         
   1   5   6        123.42        298.36        25.34 o                         
   2   5   6       1884.78       2051.87        83.94 o                         
   3   5   6        277.20        313.23        37.80 o                         
   4   5   6       5803.46       5502.87       138.38 o                         
   5   5   6         23.53         19.53        30.15 o                         
  -6   6   6       1982.23       2050.81       127.56 o                         
  -5   6   6         16.72         31.57        31.86 o                         
  -4   6   6         14.29        274.11        34.81 o                         
  -3   6   6       2409.14       2444.31        62.57 o                         
  -2   6   6        410.67        684.19        33.53 o                         
  -1   6   6       9770.90       9553.65       125.77 o                         
   0   6   6      15144.73      15216.21       224.47 o                         
   1   6   6       8454.67       7633.05       318.36 o                         
   2   6   6      19678.33      19450.69       257.25 o                         
   3   6   6       3327.77       3343.78        89.90 o                         
   4   6   6       2275.85       2030.96       143.75 o                         
   5   6   6        347.28        524.44        61.17 o                         
  -6   7   6        938.94        919.96        89.61 o                         
  -5   7   6         17.83         35.42        42.58 o                         
  -4   7   6        255.70        242.46        25.02 o                         
  -3   7   6        539.90        548.39        31.68 o                         
  -2   7   6       2959.92       3014.60        74.24 o                         
  -1   7   6         79.04         68.89        13.70 o                         
   0   7   6       1647.88       1765.86        61.42 o                         
   1   7   6        178.49        280.83        33.21 o                         
   2   7   6       3560.45       3418.07        87.44 o                         
   3   7   6       1349.82       1211.33        57.62 o                         
   4   7   6       9847.80       9552.26       349.49 o                         
   5   7   6       3397.61       3396.64       154.43 o                         
  -6   8   6         68.51         23.94        51.01 o                         
  -5   8   6       1498.55       1310.06       103.09 o                         
  -4   8   6       2123.32       1987.32        93.92 o                         
  -3   8   6        156.28        148.03        20.20 o                         
  -2   8   6        450.07        487.79        33.27 o                         
  -1   8   6       1980.89       1920.65        52.52 o                         
   0   8   6       1959.06       1927.12        60.44 o                         
   1   8   6         26.19         73.71        22.57 o                         
   2   8   6       4154.56       4016.69        86.83 o                         
   3   8   6        546.76        571.06        43.35 o                         
   4   8   6        160.82        369.39        53.32 o                         
   5   8   6        144.35        165.97        44.29 o                         
  -5   9   6        849.62        851.83        95.05 o                         
  -4   9   6        105.23        120.97        25.77 o                         
  -3   9   6       5020.93       4898.96       145.23 o                         
  -2   9   6       1270.29       1187.25        54.38 o                         
  -1   9   6        928.47        939.84        37.31 o                         
   0   9   6       4684.02       4660.54        96.09 o                         
   1   9   6        727.50        834.31        45.19 o                         
   2   9   6       1781.88       1814.12        69.37 o                         
   3   9   6          4.12        243.64        45.25 o                         
   4   9   6        588.15        487.70        62.49 o                         
   5   9   6       2410.10       2289.21       136.20 o                         
  -5  10   6       1541.23       1483.02       237.84 o                         
  -4  10   6       3339.58       3455.50       289.16 o                         
  -3  10   6         71.25        113.37        25.48 o                         
  -2  10   6       3542.58       3705.50       100.47 o                         
  -1  10   6       1035.32       1096.13        52.52 o                         
   0  10   6       5679.47       5417.11       104.30 o                         
   1  10   6         41.08        111.03        19.42 o                         
   2  10   6       1704.55       1534.53        73.51 o                         
   3  10   6       3775.08       3503.83       122.42 o                         
   4  10   6         69.88         81.65        37.32 o                         
  -5  11   6        329.53        453.52        77.74 o                         
  -4  11   6        203.30        270.95        63.72 o                         
  -3  11   6        657.02        741.19        65.83 o                         
  -2  11   6         18.81         45.51        24.76 o                         
  -1  11   6       2327.44       2339.57        98.83 o                         
   0  11   6         21.69         68.67        15.17 o                         
   1  11   6       7135.72       6762.88       136.00 o                         
   2  11   6       3111.20       2910.61       114.68 o                         
   3  11   6       1696.56       1674.52        89.32 o                         
   4  11   6       3937.36       4347.28       199.43 o                         
  -4  12   6       1731.89       1941.62       181.34 o                         
  -3  12   6          2.96         -9.10        25.99 o                         
  -2  12   6       1276.45       1117.63        83.54 o                         
  -1  12   6         49.16         17.93        34.52 o                         
   0  12   6         23.56        202.66        25.82 o                         
   1  12   6        909.94        921.36        52.59 o                         
   2  12   6        424.94        575.89        50.63 o                         
   3  12   6       1664.19       1595.61        91.87 o                         
  -4  13   6        283.43        258.35        68.96 o                         
  -3  13   6         36.43         10.33        39.82 o                         
  -2  13   6        235.51        131.10        50.91 o                         
  -1  13   6          3.22          7.47        35.56 o                         
   0  13   6        655.25        616.03        49.38 o                         
   1  13   6        562.41        585.68        45.45 o                         
   2  13   6        492.12        577.49        48.25 o                         
   3  13   6        195.64        155.11        35.20 o                         
  -3  14   6          2.62          7.00        56.29 o                         
  -2  14   6        191.51         92.12       147.72 o                         
  -1  14   6        210.27        307.69        98.83 o                         
   0  14   6        237.28        335.25        63.42 o                         
   1  14   6          1.27        -14.83        33.99 o                         
   2  14   6         56.16         65.91        40.56 o                         
  -2  15   6         47.77         43.65        45.76 o                         
  -1  15   6        605.16        642.26        85.36 o                         
   0  15   6        194.98        182.27        51.55 o                         
   1  15   6       3433.52       3442.77       188.65 o                         
  -5   0   7      13781.76      13921.18       422.25 o                         
  -3   0   7      27050.46      27194.00       509.75 o                         
  -1   0   7      15791.47      14704.65       657.94 o                         
   1   0   7       1036.68        934.24        45.48 o                         
   3   0   7       6465.54       6286.36       200.34 o                         
   5   0   7       8070.90       7848.50       295.88 o                         
  -6   1   7        982.24        962.27        81.16 o                         
  -5   1   7       4357.14       4402.75       156.60 o                         
  -4   1   7        701.39        718.17        38.61 o                         
  -3   1   7         70.95         80.81        12.08 o                         
  -2   1   7        752.39        813.35        26.08 o                         
  -1   1   7       8545.92       8291.22       114.28 o                         
   0   1   7      11366.80      11380.01       353.35 o                         
   1   1   7       1250.82       1287.09        27.45 o                         
   2   1   7       6556.32       6589.62        90.73 o                         
   3   1   7        109.85        172.18        25.20 o                         
   4   1   7        742.26        717.11        34.76 o                         
   5   1   7         64.26        178.58        37.05 o                         
  -6   2   7       2548.83       2519.07       131.32 o                         
  -5   2   7          0.94        -35.73        35.73 o                         
  -4   2   7        401.25        421.89        31.17 o                         
  -3   2   7       1053.90       1187.91        37.46 o                         
  -2   2   7        450.58        491.89        20.54 o                         
  -1   2   7        206.41        198.29        11.84 o                         
   0   2   7          2.07         31.25         4.91 o                         
   1   2   7       1229.20       1116.30        26.47 o                         
   2   2   7      11431.96      11565.16       141.24 o                         
   3   2   7        331.27        399.11        35.40 o                         
   4   2   7       9009.32       9310.91       192.17 o                         
   5   2   7        586.63        640.90        59.42 o                         
  -6   3   7         43.99         39.93        30.50 o                         
  -5   3   7       1632.13       1551.49        93.62 o                         
  -4   3   7       4474.42       4553.74       101.66 o                         
  -3   3   7       2795.60       2976.08        62.34 o                         
  -2   3   7       1003.84       1053.75        28.32 o                         
  -1   3   7       6263.23       6233.04        99.97 o                         
   0   3   7       5049.80       4768.45        54.88 o                         
   1   3   7       2815.86       2830.35        73.05 o                         
   2   3   7       3902.17       3925.94        84.76 o                         
   3   3   7       1805.38       1944.11        67.85 o                         
   4   3   7        337.46        469.74        34.15 o                         
   5   3   7        313.89        364.14        46.21 o                         
  -6   4   7       3769.88       3787.74       165.87 o                         
  -5   4   7       6672.29       6501.67       200.36 o                         
  -4   4   7        614.59        628.12        39.39 o                         
  -3   4   7       7436.88       7647.70       150.21 o                         
  -2   4   7       4590.92       4642.31        71.03 o                         
  -1   4   7        583.50        700.42        27.00 o                         
   0   4   7       3148.45       3021.23        63.17 o                         
   1   4   7        947.23        985.46        34.32 o                         
   2   4   7         27.95        491.30        48.87 o                         
   3   4   7        149.86        192.75        24.57 o                         
   4   4   7        607.32        862.59        46.31 o                         
   5   4   7        519.77        618.33        61.92 o                         
  -6   5   7       2484.99       2646.05       141.20 o                         
  -5   5   7        389.08        388.22        52.53 o                         
  -4   5   7      15663.45      15555.88       220.26 o                         
  -3   5   7       3661.41       4030.56        73.97 o                         
  -2   5   7      20668.14      20917.45       204.95 o                         
  -1   5   7      11014.94      10882.72       125.19 o                         
   0   5   7       9611.14       9840.41       228.36 o                         
   1   5   7        604.24        610.51        35.77 o                         
   2   5   7       3884.58       4011.04       102.86 o                         
   3   5   7       2661.34       2660.26        75.93 o                         
   4   5   7       4781.43       4841.91       331.24 o                         
   5   5   7       1555.46       1654.06       100.42 o                         
  -6   6   7       1565.32       1662.73       115.12 o                         
  -5   6   7         11.05        151.86        36.01 o                         
  -4   6   7       1823.30       1795.25        80.69 o                         
  -3   6   7        123.84        289.60        24.14 o                         
  -2   6   7        272.44        336.30        24.61 o                         
  -1   6   7      11422.66      11160.75       158.15 o                         
   0   6   7        604.51        630.22        34.95 o                         
   1   6   7      25223.23      23045.43       277.44 o                         
   2   6   7       1427.96       1546.92        65.50 o                         
   3   6   7       5096.43       4986.32       128.26 o                         
   4   6   7       2284.02       2577.68       119.41 o                         
   5   6   7        203.62        291.24        67.82 o                         
  -6   7   7       1421.47       1383.49        89.09 o                         
  -5   7   7        523.16        438.85        48.57 o                         
  -4   7   7       2102.43       1954.17        90.65 o                         
  -3   7   7       1019.76       1022.58        44.13 o                         
  -2   7   7        257.51        201.16        21.88 o                         
  -1   7   7       2949.94       2740.13        62.72 o                         
   0   7   7       2492.00       2434.64        70.90 o                         
   1   7   7       1200.95       1125.92        64.42 o                         
   2   7   7       2303.16       2243.37        68.04 o                         
   3   7   7      10339.85      10317.72       178.07 o                         
   4   7   7         84.45        193.46        40.38 o                         
   5   7   7       4514.45       4364.62       176.66 o                         
  -5   8   7        688.90        600.07        70.99 o                         
  -4   8   7       3255.48       3070.70       148.16 o                         
  -3   8   7       1561.69       1533.06        59.36 o                         
  -2   8   7      13151.76      12736.85       182.25 o                         
  -1   8   7        232.73        244.80        20.10 o                         
   0   8   7       9080.29       8635.87       151.84 o                         
   1   8   7       2321.53       2176.44        69.55 o                         
   2   8   7        136.44        216.47        28.03 o                         
   3   8   7        230.46        299.12        32.04 o                         
   4   8   7       1237.38       1522.62       143.35 o                         
  -5   9   7        408.50        362.76        62.31 o                         
  -4   9   7       7846.27       7581.99       252.61 o                         
  -3   9   7         18.73         56.18        17.99 o                         
  -2   9   7       1307.74       1212.30        56.11 o                         
  -1   9   7         10.25         75.67        15.38 o                         
   0   9   7       4280.18       4426.91        93.88 o                         
   1   9   7        271.20        468.42        34.20 o                         
   2   9   7       5513.80       5118.52       106.33 o                         
   3   9   7         44.89        283.44        38.69 o                         
   4   9   7         24.01         54.57        35.28 o                         
  -5  10   7        763.92        713.97        87.95 o                         
  -4  10   7        589.26        514.47        74.30 o                         
  -3  10   7       3005.91       3025.48       112.66 o                         
  -2  10   7       8518.61       7800.81       175.83 o                         
  -1  10   7       7790.88       7559.42       137.72 o                         
   0  10   7       2574.37       2464.11        70.22 o                         
   1  10   7      11597.27      10924.62       169.35 o                         
   2  10   7        732.75        676.91        48.62 o                         
   3  10   7       3850.32       3810.36       133.40 o                         
   4  10   7       4082.30       3852.70       177.34 o                         
  -4  11   7          1.25         98.76        47.24 o                         
  -3  11   7       2620.48       2271.01       141.22 o                         
  -2  11   7       3085.28       2765.69       140.34 o                         
  -1  11   7       2429.00       2266.99        91.55 o                         
   0  11   7       9972.16       9885.14       174.62 o                         
   1  11   7         75.83         77.58        22.18 o                         
   2  11   7       9979.80       9391.96       211.11 o                         
   3  11   7       4175.13       4165.29       162.04 o                         
  -4  12   7        250.43        209.98       129.91 o                         
  -3  12   7       1675.61       1648.68       138.86 o                         
  -2  12   7        373.38        337.24        40.52 o                         
  -1  12   7       1276.22       1139.16        99.76 o                         
   0  12   7         14.94         28.24        22.44 o                         
   1  12   7       3862.24       3678.13       116.67 o                         
   2  12   7       1560.10       1744.48        87.60 o                         
   3  12   7        922.51        963.09        73.52 o                         
  -3  13   7       4859.65       4588.77       238.32 o                         
  -2  13   7        263.26        262.37        61.45 o                         
  -1  13   7       6760.22       6942.51       254.80 o                         
   0  13   7         63.92         91.72        19.80 o                         
   1  13   7        986.28        985.28        54.40 o                         
   2  13   7         90.35        128.56        27.61 o                         
  -3  14   7       1077.34       1226.45       102.80 o                         
  -2  14   7        722.64        805.98       136.93 o                         
  -1  14   7        248.89        282.03        60.39 o                         
   0  14   7        148.20        326.11        63.52 o                         
   1  14   7       3570.50       3678.36       185.30 o                         
   2  14   7        338.86        277.01        59.35 o                         
  -1  15   7        931.75        974.02       102.40 o                         
   0  15   7       3401.84       3344.20       179.56 o                         
  -6   0   8       4620.65       4852.15       261.13 o                         
  -4   0   8      12073.27      12387.56       305.76 o                         
  -2   0   8        427.24        385.04        25.91 o                         
   0   0   8       2948.28       3067.94       257.22 o                         
   2   0   8        471.11        450.68        37.11 o                         
   4   0   8       7940.23       8015.17       223.67 o                         
  -6   1   8        253.41        228.63        44.45 o                         
  -5   1   8        943.13        975.09        73.98 o                         
  -4   1   8       1865.64       1770.88        60.05 o                         
  -3   1   8       6690.15       6790.08        97.28 o                         
  -2   1   8       4893.67       5144.27        67.32 o                         
  -1   1   8      13463.16      11577.87       250.72 o                         
   0   1   8        112.36        199.66        57.23 o                         
   1   1   8      15308.18      13364.98       376.11 o                         
   2   1   8       8117.71       8333.66       112.52 o                         
   3   1   8       1383.85       1605.34        67.48 o                         
   4   1   8       3289.55       3179.99        82.73 o                         
   5   1   8         57.38        203.87        36.05 o                         
  -6   2   8        242.07        247.67        45.26 o                         
  -5   2   8          5.90          3.85        17.58 o                         
  -4   2   8        983.66        943.43        44.57 o                         
  -3   2   8       3115.85       3200.61        64.35 o                         
  -2   2   8       5887.63       6026.00        70.84 o                         
  -1   2   8        255.16        268.34        16.74 o                         
   0   2   8      13819.76      13193.82       380.83 o                         
   1   2   8       8275.01       8246.87       135.44 o                         
   2   2   8       2534.25       2538.15        57.08 o                         
   3   2   8      21330.56      22412.21       407.04 o                         
   4   2   8        185.39        207.54        22.39 o                         
   5   2   8       5537.43       5829.73       178.81 o                         
  -6   3   8        393.01        331.42        79.09 o                         
  -5   3   8        491.68        457.01        53.76 o                         
  -4   3   8         35.96         22.24        13.91 o                         
  -3   3   8        127.31        124.04        16.03 o                         
  -2   3   8        946.62       1006.33        31.38 o                         
  -1   3   8      12870.48      12829.51       271.21 o                         
   0   3   8       8798.92       6716.51       631.26 o                         
   1   3   8      15536.18      15049.38       230.75 o                         
   2   3   8       9543.81       9572.46       124.90 o                         
   3   3   8         51.41         51.02        20.44 o                         
   4   3   8       6656.12       6926.98       173.57 o                         
   5   3   8       3616.63       3511.54       138.90 o                         
  -6   4   8       3928.82       4186.08       176.98 o                         
  -5   4   8        126.46        132.77        45.44 o                         
  -4   4   8      12260.31      12488.44       187.37 o                         
  -3   4   8       5551.53       5603.44        86.63 o                         
  -2   4   8       9624.16      10268.61       117.76 o                         
  -1   4   8       5348.59       5468.73        75.10 o                         
   0   4   8       1867.12       1963.97        52.85 o                         
   1   4   8       1614.30       1693.71        54.67 o                         
   2   4   8        245.77        550.22        29.67 o                         
   3   4   8       5577.81       5631.15       122.95 o                         
   4   4   8        128.28        282.80        33.05 o                         
   5   4   8        667.61        659.04        61.66 o                         
  -6   5   8        889.93        856.86       105.49 o                         
  -5   5   8       2856.26       2846.04       135.71 o                         
  -4   5   8        465.82        486.58        34.56 o                         
  -3   5   8       1969.34       1945.58        56.25 o                         
  -2   5   8       6440.80       7008.85       110.82 o                         
  -1   5   8         51.62        196.63        17.41 o                         
   0   5   8       1776.09       2151.52        49.38 o                         
   1   5   8         61.30        162.13        16.65 o                         
   2   5   8       1017.48       1129.33        54.79 o                         
   3   5   8       1369.75       1421.95        53.19 o                         
   4   5   8       1014.99       1035.67        69.48 o                         
   5   5   8       3934.08       3989.88       214.86 o                         
  -6   6   8         17.83         82.69        33.10 o                         
  -5   6   8        391.67        348.61        42.36 o                         
  -4   6   8        290.93        440.43        45.54 o                         
  -3   6   8        352.78        364.98        27.01 o                         
  -2   6   8       4943.54       5103.65        88.11 o                         
  -1   6   8         12.21         55.91        12.26 o                         
   0   6   8      25528.37      24992.27       444.71 o                         
   1   6   8        380.88        380.20        27.63 o                         
   2   6   8      14257.24      14100.92       328.08 o                         
   3   6   8        721.51        673.58        38.20 o                         
   4   6   8        227.42        213.50        38.60 o                         
  -5   7   8       3716.82       3758.80       168.02 o                         
  -4   7   8        396.59        332.86        39.91 o                         
  -3   7   8       6378.91       6187.53       115.33 o                         
  -2   7   8       2267.08       2263.89        69.54 o                         
  -1   7   8       4683.44       4630.35       106.68 o                         
   0   7   8        155.32        263.53        30.58 o                         
   1   7   8        962.16        898.77        48.73 o                         
   2   7   8       9337.03       9126.99       149.52 o                         
   3   7   8        683.15        538.49        36.39 o                         
   4   7   8       7511.52       8106.33       230.77 o                         
  -5   8   8        398.79        417.90        71.58 o                         
  -4   8   8         78.43        106.79        40.58 o                         
  -3   8   8       4259.49       4046.49        97.56 o                         
  -2   8   8        484.48        476.91        35.02 o                         
  -1   8   8      11091.48      10723.31       177.97 o                         
   0   8   8       3277.33       3315.89        87.62 o                         
   1   8   8       6117.76       5925.19       114.36 o                         
   2   8   8        784.93        703.56        41.10 o                         
   3   8   8        767.78        836.20        65.81 o                         
   4   8   8        411.63        341.26        53.06 o                         
  -5   9   8       9190.96       9147.75       304.41 o                         
  -4   9   8        234.03        211.36        48.98 o                         
  -3   9   8      10875.74      10103.14       183.66 o                         
  -2   9   8       1062.00        967.62        50.05 o                         
  -1   9   8        763.71        994.00        41.14 o                         
   0   9   8          6.22         29.16        16.50 o                         
   1   9   8        696.06       1025.77        48.48 o                         
   2   9   8         35.74        109.47        21.80 o                         
   3   9   8          2.27         70.02        29.97 o                         
   4   9   8        182.46        258.01        40.23 o                         
  -4  10   8          1.89        119.87        47.90 o                         
  -3  10   8       2251.34       2058.42       112.34 o                         
  -2  10   8        192.20        248.96        45.11 o                         
  -1  10   8       6029.55       5660.68       162.47 o                         
   0  10   8        726.24        715.17        38.79 o                         
   1  10   8        113.36        117.01        20.08 o                         
   2  10   8        981.99        968.53        56.30 o                         
   3  10   8        529.89        508.83        53.95 o                         
  -4  11   8         14.83         66.99        42.28 o                         
  -3  11   8         42.10        149.10        47.82 o                         
  -2  11   8       1111.76        993.62        60.73 o                         
  -1  11   8       2852.81       2861.03        99.77 o                         
   0  11   8        166.34        202.05        24.32 o                         
   1  11   8       3860.17       3696.17       112.77 o                         
   2  11   8        353.38        329.59        36.60 o                         
   3  11   8       1626.40       1391.32        86.79 o                         
  -3  12   8          5.77         -9.58        40.38 o                         
  -2  12   8       2885.53       2609.51       151.66 o                         
  -1  12   8         17.69         -4.92        30.37 o                         
   0  12   8        122.86        180.23        26.20 o                         
   1  12   8        222.57        283.72        33.95 o                         
   2  12   8          7.13         59.92        25.77 o                         
  -3  13   8          7.68        -44.36        47.49 o                         
  -2  13   8       5109.30       5090.09       221.20 o                         
  -1  13   8        178.68        126.62        42.57 o                         
   0  13   8       3420.66       3567.54       102.34 o                         
   1  13   8         41.18         47.22        21.68 o                         
   2  13   8        572.75        536.00        56.98 o                         
  -2  14   8       1589.57       1654.00       131.58 o                         
  -1  14   8        355.47        327.37        58.72 o                         
   0  14   8         66.33        129.91        42.47 o                         
   1  14   8        174.68        153.77        45.60 o                         
  -5   0   9      21010.75      21740.73       568.11 o                         
  -3   0   9      14213.53      14951.72       253.31 o                         
  -1   0   9        383.03        364.82        77.90 o                         
   1   0   9       2574.37       2447.25       247.19 o                         
   3   0   9         50.54         61.11        24.09 o                         
   5   0   9       1139.08       1182.87       107.69 o                         
  -6   1   9        251.17        189.56        42.97 o                         
  -5   1   9       2095.62       2428.69       117.77 o                         
  -4   1   9        527.70        475.70        32.10 o                         
  -3   1   9      23244.17      24204.28       250.11 o                         
  -2   1   9      10714.38      10895.73       103.92 o                         
  -1   1   9      17295.83      16862.68       390.23 o                         
   0   1   9      13297.78      13306.54       393.39 o                         
   1   1   9        880.41        874.84        60.27 o                         
   2   1   9       5774.12       5805.58       129.31 o                         
   3   1   9       1094.47       1066.12        49.81 o                         
   4   1   9          9.73         58.37        16.22 o                         
   5   1   9          0.99          2.70        36.15 o                         
  -6   2   9        100.42         50.52        34.55 o                         
  -5   2   9       1016.80        998.28        60.55 o                         
  -4   2   9       1149.07       1173.04        49.63 o                         
  -3   2   9        330.95        320.81        24.17 o                         
  -2   2   9       2792.63       2929.62        51.72 o                         
  -1   2   9       8314.02       8203.35       263.70 o                         
   0   2   9       1620.32       1658.99       133.88 o                         
   1   2   9      11738.45      11047.45       243.13 o                         
   2   2   9      10837.71      11190.08       254.03 o                         
   3   2   9       1358.91       1378.91        60.24 o                         
   4   2   9       6067.97       6821.14       172.83 o                         
   5   2   9         10.85         74.05        57.47 o                         
  -6   3   9       1991.65       1879.14       116.74 o                         
  -5   3   9        425.59        345.30        45.09 o                         
  -4   3   9       1659.03       1590.22        60.73 o                         
  -3   3   9        174.85        162.44        15.16 o                         
  -2   3   9       3340.21       3592.39        62.32 o                         
  -1   3   9         90.99         84.82        17.31 o                         
   0   3   9      16791.55      16207.22       426.66 o                         
   1   3   9       1248.09       1112.18        55.09 o                         
   2   3   9       4998.62       5240.26       159.00 o                         
   3   3   9       1884.58       1960.69        74.04 o                         
   4   3   9        377.99        480.46        63.07 o                         
  -6   4   9          5.12         34.33        33.88 o                         
  -5   4   9       1906.78       1868.94       106.04 o                         
  -4   4   9       6942.05       6829.94       165.91 o                         
  -3   4   9       2597.45       2719.59        72.40 o                         
  -2   4   9      17469.09      18092.36       196.35 o                         
  -1   4   9       1391.81       1400.83        39.64 o                         
   0   4   9       5075.81       4705.81       161.27 o                         
   1   4   9       1808.05       1870.28        40.66 o                         
   2   4   9        471.95        574.18        29.57 o                         
   3   4   9       4179.92       4088.67        97.64 o                         
   4   4   9        158.56        208.77        43.19 o                         
  -5   5   9          1.18         41.87        24.59 o                         
  -4   5   9      10488.85      10269.34       176.22 o                         
  -3   5   9       1424.99       1536.55        57.23 o                         
  -2   5   9       1852.69       1943.17        51.94 o                         
  -1   5   9        203.84        358.96        19.29 o                         
   0   5   9        743.37        746.60        25.00 o                         
   1   5   9       2917.29       3006.09        60.78 o                         
   2   5   9        284.61        175.22        44.42 o                         
   3   5   9       3438.46       3480.06       108.23 o                         
   4   5   9        148.77        163.38        33.06 o                         
  -5   6   9          1.85         63.91        32.67 o                         
  -4   6   9       2556.79       2491.19        84.41 o                         
  -3   6   9       1456.20       1494.52        60.89 o                         
  -2   6   9       5664.73       5688.23        95.76 o                         
  -1   6   9      11759.05      11545.11       148.02 o                         
   0   6   9       3520.91       3355.38        84.30 o                         
   1   6   9       8329.98       7973.73       180.13 o                         
   2   6   9       1032.59       1078.17        61.50 o                         
   3   6   9         50.76         56.58        16.26 o                         
   4   6   9         22.21         58.35        24.08 o                         
  -5   7   9         25.39         18.28        30.14 o                         
  -4   7   9        722.23        665.42        56.39 o                         
  -3   7   9       1749.96       1642.74        72.50 o                         
  -2   7   9        208.06        155.54        18.79 o                         
  -1   7   9          2.60         83.91        19.97 o                         
   0   7   9        581.80        526.63        37.97 o                         
   1   7   9       6311.95       6072.46       105.80 o                         
   2   7   9       1951.26       1763.65        60.61 o                         
   3   7   9       8284.44       8093.01       200.01 o                         
   4   7   9       3277.40       3332.00       126.20 o                         
  -5   8   9        817.60        608.59        75.39 o                         
  -4   8   9         10.66          6.58        36.47 o                         
  -3   8   9         18.58         32.85        31.85 o                         
  -2   8   9        787.10        781.81        45.60 o                         
  -1   8   9       2711.99       2559.76        66.67 o                         
   0   8   9         40.09         27.48        14.31 o                         
   1   8   9       2197.59       2128.90        64.70 o                         
   2   8   9        218.08        269.85        28.26 o                         
   3   8   9         25.04        120.29        37.62 o                         
  -4   9   9       2090.31       2067.53       278.36 o                         
  -3   9   9        979.28        965.63        59.80 o                         
  -2   9   9        101.75        197.98        26.72 o                         
  -1   9   9       2452.02       2283.53        83.78 o                         
   0   9   9        185.24        272.81        23.47 o                         
   1   9   9        472.76        490.93        33.51 o                         
   2   9   9        646.03        688.19        45.80 o                         
   3   9   9        281.57        193.56        35.40 o                         
  -4  10   9        217.70        217.10        55.49 o                         
  -3  10   9       1419.73       1477.48       228.13 o                         
  -2  10   9        388.84        366.77        35.28 o                         
  -1  10   9       2132.72       2009.47        89.43 o                         
   0  10   9        284.60        291.37        40.85 o                         
   1  10   9        403.94        369.79        29.48 o                         
   2  10   9       3131.07       2780.26       107.16 o                         
   3  10   9         36.96         16.01        26.11 o                         
  -4  11   9        489.01        440.21        75.02 o                         
  -3  11   9         17.40         40.34        34.67 o                         
  -2  11   9       1729.69       1781.85       117.52 o                         
  -1  11   9        129.09        127.06        28.59 o                         
   0  11   9       4138.25       3844.69       110.17 o                         
   1  11   9       3013.52       2992.91       101.83 o                         
   2  11   9        254.59        242.79        34.79 o                         
  -3  12   9        411.77        450.24        73.10 o                         
  -2  12   9         83.68        122.87        45.02 o                         
  -1  12   9          0.89        109.77        36.09 o                         
   0  12   9        913.85        985.64        56.21 o                         
   1  12   9          6.78         80.24        22.74 o                         
   2  12   9       1275.55       1330.60        73.69 o                         
  -2  13   9         15.99         41.38        37.83 o                         
  -1  13   9        141.50        131.46        60.41 o                         
   0  13   9        567.10        558.15        43.03 o                         
   1  13   9        660.13        692.01        58.62 o                         
  -4   0  10       9632.59       9671.20       503.86 o                         
  -2   0  10       2698.67       2779.06        50.86 o                         
   0   0  10        463.92        417.61       108.01 o                         
   2   0  10       6026.45       6106.19       398.31 o                         
   4   0  10       6418.90       7562.88       510.13 o                         
  -5   1  10        314.22        324.72        47.54 o                         
  -4   1  10        920.82        922.45        68.84 o                         
  -3   1  10        830.22        885.54        36.05 o                         
  -2   1  10       4632.90       4410.72        74.53 o                         
  -1   1  10       6103.42       5781.18       505.68 o                         
   0   1  10        231.80        300.11        62.33 o                         
   1   1  10       1923.18       1847.16       151.16 o                         
   2   1  10          5.39         85.38        15.59 o                         
   3   1  10        119.46        116.29        43.74 o                         
   4   1  10        884.89       1271.76       174.87 o                         
  -5   2  10         13.31          9.38        56.48 o                         
  -4   2  10        368.54        352.22        27.14 o                         
  -3   2  10        468.24        473.85        24.87 o                         
  -2   2  10        246.47        208.10        23.60 o                         
  -1   2  10        645.99        662.40       128.55 o                         
   0   2  10        618.10        625.76        84.64 o                         
   1   2  10       9816.64       9845.26       475.80 o                         
   2   2  10         28.77         75.97        14.54 o                         
   3   2  10       5467.68       5945.53       197.86 o                         
   4   2  10        413.61        593.09       277.09 o                         
  -5   3  10       1729.19       1855.23       104.99 o                         
  -4   3  10        897.25        961.71        51.03 o                         
  -3   3  10         10.48         29.83        13.68 o                         
  -2   3  10       2185.31       2297.99        50.79 o                         
  -1   3  10       3965.84       3491.80       324.76 o                         
   0   3  10        856.39        736.75       105.58 o                         
   1   3  10        759.21        778.27        67.97 o                         
   2   3  10        919.83        937.43        30.84 o                         
   3   3  10       1562.54       1788.98        67.71 o                         
   4   3  10        160.50        403.43       138.78 o                         
  -5   4  10        177.75        187.13        40.88 o                         
  -4   4  10       1362.87       1383.80        51.82 o                         
  -3   4  10       3805.11       3771.09        86.59 o                         
  -2   4  10         38.18         57.14        11.48 o                         
  -1   4  10       1174.84       1186.94        34.60 o                         
   0   4  10        609.53        341.52        47.41 o                         
   1   4  10        115.90        318.91        25.65 o                         
   2   4  10          2.32         12.81        15.09 o                         
   3   4  10         20.10        138.67        23.58 o                         
   4   4  10        867.16       1180.69        91.35 o                         
  -5   5  10       7256.01       7314.99       185.36 o                         
  -4   5  10       2293.00       2431.78        79.77 o                         
  -3   5  10       7021.45       7233.88       132.48 o                         
  -2   5  10       2518.62       2611.14        62.78 o                         
  -1   5  10       3551.79       3635.75        69.91 o                         
   0   5  10        300.60        264.50        21.46 o                         
   1   5  10       2516.12       2299.53        62.63 o                         
   2   5  10       2894.31       2699.08        69.36 o                         
   3   5  10       3339.99       3303.93       102.09 o                         
   4   5  10        432.18        555.45        66.58 o                         
  -5   6  10        269.24        310.36        53.84 o                         
  -4   6  10        706.66        660.97        66.11 o                         
  -3   6  10         43.94         66.34        18.12 o                         
  -2   6  10      10179.00      10297.23       141.64 o                         
  -1   6  10       1239.53       1237.16        43.40 o                         
   0   6  10      12728.74      12303.57       294.03 o                         
   1   6  10       1985.22       2082.94        65.06 o                         
   2   6  10        748.08        762.43        43.01 o                         
   3   6  10       2661.77       2967.43       102.53 o                         
  -5   7  10        206.40        175.68        41.19 o                         
  -4   7  10        910.55        895.46        78.59 o                         
  -3   7  10         42.26         29.13        29.05 o                         
  -2   7  10        358.07        319.63        25.61 o                         
  -1   7  10       1579.80       1647.55        47.69 o                         
   0   7  10       3572.93       3664.07        74.03 o                         
   1   7  10        407.41        443.93        33.76 o                         
   2   7  10       8372.81       8074.30       153.87 o                         
   3   7  10        143.78         98.36        42.27 o                         
  -4   8  10        234.75        161.06        77.78 o                         
  -3   8  10       5381.03       5075.04       207.92 o                         
  -2   8  10        504.28        492.44        33.76 o                         
  -1   8  10       1273.68       1330.33        51.45 o                         
   0   8  10       1014.91       1029.78        46.69 o                         
   1   8  10       1289.32       1251.09        46.07 o                         
   2   8  10         30.00        155.17        37.52 o                         
   3   8  10        989.56       1038.02       104.57 o                         
  -4   9  10        223.57        187.80        44.53 o                         
  -3   9  10         66.74         95.39        86.27 o                         
  -2   9  10         78.72        125.70        26.43 o                         
  -1   9  10       4129.24       3977.37       102.51 o                         
   0   9  10        404.04        519.69        31.32 o                         
   1   9  10       1551.80       1530.49        55.93 o                         
   2   9  10        123.51        195.03        30.01 o                         
   3   9  10        524.57        254.75       168.18 o                         
  -3  10  10       2915.50       2880.56       182.20 o                         
  -2  10  10       4920.27       4976.87       186.04 o                         
  -1  10  10         26.89         47.29        24.17 o                         
   0  10  10       5680.08       5774.38       135.24 o                         
   1  10  10       2596.97       2552.75        91.84 o                         
   2  10  10       1437.33       1358.14        73.04 o                         
  -3  11  10       3233.88       2897.95       161.76 o                         
  -2  11  10        156.26         96.78        38.40 o                         
  -1  11  10       5840.71       5901.43       139.43 o                         
   0  11  10       1213.73       1123.07        59.83 o                         
   1  11  10       4053.13       3932.16       117.26 o                         
  -2  12  10       1953.68       1833.47       136.15 o                         
  -1  12  10        351.94        354.48        43.32 o                         
   0  12  10       2105.96       2086.14        81.84 o                         
  -5   0  11       2889.88       2960.00       186.43 o                         
  -3   0  11          4.91          5.11        10.70 o                         
  -1   0  11        690.99        582.52       122.28 o                         
   1   0  11        894.49       1010.32       160.01 o                         
   3   0  11       9639.01      10625.58       641.26 o                         
  -5   1  11       1120.07       1087.72        79.87 o                         
  -4   1  11       3903.22       3993.33       133.60 o                         
  -3   1  11        756.00        888.03        30.98 o                         
  -2   1  11       6377.71       5975.46       129.71 o                         
  -1   1  11        688.07        650.17        99.73 o                         
   0   1  11       5398.80       5547.83       293.19 o                         
   1   1  11       5933.23       5557.34       258.99 o                         
   2   1  11          5.57        101.13        23.33 o                         
   3   1  11        460.46        432.86       100.62 o                         
  -5   2  11        563.02        438.42        52.13 o                         
  -4   2  11        634.07        595.99        42.72 o                         
  -3   2  11       3120.03       3169.00        69.69 o                         
  -2   2  11        428.08        343.24        35.29 o                         
  -1   2  11       4061.63       3944.05       395.69 o                         
   0   2  11       9921.65       9878.20       336.49 o                         
   1   2  11         25.22        163.18        82.18 o                         
   2   2  11      12298.71      11366.17       404.65 o                         
   3   2  11       1197.25       1173.16       200.24 o                         
  -5   3  11        318.92        260.65        98.97 o                         
  -4   3  11        765.50        745.93        53.78 o                         
  -3   3  11       1354.92       1446.40        65.22 o                         
  -2   3  11       7219.44       7277.26       103.88 o                         
  -1   3  11       6247.07       6185.44       529.01 o                         
   0   3  11       3794.99       3735.65       199.73 o                         
   1   3  11       5387.15       5271.84       250.66 o                         
   2   3  11       1096.64       1098.36       135.70 o                         
   3   3  11       3599.15       3720.91       602.17 o                         
  -5   4  11       3708.93       3931.26       130.22 o                         
  -4   4  11       2029.96       2272.57       108.95 o                         
  -3   4  11       1888.36       2093.64        95.89 o                         
  -2   4  11        384.44        431.38        36.55 o                         
  -1   4  11        132.39        167.77        16.26 o                         
   0   4  11       2719.96       2746.07       168.75 o                         
   1   4  11         67.94        229.23        31.37 o                         
   2   4  11       2414.42       2102.78       181.92 o                         
   3   4  11         41.70        102.56        75.87 o                         
  -5   5  11        992.02       1185.33       146.15 o                         
  -4   5  11        291.54        281.39        43.17 o                         
  -3   5  11       2482.61       2950.74       122.50 o                         
  -2   5  11         51.68        161.13        17.68 o                         
  -1   5  11         23.27        104.36        12.60 o                         
   0   5  11        251.77        182.68        13.19 o                         
   1   5  11       1721.71       1851.88       146.26 o                         
   2   5  11       3181.23       3114.30       215.60 o                         
   3   5  11        553.54        288.13        86.23 o                         
  -4   6  11          6.24         92.93        32.90 o                         
  -3   6  11       4653.52       4947.71       169.03 o                         
  -2   6  11        225.53        217.53        26.37 o                         
  -1   6  11      12666.74      12683.74       184.69 o                         
   0   6  11        426.76        332.65        34.58 o                         
   1   6  11       4084.87       3530.97       195.92 o                         
   2   6  11        276.12        230.01        66.16 o                         
   3   6  11         76.78        -12.68       100.92 o                         
  -4   7  11       1419.21       1466.04       101.54 o                         
  -3   7  11        357.31        379.77        50.97 o                         
  -2   7  11        645.61        594.33        43.49 o                         
  -1   7  11       1615.39       1642.87        65.98 o                         
   0   7  11         55.33         53.27        14.54 o                         
   1   7  11       8525.97       8116.91       296.61 o                         
   2   7  11        231.94        119.10        67.44 o                         
  -4   8  11       3748.25       4065.54       180.30 o                         
  -3   8  11        781.83        798.87       138.85 o                         
  -2   8  11       5545.66       5541.17       134.87 o                         
  -1   8  11       1393.85       1569.69        65.95 o                         
   0   8  11       2131.59       2265.62        73.19 o                         
   1   8  11          2.37         66.85        45.50 o                         
   2   8  11        466.04        550.26        91.00 o                         
  -3   9  11        262.74        249.20        45.81 o                         
  -2   9  11         84.94        242.16        40.42 o                         
  -1   9  11         61.52         76.16        27.25 o                         
   0   9  11        738.03        825.81        61.01 o                         
   1   9  11         18.98        134.41        47.19 o                         
   2   9  11         26.92         63.66        49.88 o                         
  -2  10  11       1722.54       1758.19       104.33 o                         
  -1  10  11        704.90        801.37        62.80 o                         
   0  10  11        117.49         87.41        26.99 o                         
   1  10  11        606.87        706.67        82.99 o                         
  -1  11  11          6.90         11.57        24.36 o                         
   0  11  11       1857.14       1717.30        89.31 o                         
  -4   0  12        653.02        467.30        64.65 o                         
  -2   0  12       1690.90       1565.77       231.86 o                         
   0   0  12        886.47        922.97       153.60 o                         
   2   0  12        392.08        339.43       117.97 o                         
  -4   1  12       8985.95       9254.60       210.67 o                         
  -3   1  12       5487.55       5389.45       176.31 o                         
  -2   1  12       2908.56       2712.35       206.90 o                         
  -1   1  12       5042.20       4986.82       300.87 o                         
   0   1  12        114.12        119.98        50.81 o                         
   1   1  12       1709.97       1646.11       142.50 o                         
   2   1  12        982.41       1105.54       135.79 o                         
   3   1  12         73.00         38.67       199.06 o                         
  -4   2  12       1187.92       1097.44        72.38 o                         
  -3   2  12         96.95        143.53        33.13 o                         
  -2   2  12       5848.34       6142.33       346.54 o                         
  -1   2  12       3641.54       3847.66       221.90 o                         
   0   2  12       4549.30       4420.24       223.92 o                         
   1   2  12       8646.16       8610.14       666.07 o                         
   2   2  12        142.79        241.11        78.23 o                         
   3   2  12       2601.36       3055.57       249.72 o                         
  -4   3  12          4.54        -16.06        32.50 o                         
  -3   3  12       4139.44       4610.47       169.44 o                         
  -2   3  12         76.62         38.76        57.34 o                         
  -1   3  12       7143.89       6780.49       291.11 o                         
   0   3  12       1978.26       1994.00       148.95 o                         
   1   3  12        523.65        671.00        95.20 o                         
   2   3  12       2092.23       2286.50       187.87 o                         
   3   3  12        996.00        851.03       139.97 o                         
  -4   4  12        870.21        998.45        94.36 o                         
  -3   4  12       4744.02       5308.04       192.24 o                         
  -2   4  12        704.45        745.50       150.01 o                         
  -1   4  12        165.62        222.41        70.90 o                         
   0   4  12       1395.55       1401.02       126.70 o                         
   1   4  12       1016.77        834.80       169.16 o                         
   2   4  12       3012.89       3062.26       294.02 o                         
  -4   5  12        584.21        690.35        84.04 o                         
  -3   5  12          1.43         52.16        29.68 o                         
  -2   5  12         15.02        131.66        53.73 o                         
  -1   5  12        868.72        786.62        96.76 o                         
   0   5  12       1979.80       1942.46       144.00 o                         
   1   5  12         24.72        -16.07        42.35 o                         
   2   5  12        894.14        941.55       123.66 o                         
  -4   6  12       1604.77       1544.68       127.50 o                         
  -3   6  12       1903.34       2058.50       128.38 o                         
  -2   6  12       5534.15       5591.15       252.63 o                         
  -1   6  12        732.70       1008.16       189.52 o                         
   0   6  12       1714.48       1527.98       131.01 o                         
   1   6  12        125.66        192.07        61.06 o                         
   2   6  12        344.17        483.21        88.00 o                         
  -2   7  12        522.70        577.62        83.77 o                         
  -1   7  12        615.05        624.55        85.29 o                         
   0   7  12       5404.47       5059.06       226.43 o                         
   1   7  12       1394.26       1351.80       123.76 o                         
   2   7  12       4078.11       4107.71       252.92 o                         
  -2   8  12       1693.05       1747.08       130.86 o                         
  -1   8  12         38.96        113.51        45.07 o                         
   0   8  12        497.56        616.00        80.77 o                         
   1   8  12          0.27         55.68        74.13 o                         
  -1   9  12          3.05         87.69        40.78 o                         
   0   9  12         38.83         76.80        40.61 o                         
  -1   0  13        265.55        190.23        73.86 o                         
   1   0  13       3565.19       3378.90       284.24 o                         
  -2   1  13       2297.54       2156.37       188.63 o                         
  -1   1  13         13.96         46.87        74.63 o                         
   0   1  13        246.64        228.53        76.04 o                         
   1   1  13        138.73        288.98        67.65 o                         
   2   1  13          1.50        -34.45        60.84 o                         
  -2   2  13       1240.23       1117.10       221.79 o                         
  -1   2  13        235.59        282.09        75.88 o                         
   0   2  13       5238.96       5334.36       247.87 o                         
   1   2  13          1.69        103.02        57.52 o                         
   2   2  13       2025.00       2225.10       184.19 o                         
  -2   3  13       1732.20       1825.53       166.73 o                         
  -1   3  13        215.03        329.50        75.18 o                         
   0   3  13          1.11        158.06        54.91 o                         
   1   3  13        441.66        546.71       152.43 o                         
   2   3  13       1734.68       1921.53       170.49 o                         
  -2   4  13        212.92        270.01        69.73 o                         
  -1   4  13         78.68        142.95        56.51 o                         
   0   4  13         62.84        109.74        53.89 o                         
   1   4  13        144.53        148.59        51.91 o                         
  -2   5  13        955.49       1101.61       120.66 o                         
  -1   5  13       1002.11        954.39       190.89 o                         
   0   5  13       1167.40       1322.83       134.34 o                         
   1   5  13       1453.52       1181.61       118.08 o                         
  -2   6  13       1038.75       1156.49       223.75 o                         
  -1   6  13       3725.77       3722.05       205.78 o                         
   0   6  13       1445.05       1431.91       126.41 o                         
   1   6  13         12.33         37.02        97.80 o                         
  -2   7  13        399.95        471.36       138.67 o                         
  -1   7  13       3488.19       3773.01       243.40 o                         
   0   7  13         24.49        -19.10        41.52 o                         
  -2   0  14          0.16        -20.97        78.73 o                         
   0   0  14       2677.46       2704.41       254.84 o                         
  -2   1  14        895.79        769.67       119.41 o                         
  -1   1  14       1130.62       1331.00       134.37 o                         
   0   1  14       1962.60       2065.37       158.37 o                         
  -2   2  14        539.29        484.45        95.50 o                         
  -1   2  14       6077.41       6781.28       299.51 o                         
   0   2  14        322.15        232.36        81.21 o                         
  -2   3  14       2798.43       2986.62       265.27 o                         
  -1   3  14        207.31        123.58        90.82 o                         
   0   3  14       1954.95       1965.35       154.14 o                         
  -1   4  14       1499.52       1530.79       141.62 o                         
                                                                                
