# Supplementary material for: Synthesis and crystal structures of 2-bromo-1,3-di­methyl­imidazolium iodides
Source: Acta Crystallogr E Crystallogr Commun. 2018 Mar 9;74(Pt 4):497–501. doi: 10.1107/S2056989018003390 (PMC5946976; doi:10.1107/S2056989018003390)
Supplement: Supplementary file 10 [file e-74-00497-3sup7.mol]

compound 3.mol
  ChemDraw10191714552D

 11  9  0  0  0  0  0  0  0  0999 V2000
   -1.5734    1.0473    0.0000 C   0  0  0  0  0  0  0  0  0  0  0  0
   -2.3984    1.0473    0.0000 C   0  0  0  0  0  0  0  0  0  0  0  0
   -2.6534    0.2627    0.0000 N   0  0  0  0  0  0  0  0  0  0  0  0
   -1.9859   -0.2223    0.0000 C   0  3  0  0  0  0  0  0  0  0  0  0
   -1.3185    0.2627    0.0000 N   0  0  0  0  0  0  0  0  0  0  0  0
   -3.4503    0.0491    0.0000 C   0  0  0  0  0  0  0  0  0  0  0  0
   -0.5216    0.0491    0.0000 C   0  0  0  0  0  0  0  0  0  0  0  0
   -1.9859   -1.0473    0.0000 Br  0  0  0  0  0  0  0  0  0  0  0  0
    1.5309    0.0301    0.0000 I   0  5  0  0  0  0  0  0  0  0  0  0
    2.6253    0.0277    0.0000 I   0  0  0  0  0  0  0  0  0  0  0  0
    3.4503    0.0277    0.0000 I   0  0  0  0  0  0  0  0  0  0  0  0
  1  2  2  0      
  2  3  1  0      
  3  4  4  0      
  4  5  4  0      
  5  1  1  0      
  3  6  1  0      
  5  7  1  0      
  4  8  1  0      
 10 11  1  0      
M  CHG  2   4   1   9  -1
M  STY  1   1 SUP
M  SLB  1   1   1
M  SAL   1  2  10  11
M  SMT   1 I2
M  END
